# Supplementary material for: Expression Profiling Identified TRPM7 and HER2 as Potential Targets for the Combined Treatment of Cancer Cells
Source: Cells. 2024 Oct 31;13(21):1801. doi: 10.3390/cells13211801 (PMC11545334; doi:10.3390/cells13211801)
Supplement: Supplementary file 1 [file cells-13-01801-s001.zip]

Archive with 4 entries (4 files):
- Suppl Figures.pdf
- Suppl Table S3.pdf
- Supplementary Table S1.xls
- Supplementary Table S2.xls
