# Supplementary material for: Expression Profiling Identified TRPM7 and HER2 as Potential Targets for the Combined Treatment of Cancer Cells
Source: Cells. 2024 Oct 31;13(21):1801. doi: 10.3390/cells13211801 (PMC11545334; doi:10.3390/cells13211801)
Supplement: Supplementary file 1 [file cells-13-01801-s001.zip › Supplementary Table S1.xls]

## Sheet: Tabelle1
			Linear expression level				Fold change from WT
Affymetrix ID	Gene	Unigene	WT	KO-01	KO-04	WT+NS8593	KO-01	KO-04	WT+NS8593
7933640	A1CF, A1CF, A1CF, A1CF, A1CF, A1CF, A1CF, A1CF, A1CF, A1CF, A1CF, A1CF, A1CF, A1CF, A1CF, A1CF, A1CF, A1CF, A1CF, A1CF, A1CF, A1CF, A1CF, A1CF, A1CF, A1CF, A1CF, A1CF, A1CF, A1CF, A1CF, A1CF, A1CF, A1CF, A1CF, A1CF, A1CF, A1CF, A1CF, A1CF, A1CF, A1CF	Hs.282795, Hs.282795, Hs.282795, Hs.282795, Hs.282795, Hs.282795, Hs.282795, Hs.282795, Hs.282795, Hs.282795, Hs.282795, Hs.282795, Hs.282795, Hs.282795, Hs.282795, Hs.282795, Hs.282795, Hs.282795, Hs.282795, Hs.282795, Hs.282795, Hs.282795, Hs.282795, Hs.282795, Hs.282795, Hs.282795, Hs.282795, Hs.282795, Hs.282795, Hs.282795, Hs.282795, Hs.282795, Hs.282795, Hs.282795, Hs.282795, Hs.282795, Hs.…	22.381	27.115	25.959	24.658	1.21152	1.15983	1.10174
7960947	A2M, A2M, A2M, A2M, A2M, A2M, A2M, A2M, A2M, A2M, A2M, A2M, A2M, A2M, A2M, A2M, A2M, A2M, A2M, A2M, A2M, A2M, A2M, A2M, A2M, A2M, A2M, A2M, A2M, A2M, A2M, A2M, A2M, A2M	Hs.212838, Hs.212838, Hs.212838, Hs.212838, Hs.212838, Hs.212838, Hs.212838, Hs.212838, Hs.212838, Hs.212838, Hs.212838, Hs.212838, Hs.212838, Hs.212838, Hs.212838, Hs.212838, Hs.212838, Hs.212838, Hs.212838, Hs.212838, Hs.212838, Hs.212838, Hs.212838, Hs.212838, Hs.212838, Hs.212838, Hs.212838, Hs.212838, Hs.212838, Hs.212838, Hs.212838, Hs.212838, Hs.212838, Hs.212838	17.462	16.283	16.7	15.696	0.932499	0.9564	0.89889
7953775	A2ML1, A2ML1, A2ML1, A2ML1, A2ML1, A2ML1, A2ML1, A2ML1, A2ML1, A2ML1, A2ML1, A2ML1, A2ML1, A2ML1, A2ML1, A2ML1, A2ML1, A2ML1, A2ML1, A2ML1, A2ML1, A2ML1, A2ML1, A2ML1, A2ML1, A2ML1, A2ML1, A2ML1, A2ML1, A2ML1, A2ML1	Hs.620532, Hs.620532, Hs.620532, Hs.620532, Hs.620532, Hs.620532, Hs.620532, Hs.620532, Hs.620532, Hs.620532, Hs.620532, Hs.620532, Hs.620532, Hs.620532, Hs.620532, Hs.620532, Hs.620532, Hs.620532, Hs.620532, Hs.620532, Hs.620532, Hs.620532, Hs.620532, Hs.620532, Hs.620532, Hs.620532, Hs.620532, Hs.620532, Hs.620532, Hs.620532, Hs.620532	19.053	18.191	16.944	18.432	0.954806	0.889355	0.967412
7914643	A3GALT2, A3GALT2, A3GALT2		17.327	16.138	14.197	18.811	0.931378	0.819394	1.08567
8076497	A4GALT, A4GALT, A4GALT, A4GALT, A4GALT, A4GALT, A4GALT, A4GALT, A4GALT, A4GALT, A4GALT, A4GALT, A4GALT, A4GALT, A4GALT, A4GALT, A4GALT, A4GALT, A4GALT, A4GALT, A4GALT, A4GALT, A4GALT, A4GALT, A4GALT, A4GALT, A4GALT, A4GALT	Hs.105956, Hs.105956, Hs.105956, Hs.105956, Hs.105956, Hs.105956, Hs.105956, Hs.105956, Hs.105956, Hs.105956, Hs.105956, Hs.105956, Hs.105956, Hs.105956, Hs.105956, Hs.105956, Hs.105956, Hs.105956, Hs.105956, Hs.105956, Hs.105956, Hs.105956, Hs.105956, Hs.105956, Hs.105956, Hs.105956, Hs.105956, Hs.105956	149.99	189.395	111.873	156.805	1.26271	0.74587	1.04543
8090955	A4GNT, A4GNT, A4GNT, A4GNT, A4GNT, A4GNT, A4GNT, A4GNT	Hs.278960, Hs.278960, Hs.278960, Hs.278960, Hs.278960, Hs.278960, Hs.278960, Hs.278960	26.931	28.79	27.613	23.555	1.06904	1.02533	0.874659
7963646	AAAS, AAAS, AAAS, AAAS, AAAS, AAAS, AAAS, AAAS, AAAS, AAAS, AAAS, AAAS, AAAS, AAAS, AAAS, AAAS, AAAS, AAAS, AAAS, AAAS, AAAS, AAAS, AAAS, AAAS, AAAS, AAAS, AAAS, AAAS, AAAS, AAAS, AAAS, AAAS, AAAS, AAAS, AAAS, AAAS, AAAS, AAAS, AAAS, AAAS, AAAS, AAAS, AAAS, AAAS, AAAS, AAAS, AAAS, AAAS, AAAS, AAAS, AAAS, AAAS, AAAS, AAAS, AAAS, AAAS, AAAS	Hs.369144, Hs.369144, Hs.369144, Hs.369144, Hs.369144, Hs.369144, Hs.369144, Hs.369144, Hs.369144, Hs.369144, Hs.369144, Hs.369144, Hs.369144, Hs.369144, Hs.369144, Hs.369144, Hs.369144, Hs.369144, Hs.369144, Hs.369144, Hs.369144, Hs.369144, Hs.369144, Hs.369144, Hs.369144, Hs.369144, Hs.369144, Hs.369144, Hs.369144, Hs.369144, Hs.369144, Hs.369144, Hs.369144, Hs.369144, Hs.369144, Hs.369144	842.287	901.592	970.821	936.198	1.07041	1.1526	1.11149
7959786	AACS, AACS, AACS, AACS, AACS, AACS, AACS, AACS, AACS, AACS, AACS, AACS, AACS, AACS, AACS, AACS, AACS, AACS, AACS, AACS, AACS, AACS, AACS, AACS, AACS, AACS, AACS, AACS, AACS, AACS, AACS, AACS, AACS, AACS, AACS, AACS, AACS, AACS, AACS, AACS, AACS	Hs.656073, Hs.656073, Hs.656073, Hs.656073, Hs.656073, Hs.656073, Hs.656073, Hs.656073, Hs.656073, Hs.656073, Hs.656073, Hs.656073, Hs.656073, Hs.656073, Hs.656073, Hs.656073, Hs.656073, Hs.656073, Hs.656073, Hs.656073, Hs.656073, Hs.656073, Hs.656073, Hs.656073, Hs.656073, Hs.656073, Hs.656073, Hs.656073, Hs.656073, Hs.656073, Hs.656073, Hs.656073, Hs.656073, Hs.656073, Hs.656073, Hs.656073, Hs.…	231.513	257.247	222.368	235.386	1.11115	0.960498	1.01673
8083415	AADAC, AADAC, AADAC, AADAC, AADAC, AADAC, AADAC, AADAC, AADAC, AADAC	Hs.506908, Hs.506908, Hs.506908, Hs.506908, Hs.506908, Hs.506908, Hs.506908, Hs.506908, Hs.506908, Hs.506908	7.726	8.651	7.903	7.98	1.11968	1.02293	1.03283
8083409	AADACL2, AADACL2, AADACL2, AADACL2, AADACL2, AADACL2, AADACL2, AADACL2, AADACL2, AADACL2, AADACL2, AADACL2, AADACL2, AADACL2	Hs.144710, Hs.144710, Hs.144710, Hs.144710, Hs.144710, Hs.144710, Hs.144710, Hs.144710, Hs.144710, Hs.144710, Hs.144710, Hs.144710, Hs.144710, Hs.144710	11.11	9.662	10.468	11.3	0.869639	0.942194	1.01705
7897960	AADACL3, AADACL3, AADACL3, AADACL3, AADACL3, AADACL3, AADACL3, AADACL3	Hs.464705, Hs.464705, Hs.464705, Hs.464705, Hs.464705, Hs.464705, Hs.464705, Hs.464705	14.581	12.836	15.552	15.853	0.880342	1.06659	1.08721
7897955	AADACL4, AADACL4, AADACL4, AADACL4, AADACL4, AADACL4, AADACL4, AADACL4	Hs.209954, Hs.209954, Hs.209954, Hs.209954, Hs.209954, Hs.209954, Hs.209954, Hs.209954	13.871	11.231	12.088	11.16	0.809673	0.871471	0.804596
8103706	AADAT, AADAT, AADAT, AADAT, AADAT, AADAT, AADAT, AADAT, AADAT, AADAT, AADAT, AADAT, AADAT, AADAT, AADAT, AADAT, AADAT, AADAT, AADAT, AADAT, AADAT, AADAT, AADAT, AADAT, AADAT, AADAT, AADAT	Hs.529735, Hs.529735, Hs.529735, Hs.529735, Hs.529735, Hs.529735, Hs.529735, Hs.529735, Hs.529735, Hs.529735, Hs.529735, Hs.529735, Hs.529735, Hs.529735, Hs.529735, Hs.529735, Hs.529735, Hs.529735, Hs.529735, Hs.529735, Hs.529735, Hs.529735, Hs.529735, Hs.529735, Hs.529735, Hs.529735, Hs.529735	213.053	256.577	262.194	216.501	1.20429	1.23065	1.01618
8162624	AAED1, AAED1, AAED1, AAED1, AAED1, AAED1, AAED1, AAED1, AAED1, AAED1, AAED1, AAED1, AAED1, AAED1	Hs.44640, Hs.44640, Hs.44640, Hs.44640, Hs.44640, Hs.44640, Hs.44640, Hs.44640, Hs.44640, Hs.44640, Hs.44640, Hs.44640, Hs.44640, Hs.44640	362.863	334.453	314.129	316.278	0.921707	0.865695	0.871619
7989953	AAGAB, AAGAB, AAGAB, AAGAB, AAGAB, AAGAB, AAGAB, AAGAB, AAGAB, AAGAB, AAGAB, AAGAB, AAGAB, AAGAB, AAGAB, AAGAB, AAGAB, AAGAB, AAGAB, AAGAB, AAGAB, AAGAB, AAGAB	Hs.254642, Hs.254642, Hs.254642, Hs.254642, Hs.254642, Hs.254642, Hs.254642, Hs.254642, Hs.254642, Hs.254642, Hs.254642, Hs.254642, Hs.254642, Hs.254642, Hs.254642, Hs.254642, Hs.254642, Hs.254642, Hs.254642, Hs.254642, Hs.254642, Hs.254642, Hs.254642	441.199	454.509	557.304	450.315	1.03017	1.26316	1.02066
8052798	AAK1, AAK1, AAK1, AAK1, AAK1, AAK1, AAK1, AAK1	Hs.468878, Hs.468878, Hs.468878, Hs.468878, Hs.468878, Hs.468878, Hs.468878, Hs.468878	132.048	141.174	130.213	130.663	1.06911	0.986103	0.98951
8052803	AAK1, AAK1, AAK1, AAK1, AAK1, AAK1, AAK1, AAK1, AAK1, AAK1, AAK1, AAK1, AAK1, AAK1, AAK1, AAK1, AAK1, AAK1, AAK1, AAK1, AAK1, AAK1, AAK1, AAK1, AAK1, AAK1, AAK1, AAK1, AAK1, AAK1, AAK1, AAK1, AAK1, AAK1, AAK1, AAK1	Hs.468878, Hs.468878, Hs.468878, Hs.468878, Hs.468878, Hs.468878, Hs.468878, Hs.468878, Hs.468878, Hs.468878, Hs.468878, Hs.468878, Hs.468878, Hs.468878, Hs.468878, Hs.468878, Hs.468878, Hs.468878, Hs.468878, Hs.468878, Hs.468878, Hs.468878, Hs.468878, Hs.468878, Hs.468878, Hs.468878, Hs.468878, Hs.468878, Hs.468878, Hs.468878, Hs.468878, Hs.468878, Hs.468878, Hs.468878, Hs.468878, Hs.468878, Hs.…	618.521	598.168	551.584	562.05	0.967094	0.89178	0.908701
7942783	AAMDC, AAMDC, AAMDC, AAMDC, AAMDC, AAMDC, AAMDC, AAMDC, AAMDC, AAMDC, AAMDC, AAMDC, AAMDC, AAMDC, AAMDC, AAMDC, AAMDC, AAMDC, AAMDC, AAMDC, AAMDC, AAMDC, AAMDC, AAMDC, AAMDC, AAMDC, AAMDC, AAMDC, AAMDC, AAMDC, AAMDC, AAMDC, AAMDC	Hs.745040, Hs.745040, Hs.745040, Hs.745040, Hs.745040, Hs.745040, Hs.745040, Hs.745040, Hs.745040, Hs.745040, Hs.745040, Hs.745040, Hs.745040, Hs.745040, Hs.745040, Hs.745040, Hs.745040, Hs.745040, Hs.745040, Hs.745040, Hs.745040, Hs.745040, Hs.745040, Hs.745040, Hs.745040, Hs.745040, Hs.745040, Hs.745040, Hs.745040, Hs.745040, Hs.745040, Hs.745040, Hs.745040	112.685	121.265	178.021	142.412	1.07614	1.57981	1.26381
8058914	AAMP, AAMP, AAMP, AAMP, AAMP, AAMP, AAMP, AAMP, AAMP, AAMP, AAMP, AAMP, AAMP, AAMP, AAMP, AAMP, AAMP, AAMP, AAMP, AAMP, AAMP, AAMP, AAMP, AAMP, AAMP, AAMP, AAMP, AAMP	Hs.83347, Hs.83347, Hs.83347, Hs.83347, Hs.83347, Hs.83347, Hs.83347, Hs.83347, Hs.83347, Hs.83347, Hs.83347, Hs.83347, Hs.83347, Hs.83347, Hs.83347, Hs.83347, Hs.83347, Hs.83347, Hs.83347, Hs.83347, Hs.83347, Hs.83347, Hs.83347, Hs.83347, Hs.83347, Hs.83347, Hs.83347, Hs.83347	497.257	491.406	540.483	505.427	0.988233	1.08693	1.01643
8010071	AANAT, AANAT, AANAT, AANAT, AANAT, AANAT, AANAT, AANAT, AANAT, AANAT, AANAT, AANAT, AANAT, AANAT, AANAT, AANAT, AANAT, AANAT, AANAT, AANAT, AANAT, AANAT, AANAT, AANAT, AANAT, AANAT, AANAT, AANAT, AANAT	Hs.431417, Hs.431417, Hs.431417, Hs.431417, Hs.431417, Hs.431417, Hs.431417, Hs.431417, Hs.431417, Hs.431417, Hs.431417, Hs.431417, Hs.431417, Hs.431417, Hs.431417, Hs.431417, Hs.431417, Hs.431417, Hs.431417, Hs.431417, Hs.431417, Hs.431417, Hs.431417, Hs.431417, Hs.431417, Hs.431417, Hs.431417, Hs.431417, Hs.431417	28.868	27.31	27.292	27.625	0.946026	0.945401	0.956948
8062286	AAR2, AAR2, AAR2, AAR2, AAR2, AAR2, AAR2, AAR2, AAR2, AAR2, AAR2, AAR2, AAR2, AAR2	Hs.11314, Hs.11314, Hs.11314, Hs.11314, Hs.11314, Hs.11314, Hs.11314, Hs.11314, Hs.11314, Hs.11314, Hs.11314, Hs.11314, Hs.11314, Hs.11314	547.389	536.396	608.727	508.437	0.979917	1.11205	0.92884
8148000	AARD, AARD, AARD, AARD, AARD, AARD, AARD, AARD, AARD, AARD	Hs.437551, Hs.437551, Hs.437551, Hs.437551, Hs.437551, Hs.437551, Hs.437551, Hs.437551, Hs.437551, Hs.437551	30.934	28.359	28.119	29.575	0.916768	0.908989	0.956069
8002347	AARS, AARS, AARS, AARS, AARS, AARS, AARS, AARS, AARS, AARS, AARS, AARS, AARS, AARS, AARS, AARS, AARS, AARS, AARS, AARS, AARS, AARS	Hs.315137, Hs.315137, Hs.315137, Hs.315137, Hs.315137, Hs.315137, Hs.315137, Hs.315137, Hs.315137, Hs.315137, Hs.315137, Hs.315137, Hs.315137, Hs.315137, Hs.315137, Hs.315137, Hs.315137, Hs.315137, Hs.315137, Hs.315137, Hs.315137, Hs.315137	1428.18	1374.05	1334.15	1505.87	0.962098	0.93416	1.0544
8126681	AARS2, AARS2, AARS2, AARS2, AARS2, AARS2, AARS2, AARS2, AARS2, AARS2, AARS2	Hs.158381, Hs.158381, Hs.158381, Hs.158381, Hs.158381, Hs.158381, Hs.158381, Hs.158381, Hs.158381, Hs.158381, Hs.158381	105.145	105.571	125.479	113.188	1.00406	1.1934	1.0765
8100478	AASDH, AASDH, AASDH, AASDH, AASDH, AASDH, AASDH, AASDH, AASDH, AASDH, AASDH, AASDH, AASDH, AASDH, AASDH, AASDH, AASDH, AASDH, AASDH, AASDH, AASDH, AASDH, AASDH, AASDH, AASDH, AASDH, AASDH, AASDH, AASDH, AASDH, AASDH, AASDH, AASDH, AASDH, AASDH, AASDH, AASDH, AASDH, AASDH, AASDH, AASDH, AASDH, AASDH, AASDH, AASDH, AASDH, AASDH	Hs.104347, Hs.104347, Hs.104347, Hs.104347, Hs.104347, Hs.104347, Hs.104347, Hs.104347, Hs.104347, Hs.104347, Hs.104347, Hs.104347, Hs.104347, Hs.104347, Hs.104347, Hs.104347, Hs.104347, Hs.104347, Hs.104347, Hs.104347, Hs.104347, Hs.104347, Hs.104347, Hs.104347, Hs.104347, Hs.104347, Hs.104347, Hs.104347, Hs.104347, Hs.104347, Hs.104347, Hs.104347, Hs.104347, Hs.104347, Hs.104347, Hs.104347, Hs.…	111.251	141.588	145.996	146.202	1.27269	1.31231	1.31416
7943552	AASDHPPT, AASDHPPT, AASDHPPT, AASDHPPT, AASDHPPT, AASDHPPT, AASDHPPT, AASDHPPT, AASDHPPT, AASDHPPT, AASDHPPT, AASDHPPT, AASDHPPT, AASDHPPT, AASDHPPT, AASDHPPT, AASDHPPT, AASDHPPT, AASDHPPT, AASDHPPT, AASDHPPT, AASDHPPT	Hs.524009, Hs.524009, Hs.524009, Hs.524009, Hs.524009, Hs.524009, Hs.524009, Hs.524009, Hs.524009, Hs.524009, Hs.524009, Hs.524009, Hs.524009, Hs.524009, Hs.524009, Hs.524009, Hs.524009, Hs.524009, Hs.524009, Hs.524009, Hs.524009, Hs.524009	724.09	706.731	688.697	667.653	0.976026	0.95112	0.922057
8142554	AASS, AASS, AASS, AASS, AASS, AASS, AASS, AASS, AASS, AASS, AASS, AASS, AASS, AASS, AASS, AASS, AASS, AASS, AASS, AASS, AASS, AASS, AASS, AASS, AASS, AASS, AASS, AASS, AASS	Hs.156738, Hs.156738, Hs.156738, Hs.156738, Hs.156738, Hs.156738, Hs.156738, Hs.156738, Hs.156738, Hs.156738, Hs.156738, Hs.156738, Hs.156738, Hs.156738, Hs.156738, Hs.156738, Hs.156738, Hs.156738, Hs.156738, Hs.156738, Hs.156738, Hs.156738, Hs.156738, Hs.156738, Hs.156738, Hs.156738, Hs.156738, Hs.156738, Hs.156738	668.88	771.447	580.375	598.846	1.15334	0.867681	0.895295
8070708	AATBC, AATBC, AATBC, AATBC, AATBC	Hs.592159, Hs.592159, Hs.592159, Hs.592159, Hs.592159	28.05	24.868	29.609	33.435	0.886588	1.05558	1.19199
8006690	AATF, AATF, AATF, AATF, AATF, AATF, AATF, AATF, AATF, AATF, AATF, AATF, AATF, AATF, AATF, AATF, AATF, AATF, AATF, AATF, AATF, AATF, AATF, AATF, AATF, AATF, AATF, AATF, AATF, AATF, AATF, AATF, AATF, AATF, AATF, AATF, AATF, AATF, AATF, AATF, AATF, AATF, AATF, AATF, AATF	Hs.195740, Hs.195740, Hs.195740, Hs.195740, Hs.195740, Hs.195740, Hs.195740, Hs.195740, Hs.195740, Hs.195740, Hs.195740, Hs.195740, Hs.195740, Hs.195740, Hs.195740, Hs.195740, Hs.195740, Hs.195740, Hs.195740, Hs.195740, Hs.195740, Hs.195740, Hs.195740, Hs.195740, Hs.195740, Hs.195740, Hs.195740, Hs.195740, Hs.195740, Hs.195740, Hs.195740, Hs.195740, Hs.195740, Hs.195740, Hs.195740, Hs.195740	1767.88	1690.22	1743.67	1648.6	0.956071	0.986304	0.932527
8019090	AATK, AATK, AATK, AATK, AATK, AATK, AATK, AATK, AATK, AATK, AATK, AATK, AATK, AATK, AATK, AATK, AATK, AATK, AATK, AATK, AATK, AATK, AATK, AATK, AATK, AATK, AATK, AATK, AATK, AATK, AATK, AATK, AATK, AATK, AATK	Hs.514575, Hs.514575, Hs.514575, Hs.514575, Hs.514575, Hs.514575, Hs.514575, Hs.514575, Hs.514575, Hs.514575, Hs.514575, Hs.514575, Hs.514575, Hs.514575, Hs.514575, Hs.514575, Hs.514575, Hs.514575, Hs.514575, Hs.514575, Hs.514575, Hs.514575, Hs.514575, Hs.514575, Hs.514575, Hs.514575, Hs.514575, Hs.514575, Hs.514575, Hs.514575, Hs.514575, Hs.514575, Hs.514575, Hs.514575, Hs.514575	52.087	52.609	51.918	52.627	1.01003	0.996761	1.01036
8010583	AATK-AS1, AATK-AS1, AATK-AS1, AATK-AS1, AATK-AS1, AATK-AS1	Hs.591202, Hs.591202, Hs.591202, Hs.591202, Hs.591202, Hs.591202	66.421	59.206	54.621	61.338	0.891363	0.822342	0.923466
7993126	ABAT, ABAT, ABAT, ABAT, ABAT, ABAT, ABAT, ABAT, ABAT, ABAT, ABAT, ABAT, ABAT, ABAT, ABAT, ABAT, ABAT, ABAT, ABAT, ABAT, ABAT, ABAT, ABAT, ABAT, ABAT, ABAT, ABAT, ABAT, ABAT, ABAT, ABAT, ABAT, ABAT, ABAT, ABAT, ABAT, ABAT, ABAT, ABAT, ABAT, ABAT, ABAT, ABAT, ABAT, ABAT	Hs.336768, Hs.336768, Hs.336768, Hs.336768, Hs.336768, Hs.336768, Hs.336768, Hs.336768, Hs.336768, Hs.336768, Hs.336768, Hs.336768, Hs.336768, Hs.336768, Hs.336768, Hs.336768, Hs.336768, Hs.336768, Hs.336768, Hs.336768, Hs.336768, Hs.336768, Hs.336768, Hs.336768, Hs.336768, Hs.336768, Hs.336768, Hs.336768, Hs.336768, Hs.336768, Hs.336768, Hs.336768, Hs.336768, Hs.336768, Hs.336768, Hs.336768, Hs.…	65.351	84.426	96.149	82.467	1.29189	1.47128	1.26192
8162940	ABCA1, ABCA1, ABCA1, ABCA1, ABCA1, ABCA1, ABCA1, ABCA1, ABCA1, ABCA1, ABCA1, ABCA1, ABCA1, ABCA1, ABCA1, ABCA1, ABCA1, ABCA1, ABCA1, ABCA1, ABCA1, ABCA1, ABCA1, ABCA1, ABCA1, ABCA1	Hs.659274, Hs.659274, Hs.659274, Hs.659274, Hs.659274, Hs.659274, Hs.659274, Hs.659274, Hs.659274, Hs.659274, Hs.659274, Hs.659274, Hs.659274, Hs.659274, Hs.659274, Hs.659274, Hs.659274, Hs.659274, Hs.659274, Hs.659274, Hs.659274, Hs.659274, Hs.659274, Hs.659274, Hs.659274, Hs.659274, Hs.600188	48.643	46.079	68.585	54.638	0.94729	1.40996	1.12325
8018006	ABCA10, ABCA10, ABCA10, ABCA10, ABCA10, ABCA10, ABCA10, ABCA10, ABCA10, ABCA10, ABCA10, ABCA10, ABCA10, ABCA10, ABCA10, ABCA10, ABCA10, ABCA10, ABCA10, ABCA10, ABCA10, ABCA10, ABCA10, ABCA10, ABCA10, ABCA10, ABCA10, ABCA10, ABCA10, ABCA10, ABCA10, ABCA10, ABCA10, ABCA10, ABCA10	Hs.25377, Hs.25377, Hs.25377, Hs.25377, Hs.25377, Hs.25377, Hs.25377, Hs.25377, Hs.25377, Hs.25377, Hs.25377, Hs.25377, Hs.25377, Hs.25377, Hs.25377, Hs.25377, Hs.25377, Hs.25377, Hs.25377, Hs.25377, Hs.25377, Hs.25377, Hs.25377, Hs.25377, Hs.25377, Hs.25377, Hs.25377, Hs.25377, Hs.25377, Hs.25377, Hs.25377, Hs.25377, Hs.25377, Hs.25377, Hs.25377	8.403	8.793	8.843	8.314	1.04644	1.05238	0.989361
8098752	ABCA11P, ABCA11P, ABCA11P, ZNF721, ZNF721, ZNF721, ABCA11P, ABCA11P, ZNF721, ABCA11P, ABCA11P, ABCA11P, ABCA11P, ABCA11P, ZNF721, ZNF721, ZNF721, ZNF721, ABCA11P, ABCA11P, ABCA11P, ABCA11P, ABCA11P	Hs.745030, Hs.745030, Hs.745030, Hs.428360, Hs.724168, Hs.428360, Hs.724168, Hs.428360, Hs.724168, Hs.745030, Hs.745030, Hs.428360, Hs.724168, Hs.745030, Hs.745030, Hs.745030, Hs.745030, Hs.745030, Hs.428360, Hs.724168, Hs.428360, Hs.724168, Hs.428360, Hs.724168, Hs.428360, Hs.724168, Hs.745030, Hs.745030, Hs.745030, Hs.745030, Hs.745030	52.28	48.29	40.3	40.953	0.923678	0.770841	0.783335
8058708	ABCA12, ABCA12, ABCA12, ABCA12, ABCA12, ABCA12, ABCA12, ABCA12, ABCA12, ABCA12, ABCA12, ABCA12, ABCA12, ABCA12, ABCA12, ABCA12, ABCA12	Hs.134585, Hs.134585, Hs.134585, Hs.134585, Hs.134585, Hs.134585, Hs.134585, Hs.134585, Hs.134585, Hs.134585, Hs.134585, Hs.134585, Hs.134585, Hs.134585, Hs.134585, Hs.134585, Hs.134585	13.258	12.463	12.722	14.944	0.940039	0.959584	1.12719
8132743	ABCA13, ABCA13, ABCA13, ABCA13, ABCA13, ABCA13, ABCA13, ABCA13, ABCA13, ABCA13, ABCA13, ABCA13, ABCA13, ABCA13, ABCA13, ABCA13, ABCA13, ABCA13, ABCA13, ABCA13, ABCA13, ABCA13, ABCA13, ABCA13, ABCA13, ABCA13, ABCA13, ABCA13, ABCA13, ABCA13, ABCA13, ABCA13, ABCA13, ABCA13, ABCA13, ABCA13, ABCA13, ABCA13, ABCA13, ABCA13, ABCA13, ABCA13, ABCA13, ABCA13, ABCA13, ABCA13, ABCA13, ABCA13, ABCA13, ABCA13,…	Hs.226568, Hs.226568, Hs.226568, Hs.226568, Hs.226568, Hs.226568, Hs.226568, Hs.226568, Hs.226568, Hs.226568, Hs.226568, Hs.226568, Hs.226568, Hs.226568, Hs.226568, Hs.226568, Hs.226568, Hs.226568, Hs.226568, Hs.226568, Hs.226568, Hs.226568, Hs.226568, Hs.226568, Hs.226568, Hs.226568, Hs.226568, Hs.226568, Hs.226568, Hs.226568, Hs.226568, Hs.226568, Hs.226568, Hs.226568, Hs.226568, Hs.226568, Hs.…	22.543	24.328	24.899	25.494	1.0792	1.1045	1.13091
8165345	ABCA2, ABCA2, ABCA2, ABCA2, ABCA2, ABCA2, ABCA2, ABCA2, ABCA2, ABCA2, ABCA2, ABCA2, ABCA2, ABCA2, ABCA2, ABCA2, ABCA2, ABCA2, ABCA2, ABCA2, ABCA2, ABCA2, ABCA2, ABCA2, ABCA2, ABCA2, ABCA2, ABCA2, ABCA2, ABCA2, ABCA2, ABCA2, ABCA2, ABCA2, ABCA2, ABCA2, ABCA2, ABCA2, ABCA2, ABCA2, ABCA2, ABCA2, ABCA2, ABCA2, ABCA2, ABCA2, ABCA2, ABCA2, ABCA2, ABCA2, ABCA2, ABCA2, ABCA2, ABCA2, ABCA2, ABCA2, ABCA2, …	Hs.421202, Hs.421202, Hs.421202, Hs.421202, Hs.421202, Hs.421202, Hs.421202, Hs.421202, Hs.421202, Hs.421202, Hs.421202, Hs.421202, Hs.421202, Hs.421202, Hs.421202, Hs.421202, Hs.421202, Hs.421202, Hs.421202, Hs.421202, Hs.421202, Hs.421202, Hs.421202, Hs.421202, Hs.421202, Hs.421202, Hs.421202, Hs.421202, Hs.421202, Hs.421202, Hs.421202, Hs.421202, Hs.421202, Hs.421202, Hs.421202, Hs.421202, Hs.…	117.911	119.849	106.719	105.873	1.01644	0.90508	0.897908
7998784	ABCA3, ABCA3, ABCA3, ABCA3, ABCA3, ABCA3, ABCA3, ABCA3, ABCA3, ABCA3, ABCA3, ABCA3, ABCA3, ABCA3, ABCA3, ABCA3, ABCA3, ABCA3, ABCA3, ABCA3, ABCA3, ABCA3, ABCA3, ABCA3	Hs.26630, Hs.26630, Hs.26630, Hs.26630, Hs.26630, Hs.26630, Hs.26630, Hs.26630, Hs.26630, Hs.26630, Hs.26630, Hs.26630, Hs.26630, Hs.26630, Hs.26630, Hs.26630, Hs.26630, Hs.26630, Hs.26630, Hs.26630, Hs.26630, Hs.26630, Hs.26630, Hs.26630	237.05	382.682	336.914	314.703	1.61435	1.42127	1.32758
7917798	ABCA4, ABCA4, ABCA4, ABCA4, ABCA4, ABCA4, ABCA4, ABCA4, ABCA4, ABCA4, ABCA4, ABCA4, ABCA4, ABCA4, ABCA4, ABCA4, ABCA4, ABCA4, ABCA4, ABCA4, ABCA4, ABCA4, ABCA4, ABCA4, ABCA4	Hs.416707, Hs.416707, Hs.416707, Hs.416707, Hs.416707, Hs.416707, Hs.416707, Hs.416707, Hs.416707, Hs.416707, Hs.416707, Hs.416707, Hs.416707, Hs.416707, Hs.416707, Hs.416707, Hs.416707, Hs.416707, Hs.416707, Hs.416707, Hs.416707, Hs.416707, Hs.416707, Hs.416707, Hs.416707	14.351	13.554	13.834	14.702	0.944449	0.963927	1.0244
8018038	ABCA5, ABCA5, ABCA5, ABCA5, ABCA5, ABCA5, ABCA5, ABCA5, ABCA5, ABCA5, ABCA5, ABCA5, ABCA5, ABCA5, ABCA5, ABCA5, ABCA5, ABCA5, ABCA5, ABCA5, ABCA5, ABCA5, ABCA5, ABCA5, ABCA5, ABCA5, ABCA5, ABCA5, ABCA5, ABCA5, ABCA5, ABCA5, ABCA5, ABCA5, ABCA5, ABCA5, ABCA5, ABCA5, ABCA5, ABCA5	Hs.731824, Hs.731824, Hs.731824, Hs.731824, Hs.731824, Hs.731824, Hs.731824, Hs.731824, Hs.731824, Hs.731824, Hs.731824, Hs.731824, Hs.731824, Hs.731824, Hs.731824, Hs.731824, Hs.731824, Hs.731824, Hs.731824, Hs.731824, Hs.731824, Hs.731824, Hs.731824, Hs.731824, Hs.731824, Hs.731824, Hs.731824, Hs.731824, Hs.731824, Hs.731824, Hs.731824, Hs.731824, Hs.731824, Hs.731824, Hs.731824, Hs.731824, Hs.…	22.754	22.28	19.718	22.773	0.979172	0.866544	1.00082
8017964	ABCA6, ABCA6, ABCA6, ABCA6, ABCA6, ABCA6, ABCA6, ABCA6, ABCA6, ABCA6, ABCA6, ABCA6, ABCA6, ABCA6, ABCA6, ABCA6, ABCA6, ABCA6, ABCA6, ABCA6, ABCA6, ABCA6, ABCA6, ABCA6, ABCA6, ABCA6	Hs.709514, Hs.709514, Hs.709514, Hs.709514, Hs.709514, Hs.709514, Hs.709514, Hs.709514, Hs.709514, Hs.709514, Hs.709514, Hs.709514, Hs.709514, Hs.709514, Hs.709514, Hs.709514, Hs.709514, Hs.709514, Hs.709514, Hs.709514, Hs.709514, Hs.709514, Hs.709514, Hs.709514, Hs.709514, Hs.709514	8.15	8.029	8.245	8.712	0.985208	1.01171	1.06891
8024120	ABCA7, ABCA7, ABCA7, ABCA7, ABCA7, ABCA7, ABCA7, ABCA7, ABCA7, ABCA7, ABCA7, ABCA7, ABCA7, ABCA7, ABCA7, ABCA7, ABCA7, ABCA7, ABCA7, ABCA7, ABCA7, ABCA7, ABCA7, ABCA7, ABCA7, ABCA7, ABCA7, ABCA7, ABCA7, ABCA7, ABCA7, ABCA7, ABCA7, ABCA7, ABCA7, ABCA7, ABCA7, ABCA7, ABCA7, ABCA7, ABCA7, ABCA7, ABCA7, ABCA7, ABCA7, ABCA7, ABCA7, ABCA7, ABCA7, ABCA7, ABCA7, ABCA7, ABCA7, ABCA7, ABCA7, ABCA7, ABCA7, …	Hs.134514, Hs.134514, Hs.134514, Hs.134514, Hs.134514, Hs.134514, Hs.134514, Hs.134514, Hs.134514, Hs.134514, Hs.134514, Hs.134514, Hs.134514, Hs.134514, Hs.134514, Hs.134514, Hs.134514, Hs.134514, Hs.134514, Hs.134514, Hs.134514, Hs.134514, Hs.134514, Hs.134514, Hs.134514, Hs.134514, Hs.134514, Hs.134514, Hs.134514, Hs.134514, Hs.134514, Hs.134514, Hs.134514, Hs.134514, Hs.134514, Hs.134514, Hs.…	69.502	57.805	57.657	60.685	0.831702	0.829574	0.873138
8017885	ABCA8, ABCA8, ABCA8, ABCA8, ABCA8, ABCA8, ABCA8, ABCA8, ABCA8, ABCA8, ABCA8, ABCA8, ABCA8, ABCA8, ABCA8, ABCA8, ABCA8, ABCA8, ABCA8, ABCA8, ABCA8, ABCA8, ABCA8, ABCA8, ABCA8, ABCA8, ABCA8, ABCA8, ABCA8, ABCA8, ABCA8, ABCA8, ABCA8, ABCA8, ABCA8, ABCA8, ABCA8, ABCA8, ABCA8, ABCA8, ABCA8, ABCA8, ABCA8, ABCA8, ABCA8, ABCA8, ABCA8, ABCA8, ABCA8, ABCA8, ABCA8, ABCA8, ABCA8	Hs.58351, Hs.58351, Hs.58351, Hs.58351, Hs.58351, Hs.58351, Hs.58351, Hs.58351, Hs.58351, Hs.58351, Hs.58351, Hs.58351, Hs.58351, Hs.58351, Hs.58351, Hs.58351, Hs.58351, Hs.58351, Hs.58351, Hs.58351, Hs.58351, Hs.58351, Hs.58351, Hs.58351, Hs.58351, Hs.58351, Hs.58351, Hs.58351, Hs.58351, Hs.58351, Hs.58351, Hs.58351, Hs.58351, Hs.58351, Hs.58351, Hs.58351, Hs.58351, Hs.58351, Hs.58351, Hs.58351,…	8.91	8.222	9.71	8.874	0.922803	1.08977	0.995991
8017927	ABCA9, ABCA9, ABCA9, ABCA9, ABCA9, ABCA9, ABCA9, ABCA9, ABCA9, ABCA9, ABCA9, ABCA9, ABCA9, ABCA9, ABCA9, ABCA9, ABCA9, ABCA9, ABCA9, ABCA9, ABCA9, ABCA9, ABCA9, ABCA9, ABCA9, ABCA9, ABCA9, ABCA9	Hs.131686, Hs.131686, Hs.131686, Hs.131686, Hs.131686, Hs.131686, Hs.131686, Hs.131686, Hs.131686, Hs.131686, Hs.131686, Hs.131686, Hs.131686, Hs.131686, Hs.131686, Hs.131686, Hs.131686, Hs.131686, Hs.131686, Hs.131686, Hs.131686, Hs.131686, Hs.131686, Hs.131686, Hs.131686, Hs.131686, Hs.131686, Hs.131686	11.862	11.367	11.224	11.159	0.95828	0.946186	0.94074
8140782	ABCB1, ABCB1, ABCB1, ABCB1, ABCB1, ABCB1, ABCB1, ABCB1, ABCB1, ABCB1, ABCB1, ABCB1, ABCB1, ABCB1, ABCB1, ABCB1, ABCB1, ABCB1, ABCB1, ABCB1, ABCB1, ABCB1, ABCB1, ABCB1, ABCB1, ABCB1, ABCB1, ABCB1, ABCB1, ABCB1, ABCB1, ABCB1, ABCB1	Hs.489033, Hs.737655, Hs.489033, Hs.737655, Hs.489033, Hs.737655, Hs.489033, Hs.737655, Hs.489033, Hs.737655, Hs.489033, Hs.737655, Hs.489033, Hs.737655, Hs.489033, Hs.737655, Hs.489033, Hs.737655, Hs.489033, Hs.737655, Hs.489033, Hs.737655, Hs.489033, Hs.737655, Hs.489033, Hs.737655, Hs.489033, Hs.737655, Hs.489033, Hs.737655, Hs.489033, Hs.737655, Hs.489033, Hs.737655, Hs.489033, Hs.737655, Hs.…	39.896	43.28	17.256	38.366	1.08481	0.43252	0.961635
7924956	ABCB10, ABCB10, ABCB10, ABCB10, ABCB10, ABCB10, ABCB10, ABCB10, ABCB10, ABCB10, ABCB10, ABCB10, ABCB10	Hs.17614, Hs.17614, Hs.17614, Hs.17614, Hs.17614, Hs.17614, Hs.17614, Hs.17614, Hs.17614, Hs.17614, Hs.17614, Hs.17614, Hs.17614	320.839	309.657	245.942	265.434	0.965148	0.766558	0.82731
8056583	ABCB11, ABCB11, ABCB11, ABCB11, ABCB11, ABCB11, ABCB11, ABCB11, ABCB11, ABCB11, ABCB11, ABCB11, ABCB11, ABCB11, ABCB11, ABCB11, ABCB11, ABCB11, ABCB11, ABCB11, ABCB11, ABCB11, ABCB11, ABCB11	Hs.658439, Hs.658439, Hs.658439, Hs.658439, Hs.658439, Hs.658439, Hs.658439, Hs.658439, Hs.658439, Hs.658439, Hs.658439, Hs.658439, Hs.658439, Hs.658439, Hs.658439, Hs.658439, Hs.658439, Hs.658439, Hs.658439, Hs.658439, Hs.658439, Hs.658439, Hs.658439, Hs.658439	13.686	14.38	12.628	14.248	1.05067	0.922649	1.04104
8140752	ABCB4, ABCB4, ABCB4, ABCB4, ABCB4, ABCB4, ABCB4, ABCB4, ABCB4, ABCB4, ABCB4, ABCB4, ABCB4, ABCB4, ABCB4, ABCB4, ABCB4, ABCB4, ABCB4, ABCB4, ABCB4, ABCB4, ABCB4, ABCB4, ABCB4, ABCB4, ABCB4, ABCB4, ABCB4, ABCB4, ABCB4, ABCB4, ABCB4, ABCB4, ABCB4, ABCB4, ABCB4	Hs.654403, Hs.654403, Hs.654403, Hs.654403, Hs.654403, Hs.654403, Hs.654403, Hs.654403, Hs.654403, Hs.654403, Hs.654403, Hs.654403, Hs.654403, Hs.654403, Hs.654403, Hs.654403, Hs.654403, Hs.654403, Hs.654403, Hs.654403, Hs.654403, Hs.654403, Hs.654403, Hs.654403, Hs.654403, Hs.654403, Hs.654403, Hs.654403, Hs.654403, Hs.654403, Hs.654403, Hs.654403, Hs.654403, Hs.654403, Hs.654403, Hs.654403, Hs.…	14.047	12.776	12.749	13.259	0.909504	0.907602	0.943907
8131682	ABCB5, ABCB5, ABCB5, ABCB5, ABCB5, ABCB5, ABCB5, ABCB5, ABCB5, ABCB5, ABCB5, ABCB5, ABCB5, ABCB5, ABCB5, ABCB5, ABCB5, ABCB5, ABCB5, ABCB5, ABCB5, ABCB5, ABCB5, ABCB5, ABCB5, ABCB5, ABCB5, ABCB5, ABCB5, ABCB5, ABCB5, ABCB5, ABCB5, ABCB5, ABCB5, ABCB5, ABCB5, ABCB5, ABCB5, ABCB5	Hs.404102, Hs.404102, Hs.404102, Hs.404102, Hs.404102, Hs.404102, Hs.404102, Hs.404102, Hs.404102, Hs.404102, Hs.404102, Hs.404102, Hs.404102, Hs.404102, Hs.404102, Hs.404102, Hs.404102, Hs.404102, Hs.404102, Hs.404102, Hs.404102, Hs.404102, Hs.404102, Hs.404102, Hs.404102, Hs.404102, Hs.404102, Hs.404102, Hs.404102, Hs.404102, Hs.404102, Hs.404102, Hs.404102, Hs.404102, Hs.404102, Hs.404102, Hs.…	9.148	8.65	7.511	9.617	0.945575	0.821049	1.05132
8059111	ABCB6, ABCB6, ABCB6, ABCB6, ABCB6, ATG9A, ABCB6, ABCB6, ABCB6, ABCB6, ABCB6, ABCB6, ABCB6, ABCB6, ABCB6, ABCB6, ABCB6, ABCB6, ABCB6, ABCB6, ABCB6, ATG9A, ABCB6, ABCB6, ABCB6, ABCB6, ABCB6, ABCB6, ABCB6, ABCB6, ABCB6, ABCB6, ABCB6, ABCB6, ABCB6, ATG9A, ABCB6, ABCB6	Hs.107911, Hs.107911, Hs.107911, Hs.107911, Hs.107911, Hs.323363, Hs.107911, Hs.107911, Hs.107911, Hs.107911, Hs.107911, Hs.107911, Hs.107911, Hs.107911, Hs.107911, Hs.107911, Hs.107911, Hs.107911, Hs.107911, Hs.107911, Hs.107911, Hs.323363, Hs.107911, Hs.107911, Hs.107911, Hs.107911, Hs.107911, Hs.107911, Hs.107911, Hs.107911, Hs.107911, Hs.107911, Hs.107911, Hs.107911, Hs.107911, Hs.323363, Hs.…	56.31	69.312	52.31	52.31	1.23091	0.928964	0.928964
8173629	ABCB7, ABCB7, ABCB7, ABCB7, ABCB7, ABCB7, ABCB7, ABCB7, ABCB7, ABCB7, ABCB7, ABCB7, ABCB7, ABCB7, ABCB7, ABCB7, ABCB7, ABCB7, ABCB7, ABCB7, ABCB7, ABCB7, ABCB7, ABCB7, ABCB7, ABCB7, ABCB7, ABCB7	Hs.370480, Hs.370480, Hs.370480, Hs.370480, Hs.370480, Hs.370480, Hs.370480, Hs.370480, Hs.370480, Hs.370480, Hs.370480, Hs.370480, Hs.370480, Hs.370480, Hs.370480, Hs.370480, Hs.370480, Hs.370480, Hs.370480, Hs.370480, Hs.370480, Hs.370480, Hs.370480, Hs.370480, Hs.370480, Hs.370480, Hs.370480, Hs.370480	716.33	820.486	778.459	751.057	1.1454	1.08673	1.04848
8137332	ABCB8, ABCB8, ABCB8, ABCB8, ABCB8, ABCB8, ABCB8, ABCB8, ABCB8, ABCB8, ABCB8, ABCB8	Hs.647118, Hs.647118, Hs.647118, Hs.647118, Hs.647118, Hs.647118, Hs.647118, Hs.647118, Hs.647118, Hs.647118, Hs.647118, Hs.647118, Hs.647113, Hs.647118	75.739	73.225	73.857	70.928	0.966798	0.975151	0.936475
8137334	ABCB8, ABCB8, ABCB8, ABCB8, ABCB8, ABCB8, ABCB8, ABCB8, ABCB8, ABCB8, ABCB8, ABCB8, ABCB8	Hs.647118, Hs.647118, Hs.647118, Hs.647118, Hs.647118, Hs.647118, Hs.647118, Hs.647118, Hs.647118, Hs.647118, Hs.647118, Hs.647118, Hs.647118, Hs.647113, Hs.647118	70.307	64.81	62.327	61.177	0.921814	0.8865	0.870141
8137330	ABCB8, ABCB8, ABCB8, ABCB8, ABCB8, ABCB8, ABCB8, ABCB8, ABCB8, ABCB8, ABCB8, ABCB8, ABCB8	Hs.647118, Hs.647118, Hs.647118, Hs.647118, Hs.647118, Hs.647118, Hs.647118, Hs.647118, Hs.647118, Hs.647118, Hs.647118, Hs.647118, Hs.647118, Hs.647113, Hs.647118	123.257	113.908	97.189	114.445	0.924153	0.788505	0.928508
8137310	ABCB8, ABCB8, ABCB8, ABCB8, ABCB8, ABCB8, ABCB8, ABCB8, ABCB8, ABCB8, ABCB8, ABCB8, ABCB8, ABCB8, ABCB8, ABCB8, ABCB8, ABCB8, ABCB8, ABCB8, ABCB8, ABCB8, ABCB8, ABCB8, ABCB8, ABCB8, ABCB8, ABCB8, ABCB8, ABCB8, ABCB8, ABCB8, ABCB8, ABCB8, ABCB8, ABCB8, ABCB8, ABCB8, ABCB8, ABCB8, ABCB8, ABCB8, ABCB8, ABCB8, ABCB8, ABCB8, ABCB8, ABCB8, ABCB8, ABCB8, ABCB8, ABCB8, ABCB8, ABCB8, ABCB8, ABCB8, ABCB8, …	Hs.647118, Hs.647118, Hs.647118, Hs.647118, Hs.647118, Hs.647118, Hs.647118, Hs.647118, Hs.647118, Hs.647118, Hs.647118, Hs.647118, Hs.647118, Hs.647118, Hs.647118, Hs.647118, Hs.647118, Hs.647118, Hs.647118, Hs.647118, Hs.647118, Hs.647118, Hs.647118, Hs.647118, Hs.647118, Hs.647118, Hs.647118, Hs.647118, Hs.647118, Hs.647118, Hs.647118, Hs.647118, Hs.647118, Hs.647118, Hs.647118, Hs.647118	100.674	108.775	113.013	122.07	1.08048	1.12257	1.21254
7967337	ABCB9, ABCB9, ABCB9, ABCB9, ABCB9, ABCB9, ABCB9, ABCB9, ABCB9, ABCB9, ABCB9, ABCB9, ABCB9, ABCB9, ABCB9, ABCB9, ABCB9, ABCB9, ABCB9, ABCB9, ABCB9, ABCB9, ABCB9, ABCB9, ABCB9, ABCB9, ABCB9, ABCB9, ABCB9, ABCB9, ABCB9, ABCB9, ABCB9, ABCB9, ABCB9, ABCB9, ABCB9, ABCB9, ABCB9, ABCB9, ABCB9, ABCB9, ABCB9, ABCB9, ABCB9, ABCB9, ABCB9, ABCB9, ABCB9, ABCB9, ABCB9, ABCB9, ABCB9, ABCB9, ABCB9, ABCB9, ABCB9, …	Hs.511951, Hs.511951, Hs.511951, Hs.511951, Hs.511951, Hs.511951, Hs.511951, Hs.511951, Hs.511951, Hs.511951, Hs.511951, Hs.511951, Hs.511951, Hs.511951, Hs.511951, Hs.511951, Hs.511951, Hs.511951, Hs.511951, Hs.511951, Hs.511951, Hs.511951, Hs.511951, Hs.511951, Hs.511951, Hs.511951, Hs.511951, Hs.511951, Hs.511951, Hs.511951, Hs.511951, Hs.511951, Hs.511951, Hs.511951, Hs.511951, Hs.511951, Hs.…	60.205	63.626	64.475	57.354	1.05683	1.07093	0.952655
7993478	ABCC1, ABCC1, ABCC1, ABCC1, ABCC1, ABCC1, ABCC1, ABCC1, ABCC1, ABCC1, ABCC1, ABCC1, ABCC1, ABCC1, ABCC1, ABCC1, ABCC1, ABCC1, ABCC1, ABCC1, ABCC1, ABCC1, ABCC1, ABCC1, ABCC1, ABCC1, ABCC1, ABCC1, ABCC1, ABCC1, ABCC1, ABCC1, ABCC1, ABCC1, ABCC1, ABCC1, ABCC1, ABCC1, ABCC1	Hs.391464, Hs.391464, Hs.391464, Hs.391464, Hs.391464, Hs.391464, Hs.391464, Hs.391464, Hs.391464, Hs.391464, Hs.391464, Hs.391464, Hs.391464, Hs.391464, Hs.391464, Hs.391464, Hs.391464, Hs.391464, Hs.391464, Hs.391464, Hs.391464, Hs.391464, Hs.391464, Hs.391464, Hs.391464, Hs.391464, Hs.391464, Hs.391464, Hs.391464, Hs.391464, Hs.391464, Hs.391464, Hs.391464, Hs.391464, Hs.391464, Hs.391464, Hs.…	452.404	464.237	427.088	463.003	1.02616	0.944041	1.02343
8119801	ABCC10, ABCC10, ABCC10, ABCC10, ABCC10, ABCC10, ABCC10, ABCC10, ABCC10, ABCC10, ABCC10, ABCC10, ABCC10, ABCC10, ABCC10, ABCC10, ABCC10, ABCC10, ABCC10, ABCC10, ABCC10, ABCC10, ABCC10, ABCC10, ABCC10, ABCC10, ABCC10, ABCC10, ABCC10, ABCC10, ABCC10, ABCC10, ABCC10, ABCC10, ABCC10, ABCC10, ABCC10, ABCC10, ABCC10, ABCC10, ABCC10, ABCC10, ABCC10	Hs.55879, Hs.55879, Hs.55879, Hs.55879, Hs.55879, Hs.55879, Hs.55879, Hs.55879, Hs.55879, Hs.55879, Hs.55879, Hs.55879, Hs.55879, Hs.55879, Hs.55879, Hs.55879, Hs.55879, Hs.55879, Hs.55879, Hs.55879, Hs.55879, Hs.55879, Hs.55879, Hs.55879, Hs.55879, Hs.55879, Hs.55879, Hs.55879, Hs.55879, Hs.55879, Hs.55879, Hs.55879, Hs.55879, Hs.55879, Hs.55879, Hs.55879, Hs.55879, Hs.55879, Hs.55879, Hs.55879,…	123.034	105.64	122.336	127.641	0.858624	0.994322	1.03744
8001271	ABCC11, ABCC11, ABCC11, ABCC11, ABCC11, ABCC11, ABCC11, ABCC11, ABCC11, ABCC11, ABCC11, ABCC11, ABCC11, ABCC11, ABCC11, ABCC11, ABCC11, ABCC11, ABCC11, ABCC11, ABCC11, ABCC11, ABCC11, ABCC11, ABCC11, ABCC11, ABCC11, ABCC11, ABCC11, ABCC11, ABCC11, ABCC11, ABCC11, ABCC11, ABCC11	Hs.652267, Hs.652267, Hs.652267, Hs.652267, Hs.652267, Hs.652267, Hs.652267, Hs.652267, Hs.652267, Hs.652267, Hs.652267, Hs.652267, Hs.652267, Hs.652267, Hs.652267, Hs.652267, Hs.652267, Hs.652267, Hs.652267, Hs.652267, Hs.652267, Hs.652267, Hs.652267, Hs.652267, Hs.652267, Hs.652267, Hs.652267, Hs.652267, Hs.652267, Hs.652267, Hs.652267, Hs.652267, Hs.652267, Hs.652267, Hs.652267	34.113	30.947	33.689	35.888	0.907211	0.98759	1.05204
8001235	ABCC12, ABCC12, ABCC12, ABCC12, ABCC12, ABCC12, ABCC12, ABCC12, ABCC12, ABCC12, ABCC12, ABCC12, ABCC12, ABCC12, ABCC12, ABCC12, ABCC12, ABCC12, ABCC12, ABCC12, ABCC12, ABCC12, ABCC12, ABCC12, ABCC12, ABCC12, ABCC12, ABCC12, ABCC12, ABCC12, ABCC12, ABCC12, ABCC12, ABCC12, ABCC12, ABCC12, ABCC12, ABCC12, ABCC12, ABCC12, ABCC12, ABCC12, ABCC12	Hs.410111, Hs.410111, Hs.410111, Hs.410111, Hs.410111, Hs.410111, Hs.410111, Hs.410111, Hs.410111, Hs.410111, Hs.410111, Hs.410111, Hs.410111, Hs.410111, Hs.410111, Hs.410111, Hs.410111, Hs.410111, Hs.410111, Hs.410111, Hs.410111, Hs.410111, Hs.410111, Hs.410111, Hs.410111, Hs.410111, Hs.410111, Hs.410111, Hs.410111, Hs.410111, Hs.410111, Hs.410111, Hs.410111, Hs.410111, Hs.410111, Hs.410111, Hs.…	15.448	12.871	14.579	18.063	0.833196	0.943732	1.1693
8067877	ABCC13, ABCC13, ABCC13, ABCC13, ABCC13, ABCC13, ABCC13, ABCC13, ABCC13, ABCC13, ABCC13, ABCC13, ABCC13, ABCC13, ABCC13, ABCC13, ABCC13, ABCC13, ABCC13, ABCC13, ABCC13, ABCC13, ABCC13, ABCC13	Hs.366575, Hs.366575, Hs.366575, Hs.366575, Hs.366575, Hs.366575, Hs.366575, Hs.366575, Hs.366575, Hs.366575, Hs.366575, Hs.366575, Hs.366575, Hs.366575, Hs.366575, Hs.366575, Hs.366575, Hs.366575, Hs.366575, Hs.366575, Hs.366575, Hs.366575, Hs.366575, Hs.366575, Hs.366575	9.832	8.5	7.982	8.407	0.86451	0.811876	0.855026
7929779	ABCC2, ABCC2, ABCC2, ABCC2, ABCC2, ABCC2, ABCC2, ABCC2, ABCC2, ABCC2, ABCC2, ABCC2, ABCC2, ABCC2, ABCC2, ABCC2	Hs.368243, Hs.368243, Hs.368243, Hs.368243, Hs.368243, Hs.368243, Hs.368243, Hs.368243, Hs.368243, Hs.368243, Hs.368243, Hs.368243, Hs.368243, Hs.368243, Hs.368243, Hs.368243	19.19	23.038	19.678	22.082	1.20051	1.02541	1.15072
8008454	ABCC3, ABCC3, ABCC3, ABCC3, ABCC3, ABCC3, ABCC3, ABCC3, ABCC3, ABCC3, ABCC3, ABCC3, ABCC3, ABCC3, ABCC3, ABCC3, ABCC3, ABCC3, ABCC3, ABCC3, ABCC3, ABCC3, ABCC3, ABCC3, ABCC3, ABCC3, ABCC3, ABCC3, ABCC3, ABCC3, ABCC3, ABCC3, ABCC3, ABCC3, ABCC3, ABCC3, ABCC3, ABCC3, ABCC3, ABCC3, ABCC3, ABCC3, ABCC3, ABCC3, ABCC3, ABCC3, ABCC3, ABCC3, ABCC3, ABCC3, ABCC3, ABCC3, ABCC3, ABCC3, ABCC3, ABCC3, ABCC3, …	Hs.463421, Hs.463421, Hs.463421, Hs.463421, Hs.463421, Hs.463421, Hs.463421, Hs.463421, Hs.463421, Hs.463421, Hs.463421, Hs.463421, Hs.463421, Hs.463421, Hs.463421, Hs.463421, Hs.463421, Hs.463421, Hs.463421, Hs.463421, Hs.463421, Hs.463421, Hs.463421, Hs.463421, Hs.463421, Hs.463421, Hs.463421, Hs.463421, Hs.463421, Hs.463421, Hs.463421, Hs.463421, Hs.463421, Hs.463421, Hs.463421, Hs.463421, Hs.…	23.54	23.688	18.745	21.006	1.0063	0.796322	0.892331
7972297	ABCC4, ABCC4, ABCC4, ABCC4, ABCC4, ABCC4, ABCC4, ABCC4, ABCC4, ABCC4, ABCC4, ABCC4, ABCC4, ABCC4, ABCC4, ABCC4, ABCC4, ABCC4, ABCC4, ABCC4, ABCC4, ABCC4, ABCC4, ABCC4, ABCC4, ABCC4, ABCC4, ABCC4, ABCC4, ABCC4, ABCC4, ABCC4, ABCC4, ABCC4, ABCC4, ABCC4, ABCC4, ABCC4, ABCC4, ABCC4	Hs.508423, Hs.508423, Hs.508423, Hs.508423, Hs.508423, Hs.508423, Hs.508423, Hs.508423, Hs.508423, Hs.508423, Hs.508423, Hs.508423, Hs.508423, Hs.508423, Hs.508423, Hs.508423, Hs.508423, Hs.508423, Hs.508423, Hs.508423, Hs.508423, Hs.508423, Hs.508423, Hs.508423, Hs.508423, Hs.508423, Hs.508423, Hs.508423, Hs.508423, Hs.508423, Hs.508423, Hs.508423, Hs.508423, Hs.508423, Hs.508423, Hs.508423, Hs.…	205.421	230.064	210.825	182.531	1.11996	1.02631	0.888573
8092418	ABCC5, ABCC5, ABCC5, ABCC5, ABCC5, ABCC5, ABCC5, ABCC5, ABCC5, ABCC5, ABCC5, ABCC5, ABCC5, ABCC5, ABCC5, ABCC5, ABCC5, ABCC5, ABCC5, ABCC5, ABCC5, ABCC5, ABCC5, ABCC5, ABCC5, ABCC5, ABCC5, ABCC5, ABCC5, ABCC5, ABCC5, ABCC5, ABCC5, ABCC5, ABCC5, ABCC5, ABCC5, ABCC5, ABCC5, ABCC5, ABCC5, ABCC5, ABCC5, ABCC5, ABCC5, ABCC5, ABCC5, ABCC5, ABCC5, ABCC5, ABCC5, ABCC5, ABCC5, ABCC5	Hs.743953, Hs.743953, Hs.743953, Hs.743953, Hs.743953, Hs.743953, Hs.743953, Hs.743953, Hs.743953, Hs.743953, Hs.743953, Hs.743953, Hs.743953, Hs.743953, Hs.743953, Hs.743953, Hs.743953, Hs.743953, Hs.743953, Hs.743953, Hs.743953, Hs.743953, Hs.743953, Hs.743953, Hs.743953, Hs.743953, Hs.743953, Hs.743953, Hs.743953, Hs.743953, Hs.743953, Hs.743953, Hs.743953, Hs.743953, Hs.743953, Hs.743953, Hs.…	157.745	156.614	182.045	147.971	0.992828	1.15404	0.938038
7999727	ABCC6, ABCC6, ABCC6, ABCC6, ABCC6, ABCC6, ABCC6, ABCC6, ABCC6, ABCC6, ABCC6, ABCC6, ABCC6, ABCC6, ABCC6, ABCC6, ABCC6, ABCC6, ABCC6, ABCC6, ABCC6, ABCC6, ABCC6, ABCC6, ABCC6, ABCC6, ABCC6, ABCC6, ABCC6	Hs.442182, Hs.442182, Hs.442182, Hs.442182, Hs.442182, Hs.442182, Hs.442182, Hs.442182, Hs.442182, Hs.442182, Hs.442182, Hs.442182, Hs.442182, Hs.442182, Hs.442182, Hs.442182, Hs.442182, Hs.442182, Hs.442182, Hs.442182, Hs.442182, Hs.442182, Hs.442182, Hs.442182, Hs.442182, Hs.442182, Hs.442182, Hs.442182, Hs.442182, Hs.442182, Hs.442182, Hs.442182, Hs.442182, Hs.442182, Hs.442182, Hs.442182, Hs.…	41.817	45.689	39.799	47.013	1.0926	0.951727	1.12424
7999591	ABCC6P2, ABCC6P2, ABCC6P2, ABCC6P2, ABCC6P2, ABCC6P2	Hs.460057, Hs.460057, Hs.460057, Hs.460057, Hs.460057, Hs.460057	116.609	127.925	124.923	122.31	1.09704	1.0713	1.04889
7946860	ABCC8, ABCC8, ABCC8, ABCC8, ABCC8, ABCC8, ABCC8, ABCC8, ABCC8, ABCC8, ABCC8, ABCC8, ABCC8, ABCC8, ABCC8, ABCC8, ABCC8, ABCC8, ABCC8, ABCC8, ABCC8, ABCC8, ABCC8, ABCC8, ABCC8, ABCC8, ABCC8, ABCC8, ABCC8, ABCC8, ABCC8, ABCC8, ABCC8, ABCC8, ABCC8, ABCC8, ABCC8, ABCC8, ABCC8, ABCC8, ABCC8, ABCC8, ABCC8, ABCC8, ABCC8, ABCC8, ABCC8, ABCC8, ABCC8, ABCC8, ABCC8, ABCC8, ABCC8, ABCC8, ABCC8, ABCC8, ABCC8	Hs.54470, Hs.54470, Hs.54470, Hs.54470, Hs.54470, Hs.54470, Hs.54470, Hs.54470, Hs.54470, Hs.54470, Hs.54470, Hs.54470, Hs.54470, Hs.54470, Hs.54470, Hs.54470, Hs.54470, Hs.54470, Hs.54470, Hs.54470, Hs.54470, Hs.54470, Hs.54470, Hs.54470, Hs.54470, Hs.54470, Hs.54470, Hs.54470, Hs.54470, Hs.54470, Hs.54470, Hs.54470, Hs.54470, Hs.54470, Hs.54470, Hs.54470, Hs.54470, Hs.54470, Hs.54470, Hs.54470,…	43.847	48.977	38.425	38.544	1.11701	0.876357	0.87906
7961710	ABCC9, ABCC9, ABCC9, ABCC9, ABCC9, ABCC9, ABCC9, ABCC9, ABCC9, ABCC9, ABCC9, ABCC9, ABCC9, ABCC9, ABCC9, ABCC9, ABCC9, ABCC9, ABCC9, ABCC9, ABCC9, ABCC9, ABCC9, ABCC9, ABCC9, ABCC9, ABCC9	Hs.732701, Hs.732701, Hs.732701, Hs.732701, Hs.732701, Hs.732701, Hs.732701, Hs.732701, Hs.732701, Hs.732701, Hs.732701, Hs.732701, Hs.732701, Hs.732701, Hs.732701, Hs.732701, Hs.732701, Hs.732701, Hs.732701, Hs.732701, Hs.732701, Hs.732701, Hs.732701, Hs.732701, Hs.732701, Hs.732701, Hs.732701	10.344	12.377	9.855	10.197	1.19659	0.952706	0.985842
8170704	ABCD1, ABCD1, ABCD1, ABCD1, ABCD1, ABCD1, ABCD1, ABCD1, ABCD1, ABCD1, ABCD1	Hs.159546, Hs.159546, Hs.159546, Hs.159546, Hs.159546, Hs.159546, Hs.159546, Hs.159546, Hs.159546, Hs.159546, Hs.159546	126.994	94.571	98.521	125.709	0.744692	0.775792	0.98988
7962312	ABCD2, ABCD2, ABCD2, ABCD2, ABCD2, ABCD2, ABCD2, ABCD2	Hs.117852, Hs.117852, Hs.117852, Hs.117852, Hs.117852, Hs.117852, Hs.117852, Hs.117852	12.028	13.377	9.219	12.59	1.11217	0.766438	1.04672
7903119	ABCD3, ABCD3, ABCD3, ABCD3, ABCD3, ABCD3, ABCD3, ABCD3, ABCD3, ABCD3, ABCD3, ABCD3, ABCD3, ABCD3, ABCD3, ABCD3, ABCD3, ABCD3, ABCD3, ABCD3, ABCD3, ABCD3, ABCD3, ABCD3, ABCD3, ABCD3, ABCD3, ABCD3, ABCD3, ABCD3, ABCD3	Hs.700576, Hs.700576, Hs.700576, Hs.700576, Hs.700576, Hs.700576, Hs.700576, Hs.700576, Hs.700576, Hs.700576, Hs.700576, Hs.700576, Hs.700576, Hs.700576, Hs.700576, Hs.700576, Hs.700576, Hs.700576, Hs.700576, Hs.700576, Hs.700576, Hs.700576, Hs.700576, Hs.700576, Hs.700576, Hs.700576, Hs.700576, Hs.700576, Hs.700576, Hs.700576, Hs.700576	818.436	875.724	799.436	825.361	1.07	0.976785	1.00846
7980115	ABCD4, ABCD4, ABCD4, ABCD4, ABCD4, ABCD4, ABCD4, ABCD4, ABCD4, ABCD4, ABCD4, ABCD4, ABCD4, ABCD4, ABCD4, ABCD4, ABCD4, ABCD4, ABCD4, ABCD4, ABCD4, ABCD4, ABCD4, ABCD4, ABCD4, ABCD4, ABCD4, ABCD4, ABCD4, ABCD4, ABCD4, ABCD4, ABCD4, ABCD4, ABCD4, ABCD4, ABCD4, ABCD4, ABCD4, ABCD4, ABCD4, ABCD4, ABCD4, ABCD4, ABCD4, ABCD4, ABCD4, ABCD4, ABCD4, ABCD4, ABCD4, ABCD4, ABCD4, ABCD4, ABCD4, ABCD4, ABCD4, …	Hs.94395, Hs.94395, Hs.94395, Hs.94395, Hs.94395, Hs.94395, Hs.94395, Hs.94395, Hs.94395, Hs.94395, Hs.94395, Hs.94395, Hs.94395, Hs.94395, Hs.94395, Hs.94395, Hs.94395, Hs.94395, Hs.94395, Hs.94395, Hs.94395, Hs.94395, Hs.94395, Hs.94395, Hs.94395, Hs.94395, Hs.94395, Hs.94395, Hs.94395, Hs.94395, Hs.94395, Hs.94395, Hs.94395, Hs.94395, Hs.94395, Hs.94395, Hs.94395, Hs.94395, Hs.94395, Hs.94395	171.917	178.151	167.844	174.59	1.03626	0.976308	1.01555
8097647	ABCE1, ABCE1, ABCE1, ABCE1, ABCE1, ABCE1, ABCE1, ABCE1, ABCE1, ABCE1, ABCE1, ABCE1, ABCE1, ABCE1, ABCE1, ABCE1, ABCE1, ABCE1, ABCE1, ABCE1	Hs.12013, Hs.12013, Hs.12013, Hs.12013, Hs.12013, Hs.12013, Hs.12013, Hs.12013, Hs.12013, Hs.12013, Hs.12013, Hs.12013, Hs.12013, Hs.12013, Hs.12013, Hs.12013, Hs.12013, Hs.12013, Hs.12013, Hs.12013	1340.63	1304.23	1135.82	1023.59	0.97285	0.847232	0.763517
8179112	ABCF1, ABCF1, ABCF1, ABCF1, ABCF1, ABCF1, ABCF1, ABCF1, ABCF1, ABCF1, ABCF1, ABCF1, ABCF1, ABCF1, ABCF1, ABCF1, ABCF1, ABCF1, ABCF1, ABCF1, ABCF1, ABCF1, ABCF1, ABCF1, ABCF1, ABCF1, ABCF1, ABCF1, ABCF1, ABCF1, ABCF1, ABCF1, ABCF1, ABCF1, ABCF1, ABCF1, ABCF1, ABCF1, ABCF1, ABCF1, ABCF1, ABCF1, ABCF1, ABCF1, ABCF1, ABCF1, ABCF1, ABCF1, ABCF1, ABCF1, ABCF1, ABCF1, ABCF1, ABCF1, ABCF1, ABCF1, ABCF1, …	Hs.655285, Hs.655285, Hs.655285, Hs.655285, Hs.655285, Hs.655285, Hs.655285, Hs.655285, Hs.655285, Hs.655285, Hs.655285, Hs.655285, Hs.655285, Hs.655285, Hs.655285, Hs.655285, Hs.655285, Hs.655285, Hs.655285, Hs.655285, Hs.655285, Hs.655285, Hs.655285, Hs.655285, Hs.655285, Hs.655285, Hs.655285, Hs.655285, Hs.655285, Hs.655285, Hs.655285, Hs.655285, Hs.655285, Hs.655285, Hs.655285, Hs.655285, Hs.…	1119.92	1021.54	1026.07	1032.04	0.912155	0.916193	0.921523
8177797	ABCF1, ABCF1, ABCF1, ABCF1, ABCF1, ABCF1, ABCF1, ABCF1, ABCF1, ABCF1, ABCF1, ABCF1, ABCF1, ABCF1, ABCF1, ABCF1, ABCF1, ABCF1, ABCF1, ABCF1, ABCF1, ABCF1, ABCF1, ABCF1, ABCF1, ABCF1, ABCF1, ABCF1, ABCF1, ABCF1, ABCF1, ABCF1, ABCF1, ABCF1, ABCF1, ABCF1, ABCF1, ABCF1, ABCF1, ABCF1, ABCF1, ABCF1, ABCF1, ABCF1, ABCF1, ABCF1, ABCF1, ABCF1, ABCF1, ABCF1, ABCF1, ABCF1, ABCF1, ABCF1, ABCF1, ABCF1, ABCF1, …	Hs.655285, Hs.655285, Hs.655285, Hs.655285, Hs.655285, Hs.655285, Hs.655285, Hs.655285, Hs.655285, Hs.655285, Hs.655285, Hs.655285, Hs.655285, Hs.655285, Hs.655285, Hs.655285, Hs.655285, Hs.655285, Hs.655285, Hs.655285, Hs.655285, Hs.655285, Hs.655285, Hs.655285, Hs.655285, Hs.655285, Hs.655285, Hs.655285, Hs.655285, Hs.655285, Hs.655285, Hs.655285, Hs.655285, Hs.655285, Hs.655285, Hs.655285, Hs.…	1119.92	1021.54	1026.07	1032.04	0.912155	0.916193	0.921523
8117929	ABCF1, ABCF1, ABCF1, ABCF1, ABCF1, ABCF1, ABCF1, ABCF1, ABCF1, ABCF1, ABCF1, ABCF1, ABCF1, ABCF1, ABCF1, ABCF1, ABCF1, ABCF1, ABCF1, ABCF1, ABCF1, ABCF1, ABCF1, ABCF1, ABCF1, ABCF1, ABCF1, ABCF1, ABCF1, ABCF1, ABCF1, ABCF1, ABCF1, ABCF1, ABCF1, ABCF1, ABCF1, ABCF1, ABCF1, ABCF1, ABCF1, ABCF1, ABCF1, ABCF1, ABCF1, ABCF1, ABCF1, ABCF1, ABCF1, ABCF1, ABCF1, ABCF1, ABCF1, ABCF1, ABCF1, ABCF1, ABCF1, …	Hs.655285, Hs.655285, Hs.655285, Hs.655285, Hs.655285, Hs.655285, Hs.655285, Hs.655285, Hs.655285, Hs.655285, Hs.655285, Hs.655285, Hs.655285, Hs.655285, Hs.655285, Hs.655285, Hs.655285, Hs.655285, Hs.655285, Hs.655285, Hs.655285, Hs.655285, Hs.655285, Hs.655285, Hs.655285, Hs.655285, Hs.655285, Hs.655285, Hs.655285, Hs.655285, Hs.655285, Hs.655285, Hs.655285, Hs.655285, Hs.655285, Hs.655285, Hs.…	1119.92	1021.54	1026.07	1032.04	0.912155	0.916193	0.921523
8143905	ABCF2, ABCF2, ABCF2, ABCF2, ABCF2, ABCF2, ABCF2, ABCF2, ABCF2, ABCF2, ABCF2, ABCF2, ABCF2, ABCF2, ABCF2, ABCF2, ABCF2, ABCF2, ABCF2, ABCF2, ABCF2, ABCF2, ABCF2	Hs.654958, Hs.654958, Hs.654958, Hs.654958, Hs.654958, Hs.654958, Hs.654958, Hs.654958, Hs.654958, Hs.654958, Hs.654958, Hs.654958, Hs.654958, Hs.654958, Hs.654958, Hs.654958, Hs.654958, Hs.654958, Hs.654958, Hs.654958, Hs.654958, Hs.654958, Hs.654958	467.341	490.192	434.802	425.985	1.0489	0.930374	0.911508
8084360	ABCF3, ABCF3, ABCF3, ABCF3, ABCF3, ABCF3, ABCF3, ABCF3, ABCF3, ABCF3, ABCF3, ABCF3, ABCF3, ABCF3, ABCF3, ABCF3, ABCF3, ABCF3, ABCF3, ABCF3, ABCF3, ABCF3, ABCF3, ABCF3, ABCF3, ABCF3, ABCF3, ABCF3, ABCF3, ABCF3, ABCF3, ABCF3, ABCF3, ABCF3, ABCF3, ABCF3, ABCF3, ABCF3, ABCF3, ABCF3, ABCF3, ABCF3, ABCF3, ABCF3, ABCF3, ABCF3, ABCF3, ABCF3, ABCF3, ABCF3	Hs.361323, Hs.361323, Hs.361323, Hs.361323, Hs.361323, Hs.361323, Hs.361323, Hs.361323, Hs.361323, Hs.361323, Hs.361323, Hs.361323, Hs.361323, Hs.361323, Hs.361323, Hs.361323, Hs.361323, Hs.361323, Hs.361323, Hs.361323, Hs.361323, Hs.361323, Hs.361323, Hs.361323, Hs.361323, Hs.361323, Hs.361323, Hs.361323, Hs.361323, Hs.361323, Hs.361323, Hs.361323, Hs.361323, Hs.361323, Hs.361323, Hs.361323	405.596	470.026	460.61	469.518	1.15885	1.13564	1.1576
8068761	ABCG1, ABCG1, ABCG1, ABCG1, ABCG1, ABCG1, ABCG1, ABCG1, ABCG1, ABCG1, ABCG1, ABCG1, ABCG1, ABCG1, ABCG1, ABCG1, ABCG1, ABCG1, ABCG1, ABCG1, ABCG1, ABCG1, ABCG1, ABCG1, ABCG1, ABCG1, ABCG1, ABCG1, ABCG1, ABCG1, ABCG1, ABCG1, ABCG1, ABCG1, ABCG1, ABCG1, ABCG1, ABCG1, ABCG1, ABCG1, ABCG1, ABCG1, ABCG1, ABCG1, ABCG1, ABCG1, ABCG1, ABCG1, ABCG1, ABCG1	Hs.124649, Hs.124649, Hs.124649, Hs.124649, Hs.124649, Hs.124649, Hs.124649, Hs.124649, Hs.124649, Hs.124649, Hs.124649, Hs.124649, Hs.124649, Hs.124649, Hs.124649, Hs.124649, Hs.124649, Hs.124649, Hs.124649, Hs.124649, Hs.124649, Hs.124649, Hs.124649, Hs.124649, Hs.124649, Hs.124649, Hs.124649, Hs.124649, Hs.124649, Hs.124649, Hs.124649, Hs.124649, Hs.124649, Hs.124649, Hs.124649, Hs.124649, Hs.…	16.823	17.32	15.762	16.758	1.02956	0.936958	0.996113
8101675	ABCG2, ABCG2, ABCG2, ABCG2, ABCG2, ABCG2, ABCG2, ABCG2, ABCG2, ABCG2, ABCG2, ABCG2, ABCG2, ABCG2, ABCG2, ABCG2, ABCG2, ABCG2, ABCG2, ABCG2, ABCG2, ABCG2, ABCG2, ABCG2, ABCG2, ABCG2, ABCG2, ABCG2, ABCG2, ABCG2, ABCG2, ABCG2, ABCG2, ABCG2, ABCG2	Hs.480218, Hs.480218, Hs.480218, Hs.480218, Hs.480218, Hs.480218, Hs.480218, Hs.480218, Hs.480218, Hs.480218, Hs.480218, Hs.480218, Hs.480218, Hs.480218, Hs.480218, Hs.480218, Hs.480218, Hs.480218, Hs.480218, Hs.480218, Hs.480218, Hs.480218, Hs.480218, Hs.480218, Hs.480218, Hs.480218, Hs.480218, Hs.480218, Hs.480218, Hs.480218, Hs.480218, Hs.480218, Hs.480218, Hs.480218, Hs.480218	14.16	12.756	11.471	13.445	0.900845	0.810114	0.949495
7944447	ABCG4, ABCG4, ABCG4, ABCG4, ABCG4, ABCG4, ABCG4, ABCG4, ABCG4, ABCG4, ABCG4, ABCG4, ABCG4, ABCG4, ABCG4, ABCG4, ABCG4, ABCG4, ABCG4, ABCG4, ABCG4, ABCG4, ABCG4, ABCG4, ABCG4, ABCG4, ABCG4, ABCG4, ABCG4, ABCG4, ABCG4, ABCG4	Hs.126378, Hs.126378, Hs.126378, Hs.126378, Hs.126378, Hs.126378, Hs.126378, Hs.126378, Hs.126378, Hs.126378, Hs.126378, Hs.126378, Hs.126378, Hs.126378, Hs.126378, Hs.126378, Hs.126378, Hs.126378, Hs.126378, Hs.126378, Hs.126378, Hs.126378, Hs.126378, Hs.126378, Hs.126378, Hs.126378, Hs.126378, Hs.126378, Hs.126378, Hs.126378, Hs.126378, Hs.126378	58.06	58.522	74.143	64.06	1.00796	1.27701	1.10334
8051866	ABCG5, ABCG5, ABCG5, ABCG5, ABCG5, ABCG5, ABCG5, ABCG5, ABCG5, ABCG5, ABCG5, ABCG5, ABCG5, ABCG5, ABCG5, ABCG5, ABCG5, ABCG5, ABCG5, ABCG5, ABCG5, ABCG5, ABCG5, ABCG5	Hs.132992, Hs.132992, Hs.132992, Hs.132992, Hs.132992, Hs.132992, Hs.132992, Hs.132992, Hs.132992, Hs.132992, Hs.132992, Hs.132992, Hs.132992, Hs.132992, Hs.132992, Hs.132992, Hs.132992, Hs.132992, Hs.132992, Hs.132992, Hs.132992, Hs.132992, Hs.132992, Hs.132992	16.443	16.944	17.934	15.548	1.0305	1.0907	0.945621
8041696	ABCG8, ABCG8, ABCG8, ABCG8, ABCG8, ABCG8, ABCG8, ABCG8, ABCG8, ABCG8, ABCG8, ABCG8, ABCG8, ABCG8	Hs.413931, Hs.413931, Hs.413931, Hs.413931, Hs.413931, Hs.413931, Hs.413931, Hs.413931, Hs.413931, Hs.413931, Hs.413931, Hs.413931, Hs.413931, Hs.413931	14.265	13.748	13.47	13.058	0.963712	0.944214	0.915398
8040815	ABHD1, ABHD1, ABHD1, ABHD1, ABHD1, ABHD1, ABHD1, ABHD1, ABHD1, ABHD1, ABHD1, ABHD1, ABHD1, ABHD1, ABHD1, ABHD1, ABHD1, ABHD1, ABHD1, ABHD1, ABHD1, ABHD1, ABHD1, ABHD1, ABHD1, ABHD1	Hs.375791, Hs.375791, Hs.375791, Hs.375791, Hs.375791, Hs.375791, Hs.375791, Hs.375791, Hs.375791, Hs.375791, Hs.375791, Hs.375791, Hs.375791, Hs.375791, Hs.375791, Hs.375791, Hs.375791, Hs.375791, Hs.375791, Hs.375791, Hs.375791, Hs.375791, Hs.375791, Hs.375791, Hs.375791, Hs.375791	17.094	19.729	16.326	21.27	1.15414	0.955091	1.24431
8081612	ABHD10, ABHD10, ABHD10, ABHD10, ABHD10, ABHD10, ABHD10, ABHD10, ABHD10, ABHD10, ABHD10, ABHD10, ABHD10, ABHD10, ABHD10, ABHD10, ABHD10, ABHD10	Hs.477115, Hs.477115, Hs.477115, Hs.477115, Hs.477115, Hs.477115, Hs.477115, Hs.477115, Hs.477115, Hs.477115, Hs.477115, Hs.477115, Hs.477115, Hs.477115, Hs.477115, Hs.477115, Hs.477115, Hs.477115	345.075	358.306	379.362	341.199	1.03834	1.09936	0.988769
8140129	ABHD11, ABHD11, ABHD11, ABHD11, ABHD11, ABHD11, ABHD11, ABHD11, ABHD11, ABHD11, ABHD11, ABHD11, ABHD11, ABHD11, ABHD11, ABHD11, ABHD11, ABHD11, ABHD11, ABHD11, ABHD11, ABHD11, ABHD11, ABHD11, ABHD11, ABHD11, ABHD11, ABHD11, ABHD11, ABHD11, ABHD11, ABHD11, ABHD11, ABHD11, ABHD11, ABHD11, ABHD11, ABHD11, ABHD11, ABHD11, ABHD11, ABHD11, ABHD11, ABHD11, ABHD11, ABHD11, ABHD11, ABHD11, ABHD11, ABHD11,…	Hs.647045, Hs.647045, Hs.647045, Hs.647045, Hs.647045, Hs.647045, Hs.647045, Hs.647045, Hs.647045, Hs.647045, Hs.647045, Hs.647045, Hs.647045, Hs.647045, Hs.647045, Hs.647045, Hs.647045, Hs.647045, Hs.647045, Hs.647045, Hs.647045, Hs.647045, Hs.647045, Hs.647045, Hs.647045, Hs.647045, Hs.647045, Hs.647045, Hs.647045, Hs.647045, Hs.647045, Hs.647045, Hs.647045, Hs.647045, Hs.647045, Hs.647045, Hs.…	148.662	129.827	122.17	130.398	0.8733	0.821795	0.877141
8065469	ABHD12, ABHD12, ABHD12, ABHD12, ABHD12, ABHD12, ABHD12, ABHD12, ABHD12, ABHD12, ABHD12, ABHD12, ABHD12, ABHD12, ABHD12, ABHD12, ABHD12, ABHD12, ABHD12, ABHD12, ABHD12, ABHD12, ABHD12, ABHD12, ABHD12, ABHD12, ABHD12, ABHD12, ABHD12, ABHD12, ABHD12, ABHD12, ABHD12	Hs.441550, Hs.441550, Hs.441550, Hs.441550, Hs.441550, Hs.441550, Hs.441550, Hs.441550, Hs.441550, Hs.441550, Hs.441550, Hs.441550, Hs.441550, Hs.441550, Hs.441550, Hs.441550, Hs.441550, Hs.441550, Hs.441550, Hs.441550, Hs.441550, Hs.441550, Hs.441550, Hs.441550, Hs.441550, Hs.441550, Hs.441550, Hs.441550, Hs.441550, Hs.441550, Hs.441550, Hs.441550, Hs.441550	334.231	394.53	379.158	375.611	1.18041	1.13442	1.12381
7974288	ABHD12B, ABHD12B, ABHD12B, ABHD12B, ABHD12B, ABHD12B, ABHD12B, ABHD12B, ABHD12B, ABHD12B, ABHD12B, ABHD12B, ABHD12B, ABHD12B, ABHD12B, ABHD12B, ABHD12B, ABHD12B, ABHD12B, ABHD12B, ABHD12B, ABHD12B, ABHD12B, ABHD12B, ABHD12B, ABHD12B, ABHD12B, ABHD12B, ABHD12B, ABHD12B, ABHD12B, ABHD12B, ABHD12B, ABHD12B, ABHD12B, ABHD12B, ABHD12B	Hs.271896, Hs.271896, Hs.271896, Hs.271896, Hs.271896, Hs.271896, Hs.271896, Hs.271896, Hs.271896, Hs.271896, Hs.271896, Hs.271896, Hs.271896, Hs.271896, Hs.271896, Hs.271896, Hs.271896, Hs.271896, Hs.271896, Hs.271896, Hs.271896, Hs.271896, Hs.271896, Hs.271896, Hs.271896, Hs.271896, Hs.271896, Hs.271896, Hs.271896, Hs.271896, Hs.271896, Hs.271896, Hs.271896, Hs.271896, Hs.271896, Hs.271896, Hs.…	14.157	16.111	16.002	12.825	1.13806	1.13037	0.905927
7969979	ABHD13, ABHD13, ABHD13, ABHD13, ABHD13, ABHD13, ABHD13, ABHD13	Hs.183528, Hs.183528, Hs.183528, Hs.183528, Hs.183528, Hs.183528, Hs.183528, Hs.183528	287.476	293.936	311.292	290.876	1.02247	1.08285	1.01183
8080162	ABHD14A-ACY1, ABHD14A, ABHD14A, ABHD14A, ABHD14A, ABHD14A, ABHD14A, ABHD14A, ABHD14A-ACY1, ABHD14A-ACY1, ABHD14A, ABHD14A, ABHD14A, ABHD14A, ABHD14A-ACY1, ABHD14A-ACY1, ABHD14A, ABHD14A, ABHD14A-ACY1, ABHD14A, ABHD14A-ACY1, ABHD14A, ABHD14A, ABHD14A-ACY1	Hs.534400, Hs.534400, Hs.534400, Hs.534400, Hs.534400, Hs.534400, Hs.534400, Hs.534400, Hs.534400, Hs.534400, Hs.534400, Hs.534400, Hs.534400, Hs.534400, Hs.534400, Hs.534400	158.891	163.441	203.313	168.897	1.02863	1.27957	1.06297
8087825	ABHD14B, ABHD14B, ABHD14B, ABHD14B, ABHD14B, ABHD14B, ABHD14B, ABHD14B, ABHD14B, ABHD14B, ABHD14B, ABHD14B, ABHD14B, ABHD14B, ABHD14B, ABHD14B, ABHD14B, ABHD14B, ABHD14B, ABHD14B, ABHD14B, ABHD14B, ABHD14B, ABHD14B, ABHD14B, ABHD14B, ABHD14B, ABHD14B, ABHD14B, ABHD14B, ABHD14B	Hs.420796, Hs.420796, Hs.420796, Hs.420796, Hs.420796, Hs.420796, Hs.420796, Hs.420796, Hs.420796, Hs.420796, Hs.420796, Hs.420796, Hs.420796, Hs.420796, Hs.420796, Hs.420796, Hs.420796, Hs.420796, Hs.420796, Hs.420796, Hs.420796, Hs.420796, Hs.420796, Hs.420796, Hs.420796, Hs.420796, Hs.420796, Hs.420796, Hs.420796, Hs.420796, Hs.420796	206.927	219.615	243.326	237.32	1.06132	1.17591	1.14688
8013919	ABHD15, ABHD15, ABHD15, ABHD15, ABHD15	Hs.106510, Hs.106510, Hs.106510, Hs.106510, Hs.106510	112.933	107.733	105.119	106.006	0.953953	0.930806	0.938668
8178561	ABHD16A, ABHD16A, ABHD16A, ABHD16A, ABHD16A, ABHD16A, ABHD16A, ABHD16A, ABHD16A, ABHD16A, ABHD16A, ABHD16A, ABHD16A, ABHD16A, ABHD16A, ABHD16A, ABHD16A, ABHD16A, ABHD16A, ABHD16A, ABHD16A, ABHD16A, ABHD16A, ABHD16A, ABHD16A, ABHD16A, ABHD16A, ABHD16A, ABHD16A, ABHD16A, ABHD16A, ABHD16A, ABHD16A, ABHD16A, ABHD16A, ABHD16A, ABHD16A, ABHD16A, ABHD16A, ABHD16A, ABHD16A, ABHD16A, ABHD16A, ABHD16A, ABH…	Hs.388188, Hs.388188, Hs.388188, Hs.388188, Hs.388188, Hs.388188, Hs.388188, Hs.388188, Hs.388188, Hs.388188, Hs.388188, Hs.388188, Hs.388188, Hs.388188, Hs.388188, Hs.388188, Hs.388188, Hs.388188, Hs.388188, Hs.388188, Hs.388188, Hs.388188, Hs.388188, Hs.388188, Hs.388188, Hs.388188, Hs.388188, Hs.388188, Hs.388188, Hs.388188, Hs.388188, Hs.388188, Hs.388188, Hs.388188, Hs.388188, Hs.388188	127.013	139.156	167.175	156.376	1.0956	1.31621	1.23118
8125017	ABHD16A, ABHD16A, ABHD16A, ABHD16A, ABHD16A, ABHD16A, ABHD16A, ABHD16A, ABHD16A, ABHD16A, ABHD16A, ABHD16A, ABHD16A, ABHD16A, ABHD16A, ABHD16A, ABHD16A, ABHD16A, ABHD16A, ABHD16A, ABHD16A, ABHD16A, ABHD16A, ABHD16A, ABHD16A, ABHD16A, ABHD16A, ABHD16A, ABHD16A, ABHD16A, ABHD16A, ABHD16A, ABHD16A, ABHD16A, ABHD16A, ABHD16A, ABHD16A, ABHD16A, ABHD16A, ABHD16A, ABHD16A, ABHD16A, ABHD16A, ABHD16A, ABH…	Hs.388188, Hs.388188, Hs.388188, Hs.388188, Hs.388188, Hs.388188, Hs.388188, Hs.388188, Hs.388188, Hs.388188, Hs.388188, Hs.388188, Hs.388188, Hs.388188, Hs.388188, Hs.388188, Hs.388188, Hs.388188, Hs.388188, Hs.388188, Hs.388188, Hs.388188, Hs.388188, Hs.388188, Hs.388188, Hs.388188, Hs.388188, Hs.388188, Hs.388188, Hs.388188, Hs.388188, Hs.388188, Hs.388188, Hs.388188, Hs.388188, Hs.388188	126.838	141.187	161.994	151.659	1.11313	1.27718	1.1957
8064203	ABHD16B, ABHD16B, ABHD16B, ABHD16B	Hs.266774, Hs.266774, Hs.266774, Hs.266774	31.455	30.905	30.118	27.899	0.982513	0.957513	0.886949
8032371	ABHD17A, ABHD17A, ABHD17A, ABHD17A, ABHD17A, ABHD17A, ABHD17A, ABHD17A, ABHD17A, ABHD17A, ABHD17A, ABHD17A, ABHD17A, ABHD17A, ABHD17A	Hs.465542, Hs.653679, Hs.465542, Hs.653679, Hs.465542, Hs.653679, Hs.465542, Hs.653679, Hs.465542, Hs.653679, Hs.465542, Hs.653679, Hs.465542, Hs.653679, Hs.465542, Hs.653679, Hs.465542, Hs.653679, Hs.465542, Hs.653679, Hs.465542, Hs.653679, Hs.465542, Hs.653679, Hs.465542, Hs.653679, Hs.465542, Hs.653679, Hs.465542, Hs.653679	103.028	103.542	137.264	157.956	1.00499	1.3323	1.53314
7904869	ABHD17AP1		380.662	343.747	320.824	348.628	0.903026	0.842806	0.915846
7904948	ABHD17AP1		380.662	343.747	320.824	348.628	0.903026	0.842806	0.915846
7924230	ABHD17AP1		305.365	254.434	256.093	275.325	0.833214	0.838645	0.901625
8074842	ABHD17AP1		373.761	343.009	344.519	355.44	0.917722	0.921761	0.950981
8161727	ABHD17B, ABHD17B, ABHD17B, ABHD17B, ABHD17B, ABHD17B, ABHD17B, ABHD17B, ABHD17B, ABHD17B, ABHD17B, ABHD17B, ABHD17B, ABHD17B, ABHD17B, ABHD17B	Hs.380389, Hs.380389, Hs.380389, Hs.380389, Hs.380389, Hs.380389, Hs.380389, Hs.380389, Hs.380389, Hs.380389, Hs.380389, Hs.380389, Hs.380389, Hs.380389, Hs.380389, Hs.380389	121.135	126.644	152.348	133.417	1.04547	1.25767	1.10139
7985310	ABHD17C, ABHD17C, ABHD17C, ABHD17C, ABHD17C, ABHD17C, ABHD17C, ABHD17C, ABHD17C, ABHD17C, ABHD17C, ABHD17C, ABHD17C, ABHD17C	Hs.459072, Hs.459072, Hs.459072, Hs.459072, Hs.459072, Hs.459072, Hs.459072, Hs.459072, Hs.459072, Hs.459072, Hs.459072, Hs.459072, Hs.459072, Hs.459072	344.313	331.326	294.968	318.011	0.962281	0.856685	0.923609
8097373	ABHD18, ABHD18, ABHD18, ABHD18, ABHD18, ABHD18, ABHD18, ABHD18, ABHD18, ABHD18, ABHD18, ABHD18, ABHD18, ABHD18, ABHD18, ABHD18, ABHD18, ABHD18, ABHD18, ABHD18, ABHD18, ABHD18, ABHD18, ABHD18, ABHD18, ABHD18, ABHD18, ABHD18, ABHD18, ABHD18, ABHD18, ABHD18, ABHD18	Hs.445817, Hs.445817, Hs.445817, Hs.445817, Hs.445817, Hs.445817, Hs.445817, Hs.445817, Hs.445817, Hs.445817, Hs.445817, Hs.445817, Hs.445817, Hs.445817, Hs.445817, Hs.445817, Hs.445817, Hs.445817, Hs.445817, Hs.445817, Hs.445817, Hs.445817, Hs.445817, Hs.445817, Hs.445817, Hs.445817, Hs.445817, Hs.445817, Hs.445817, Hs.445817, Hs.445817, Hs.445817, Hs.445817	242.035	227.393	251.926	253.302	0.939502	1.04086	1.04655
7985809	ABHD2, ABHD2, ABHD2, ABHD2, ABHD2, ABHD2, ABHD2, ABHD2, ABHD2, ABHD2, ABHD2, ABHD2, ABHD2, ABHD2, ABHD2, ABHD2, ABHD2, ABHD2, ABHD2, ABHD2, ABHD2, ABHD2, ABHD2, ABHD2, ABHD2, ABHD2, ABHD2, ABHD2, ABHD2, ABHD2, ABHD2, ABHD2, ABHD2, ABHD2	Hs.122337, Hs.122337, Hs.122337, Hs.122337, Hs.122337, Hs.122337, Hs.122337, Hs.122337, Hs.122337, Hs.122337, Hs.122337, Hs.122337, Hs.122337, Hs.122337, Hs.122337, Hs.122337, Hs.122337, Hs.122337, Hs.122337, Hs.122337, Hs.122337, Hs.122337, Hs.122337, Hs.122337, Hs.122337, Hs.122337, Hs.122337, Hs.122337, Hs.122337, Hs.122337, Hs.122337, Hs.122337, Hs.122337, Hs.122337	581.14	694.273	638.055	639.335	1.19467	1.09794	1.10014
8022488	ABHD3, ABHD3, ABHD3, ABHD3, ABHD3, ABHD3, ABHD3, ABHD3, ABHD3, ABHD3, ABHD3, ABHD3, ABHD3, ABHD3, ABHD3, ABHD3, ABHD3, ABHD3, ABHD3, ABHD3, ABHD3, ABHD3, ABHD3, ABHD3, ABHD3, ABHD3, ABHD3, ABHD3, ABHD3, ABHD3, ABHD3, ABHD3, ABHD3, ABHD3	Hs.397978, Hs.397978, Hs.397978, Hs.397978, Hs.397978, Hs.397978, Hs.397978, Hs.397978, Hs.397978, Hs.397978, Hs.397978, Hs.397978, Hs.397978, Hs.397978, Hs.397978, Hs.397978, Hs.397978, Hs.397978, Hs.397978, Hs.397978, Hs.397978, Hs.397978, Hs.397978, Hs.397978, Hs.397978, Hs.397978, Hs.397978, Hs.397978, Hs.397978, Hs.397978, Hs.397978, Hs.397978, Hs.397978, Hs.397978	227.53	215.8	191.474	210.105	0.948448	0.841534	0.923415
7973306	ABHD4, ABHD4, ABHD4, ABHD4, ABHD4, ABHD4, ABHD4, ABHD4, ABHD4, ABHD4, ABHD4, ABHD4, ABHD4, ABHD4, ABHD4, ABHD4, ABHD4, ABHD4, ABHD4, ABHD4, ABHD4, ABHD4, ABHD4, ABHD4, ABHD4, ABHD4, ABHD4, ABHD4, ABHD4, ABHD4, ABHD4, ABHD4	Hs.445665, Hs.445665, Hs.445665, Hs.445665, Hs.445665, Hs.445665, Hs.445665, Hs.445665, Hs.445665, Hs.445665, Hs.445665, Hs.445665, Hs.445665, Hs.445665, Hs.445665, Hs.445665, Hs.445665, Hs.445665, Hs.445665, Hs.445665, Hs.445665, Hs.445665, Hs.445665, Hs.445665, Hs.445665, Hs.445665, Hs.445665, Hs.445665, Hs.445665, Hs.445665, Hs.445665, Hs.445665	147.338	233.989	308.91	289.168	1.58811	2.09661	1.96262
8079153	ABHD5, ABHD5, ABHD5, ABHD5, ABHD5, ABHD5, ABHD5, ABHD5, ABHD5, ABHD5, ABHD5, ABHD5, ABHD5, ABHD5, ABHD5, ABHD5, ABHD5, ABHD5, ABHD5, ABHD5, ABHD5, ABHD5	Hs.19385, Hs.19385, Hs.19385, Hs.19385, Hs.19385, Hs.19385, Hs.19385, Hs.19385, Hs.19385, Hs.19385, Hs.19385, Hs.19385, Hs.19385, Hs.19385, Hs.19385, Hs.19385, Hs.19385, Hs.19385, Hs.19385, Hs.19385, Hs.19385, Hs.19385, Hs.19385	205.92	219.11	183.789	192.931	1.06405	0.892523	0.936922
8080762	ABHD6, ABHD6, ABHD6, ABHD6, ABHD6, ABHD6, ABHD6, ABHD6, ABHD6, ABHD6, ABHD6, ABHD6, ABHD6, ABHD6, ABHD6, ABHD6, ABHD6, ABHD6, ABHD6, ABHD6, ABHD6, ABHD6	Hs.476454, Hs.476454, Hs.476454, Hs.476454, Hs.476454, Hs.476454, Hs.476454, Hs.476454, Hs.476454, Hs.476454, Hs.476454, Hs.476454, Hs.476454, Hs.476454, Hs.476454, Hs.476454, Hs.476454, Hs.476454, Hs.476454, Hs.476454, Hs.476454, Hs.476454, Hs.476454	122.207	109.889	112.025	108.322	0.899206	0.916683	0.886382
8035271	ABHD8, ABHD8, ABHD8, ABHD8, ABHD8, ABHD8, ABHD8, ABHD8, ABHD8, ABHD8, ABHD8, ABHD8, ABHD8, ABHD8	Hs.515664, Hs.515664, Hs.515664, Hs.515664, Hs.515664, Hs.515664, Hs.515664, Hs.515664, Hs.515664, Hs.515664, Hs.515664, Hs.515664, Hs.515664, Hs.515664	114.939	105.274	105.996	107.144	0.915913	0.922195	0.932181
7932616	ABI1, ABI1, ABI1, ABI1, ABI1, ABI1, ABI1, ABI1, ABI1, ABI1, ABI1, ABI1, ABI1, ABI1, ABI1, ABI1, ABI1, ABI1, ABI1, ABI1, ABI1, ABI1, ABI1, ABI1, ABI1, ABI1, ABI1, ABI1, ABI1, ABI1, ABI1, ABI1, ABI1, ABI1, ABI1, ABI1, ABI1, ABI1, ABI1, ABI1, ABI1, ABI1, ABI1, ABI1, ABI1, ABI1, ABI1, ABI1, ABI1, ABI1, ABI1, ABI1, ABI1, ABI1, ABI1, ABI1, ABI1, ABI1, ABI1, ABI1, ABI1, ABI1, ABI1, ABI1, ABI1, ABI1, ABI1	Hs.508148, Hs.508148, Hs.508148, Hs.508148, Hs.508148, Hs.508148, Hs.508148, Hs.508148, Hs.508148, Hs.508148, Hs.508148, Hs.508148, Hs.508148, Hs.508148, Hs.508148, Hs.508148, Hs.508148, Hs.508148, Hs.508148, Hs.508148, Hs.508148, Hs.508148, Hs.508148, Hs.508148, Hs.508148, Hs.508148, Hs.508148, Hs.508148, Hs.508148, Hs.508148, Hs.508148, Hs.508148, Hs.508148, Hs.508148, Hs.508148	478.56	540.135	633.751	562.05	1.12867	1.32429	1.17446
8047659	ABI2, ABI2, ABI2, ABI2, ABI2, ABI2, ABI2, ABI2, ABI2, ABI2, ABI2, ABI2, ABI2, ABI2, ABI2, ABI2, ABI2, ABI2, ABI2, ABI2, ABI2, ABI2, ABI2, ABI2, ABI2, ABI2, ABI2, ABI2, ABI2, ABI2, ABI2, ABI2, ABI2, ABI2, ABI2, ABI2, ABI2, ABI2, ABI2, ABI2, ABI2, ABI2, ABI2, ABI2, ABI2, ABI2, ABI2, ABI2, ABI2, ABI2, ABI2, ABI2, ABI2, ABI2, ABI2, ABI2, ABI2, ABI2, ABI2, ABI2, ABI2, ABI2, ABI2, ABI2, ABI2, ABI2, ABI…	Hs.471156, Hs.471156, Hs.471156, Hs.471156, Hs.471156, Hs.471156, Hs.471156, Hs.471156, Hs.471156, Hs.471156, Hs.471156, Hs.471156, Hs.471156, Hs.471156, Hs.471156, Hs.471156, Hs.471156, Hs.471156, Hs.471156, Hs.471156, Hs.471156, Hs.471156, Hs.471156, Hs.471156, Hs.471156, Hs.471156, Hs.471156, Hs.471156, Hs.471156, Hs.471156, Hs.471156, Hs.471156, Hs.471156, Hs.471156, Hs.471156, Hs.471156	658.017	717.794	669.31	717.635	1.09084	1.01716	1.0906
8008185	ABI3, ABI3, ABI3, ABI3, ABI3, ABI3, ABI3, ABI3, ABI3, ABI3, ABI3, ABI3, ABI3, ABI3, ABI3, ABI3	Hs.130719, Hs.130719, Hs.130719, Hs.130719, Hs.130719, Hs.130719, Hs.130719, Hs.130719, Hs.130719, Hs.130719, Hs.130719, Hs.130719, Hs.130719, Hs.130719, Hs.130719, Hs.130719	34.779	30.734	32.625	37.027	0.883692	0.938086	1.06463
8089145	ABI3BP, ABI3BP, ABI3BP, ABI3BP, ABI3BP, ABI3BP, ABI3BP, ABI3BP, ABI3BP, ABI3BP, ABI3BP, ABI3BP, ABI3BP, ABI3BP, ABI3BP, ABI3BP, ABI3BP, ABI3BP, ABI3BP, ABI3BP, ABI3BP, ABI3BP, ABI3BP, ABI3BP, ABI3BP, ABI3BP, ABI3BP, ABI3BP, ABI3BP, ABI3BP, ABI3BP, ABI3BP, ABI3BP, ABI3BP, ABI3BP, ABI3BP, ABI3BP, ABI3BP, ABI3BP, ABI3BP, ABI3BP, ABI3BP, ABI3BP, ABI3BP, ABI3BP, ABI3BP, ABI3BP, ABI3BP, ABI3BP, ABI3BP,…	Hs.477015, Hs.477015, Hs.477015, Hs.477015, Hs.477015, Hs.477015, Hs.477015, Hs.477015, Hs.477015, Hs.477015, Hs.477015, Hs.477015, Hs.477015, Hs.477015, Hs.477015, Hs.477015, Hs.477015, Hs.477015, Hs.477015, Hs.477015, Hs.477015, Hs.477015, Hs.477015, Hs.477015, Hs.477015, Hs.477015, Hs.477015, Hs.477015, Hs.477015, Hs.477015, Hs.477015, Hs.477015, Hs.477015, Hs.477015, Hs.477015, Hs.477015, Hs.…	21.094	19.37	17.974	22.314	0.918269	0.852072	1.05784
8158725	ABL1, ABL1, ABL1, ABL1, ABL1, ABL1, ABL1, ABL1, ABL1, ABL1, ABL1, ABL1, ABL1, ABL1	Hs.431048, Hs.431048, Hs.431048, Hs.431048, Hs.431048, Hs.431048, Hs.431048, Hs.431048, Hs.431048, Hs.431048, Hs.431048, Hs.431048, Hs.431048, Hs.431048, Hs.431048	52.26	43.43	56.02	55.769	0.831036	1.07194	1.06714
7922610	ABL2, ABL2, ABL2, ABL2, ABL2, ABL2, ABL2, ABL2, ABL2, ABL2, ABL2, ABL2, ABL2, ABL2, ABL2, ABL2, ABL2, ABL2, ABL2, ABL2, ABL2, ABL2, ABL2, ABL2, ABL2, ABL2, ABL2, ABL2, ABL2, ABL2, ABL2, ABL2, ABL2, ABL2, ABL2, ABL2, ABL2, ABL2, ABL2, ABL2, ABL2, ABL2, ABL2, ABL2, ABL2, ABL2, ABL2, ABL2, ABL2	Hs.159472, Hs.159472, Hs.159472, Hs.159472, Hs.159472, Hs.159472, Hs.159472, Hs.159472, Hs.159472, Hs.159472, Hs.159472, Hs.159472, Hs.159472, Hs.159472, Hs.159472, Hs.159472, Hs.159472, Hs.159472, Hs.159472, Hs.159472, Hs.159472, Hs.159472, Hs.159472, Hs.159472, Hs.159472, Hs.159472, Hs.159472, Hs.159472, Hs.159472, Hs.159472, Hs.159472, Hs.159472, Hs.159472, Hs.159472, Hs.159472, Hs.159472, Hs.…	218.872	221.413	215.188	239.153	1.01161	0.983167	1.09266
7936463	ABLIM1, ABLIM1, ABLIM1, ABLIM1, ABLIM1, ABLIM1, ABLIM1, ABLIM1, ABLIM1, ABLIM1, ABLIM1, ABLIM1, ABLIM1, ABLIM1, ABLIM1, ABLIM1, ABLIM1, ABLIM1, ABLIM1, ABLIM1, ABLIM1, ABLIM1, ABLIM1, ABLIM1, ABLIM1, ABLIM1, ABLIM1, ABLIM1, ABLIM1, ABLIM1, ABLIM1, ABLIM1, ABLIM1, ABLIM1, ABLIM1, ABLIM1, ABLIM1, ABLIM1, ABLIM1, ABLIM1, ABLIM1, ABLIM1, ABLIM1, ABLIM1, ABLIM1, ABLIM1, ABLIM1, ABLIM1, ABLIM1, ABLIM1,…	Hs.438236, Hs.538331, Hs.438236, Hs.538331, Hs.438236, Hs.538331, Hs.438236, Hs.538331, Hs.438236, Hs.538331, Hs.438236, Hs.538331, Hs.438236, Hs.538331, Hs.438236, Hs.538331, Hs.438236, Hs.538331, Hs.438236, Hs.538331, Hs.438236, Hs.538331, Hs.438236, Hs.538331, Hs.438236, Hs.538331, Hs.438236, Hs.538331, Hs.438236, Hs.538331, Hs.438236, Hs.538331, Hs.438236, Hs.538331, Hs.438236, Hs.538331, Hs.…	370.438	340.565	351.315	338.139	0.919358	0.948375	0.912808
8099279	ABLIM2, ABLIM2, ABLIM2, ABLIM2, ABLIM2, ABLIM2, ABLIM2, ABLIM2, ABLIM2, ABLIM2, ABLIM2, ABLIM2, ABLIM2, ABLIM2, ABLIM2, ABLIM2, ABLIM2, ABLIM2, ABLIM2, ABLIM2, ABLIM2, ABLIM2, ABLIM2, ABLIM2, ABLIM2, ABLIM2, ABLIM2, ABLIM2, ABLIM2, ABLIM2, ABLIM2, ABLIM2, ABLIM2, ABLIM2, ABLIM2, ABLIM2, ABLIM2, ABLIM2, ABLIM2, ABLIM2, ABLIM2, ABLIM2, ABLIM2, ABLIM2, ABLIM2, ABLIM2, ABLIM2, ABLIM2, ABLIM2, ABLIM2,…	Hs.233404, Hs.233404, Hs.233404, Hs.233404, Hs.233404, Hs.233404, Hs.233404, Hs.233404, Hs.233404, Hs.233404, Hs.233404, Hs.233404, Hs.233404, Hs.233404, Hs.233404, Hs.233404, Hs.233404, Hs.233404, Hs.233404, Hs.233404, Hs.233404, Hs.233404, Hs.233404, Hs.233404, Hs.233404, Hs.233404, Hs.233404, Hs.233404, Hs.233404, Hs.233404, Hs.233404, Hs.233404, Hs.233404, Hs.233404, Hs.233404, Hs.233404, Hs.…	39.033	36.476	39.182	39.451	0.934489	1.00382	1.01072
8109093	ABLIM3, ABLIM3, ABLIM3, ABLIM3, ABLIM3, ABLIM3, ABLIM3, ABLIM3, ABLIM3, ABLIM3, ABLIM3, ABLIM3, ABLIM3, ABLIM3, ABLIM3, ABLIM3, ABLIM3, ABLIM3, ABLIM3, ABLIM3, ABLIM3, ABLIM3, ABLIM3, ABLIM3, ABLIM3, ABLIM3, ABLIM3, ABLIM3, ABLIM3, ABLIM3, ABLIM3, ABLIM3, ABLIM3, ABLIM3, ABLIM3, ABLIM3, ABLIM3, ABLIM3, ABLIM3, ABLIM3, ABLIM3, ABLIM3, ABLIM3, ABLIM3, ABLIM3, ABLIM3, ABLIM3	Hs.49688, Hs.49688, Hs.49688, Hs.49688, Hs.49688, Hs.49688, Hs.49688, Hs.49688, Hs.49688, Hs.49688, Hs.49688, Hs.49688, Hs.49688, Hs.49688, Hs.49688, Hs.49688, Hs.49688, Hs.49688, Hs.49688, Hs.49688, Hs.49688, Hs.49688, Hs.49688, Hs.49688, Hs.49688, Hs.49688, Hs.49688, Hs.49688, Hs.49688, Hs.49688, Hs.49688, Hs.49688, Hs.49688, Hs.49688, Hs.49688, Hs.49688, Hs.49688, Hs.49688, Hs.49688, Hs.49688,…	36.584	33.162	32.743	35.112	0.906456	0.894995	0.95975
8164853	ABO, ABO, ABO, ABO, ABO, ABO, ABO, ABO, ABO, ABO, ABO, ABO, ABO, ABO, ABO, ABO, ABO, ABO, ABO, ABO, ABO, ABO, ABO, ABO, ABO	Hs.654423, Hs.654423, Hs.654423, Hs.654423, Hs.654423, Hs.654423, Hs.654423, Hs.654423, Hs.654423, Hs.654423, Hs.654423, Hs.654423, Hs.654423, Hs.654423, Hs.654423, Hs.654423, Hs.654423, Hs.654423, Hs.654423, Hs.654423, Hs.654423, Hs.654423, Hs.654423, Hs.654423, Hs.654423	41.196	38.22	39.977	40.836	0.927773	0.97041	0.991264
8010983	ABR, ABR, ABR, ABR, ABR, ABR, ABR, ABR, ABR, ABR, ABR, ABR, ABR, ABR, ABR, ABR, ABR, ABR, ABR, ABR, ABR, ABR, ABR, ABR, ABR, ABR, ABR, ABR, ABR, ABR, ABR, ABR, ABR, ABR, ABR, ABR, ABR, ABR, ABR, ABR, ABR, ABR, ABR, ABR, ABR, ABR, ABR, ABR, ABR, ABR, ABR, ABR, ABR, ABR, ABR, ABR, ABR, ABR, ABR, ABR, ABR, ABR, ABR, ABR, ABR, ABR, ABR, ABR, ABR, ABR, ABR, ABR, ABR, ABR, ABR, ABR, ABR, ABR, ABR, ABR,…	Hs.159306, Hs.159306, Hs.159306, Hs.159306, Hs.159306, Hs.159306, Hs.159306, Hs.159306, Hs.159306, Hs.159306, Hs.159306, Hs.159306, Hs.159306, Hs.159306, Hs.159306, Hs.159306, Hs.159306, Hs.159306, Hs.159306, Hs.159306, Hs.159306, Hs.159306, Hs.159306, Hs.159306, Hs.159306, Hs.159306, Hs.159306, Hs.159306, Hs.159306, Hs.159306, Hs.159306, Hs.159306, Hs.159306, Hs.159306, Hs.159306, Hs.159306	238.589	257.65	243.099	241.215	1.07989	1.0189	1.01101
8152291	ABRA, ABRA, ABRA, ABRA, ABRA, ABRA, ABRA, ABRA	Hs.374668, Hs.374668, Hs.374668, Hs.374668, Hs.374668, Hs.374668, Hs.374668, Hs.374668	25.443	24.218	24.09	28.675	0.951843	0.946785	1.127
8122336	ABRACL, ABRACL, ABRACL, ABRACL, ABRACL, ABRACL, ABRACL, ABRACL	Hs.600861, Hs.600861, Hs.600861, Hs.600861, Hs.600861, Hs.600861, Hs.600861, Hs.600861	251.876	245.475	244.959	241.929	0.97459	0.972541	0.96051
8117522	ABT1, ABT1, ABT1, ABT1, ABT1, ABT1, ABT1	Hs.254406, Hs.254406, Hs.254406, Hs.254406, Hs.254406, Hs.254406, Hs.254406	145.385	111.486	136.196	123.609	0.766835	0.936795	0.850221
8082380	ABTB1, ABTB1, ABTB1, ABTB1, ABTB1, ABTB1, ABTB1, ABTB1, ABTB1, ABTB1, ABTB1, ABTB1, ABTB1, ABTB1, ABTB1, ABTB1, ABTB1, ABTB1, ABTB1, ABTB1, ABTB1, ABTB1, ABTB1, ABTB1, ABTB1, ABTB1, ABTB1, ABTB1, ABTB1, ABTB1, ABTB1, ABTB1, ABTB1, ABTB1, ABTB1, ABTB1, ABTB1, ABTB1, ABTB1, ABTB1, ABTB1, ABTB1, ABTB1, ABTB1, ABTB1, ABTB1, ABTB1, ABTB1, ABTB1, ABTB1, ABTB1, ABTB1	Hs.107812, Hs.107812, Hs.107812, Hs.107812, Hs.107812, Hs.107812, Hs.107812, Hs.107812, Hs.107812, Hs.107812, Hs.107812, Hs.107812, Hs.107812, Hs.107812, Hs.107812, Hs.107812, Hs.107812, Hs.107812, Hs.107812, Hs.107812, Hs.107812, Hs.107812, Hs.107812, Hs.107812, Hs.107812, Hs.107812, Hs.107812, Hs.107812, Hs.107812, Hs.107812, Hs.107812, Hs.107812, Hs.107812, Hs.107812, Hs.107812, Hs.107812, Hs.…	38.274	42.662	39.968	44.387	1.11463	1.04426	1.15971
7947462	ABTB2, ABTB2, ABTB2, ABTB2, ABTB2, ABTB2, ABTB2, ABTB2	Hs.23361, Hs.23361, Hs.23361, Hs.23361, Hs.23361, Hs.23361, Hs.23361, Hs.23361	66.692	61.192	68.281	71.179	0.91754	1.02383	1.06728
8086216	ACAA1, ACAA1, ACAA1	Hs.643487, Hs.643487, Hs.643487	11.009	10.097	12.767	9.175	0.917185	1.15966	0.8334
8086201	ACAA1, ACAA1, ACAA1, ACAA1, ACAA1, ACAA1, ACAA1, ACAA1, ACAA1, ACAA1, ACAA1, ACAA1, ACAA1, ACAA1, ACAA1, ACAA1, ACAA1, ACAA1, ACAA1, ACAA1, ACAA1, ACAA1, ACAA1, ACAA1, ACAA1, ACAA1, ACAA1, ACAA1, ACAA1, ACAA1, ACAA1, ACAA1, ACAA1, ACAA1, ACAA1, ACAA1, ACAA1, ACAA1, ACAA1, ACAA1, ACAA1, ACAA1, ACAA1, ACAA1, ACAA1, ACAA1, ACAA1, ACAA1, ACAA1, ACAA1, ACAA1, ACAA1, ACAA1, ACAA1, ACAA1, ACAA1	Hs.643487, Hs.643487, Hs.643487, Hs.643487, Hs.643487, Hs.643487, Hs.643487, Hs.643487, Hs.643487, Hs.643487, Hs.643487, Hs.643487, Hs.643487, Hs.643487, Hs.643487, Hs.643487, Hs.643487, Hs.643487, Hs.643487, Hs.643487, Hs.643487, Hs.643487, Hs.643487, Hs.643487, Hs.643487, Hs.643487, Hs.643487, Hs.643487, Hs.643487, Hs.643487, Hs.643487, Hs.643487, Hs.643487, Hs.643487, Hs.643487, Hs.64 [WARNING…	226.151	203.756	214.796	218.02	0.900974	0.94979	0.964048
8023261	ACAA2, ACAA2, ACAA2, ACAA2, ACAA2, ACAA2, ACAA2, ACAA2, ACAA2, ACAA2, ACAA2, ACAA2, ACAA2, ACAA2, ACAA2, ACAA2, ACAA2, ACAA2, ACAA2	Hs.200136, Hs.200136, Hs.200136, Hs.200136, Hs.200136, Hs.200136, Hs.200136, Hs.200136, Hs.200136, Hs.200136, Hs.200136, Hs.200136, Hs.200136, Hs.200136, Hs.200136, Hs.200136, Hs.200136, Hs.200136, Hs.200136	320.381	318.534	323.673	296.629	0.994233	1.01027	0.925862
8014487	ACACA, ACACA, ACACA, ACACA, ACACA, ACACA, ACACA, ACACA, ACACA, ACACA, ACACA, ACACA, ACACA, ACACA, ACACA, ACACA, ACACA, ACACA, ACACA, ACACA, ACACA, ACACA, ACACA, ACACA, ACACA, ACACA, ACACA, ACACA, ACACA, ACACA, ACACA, ACACA, ACACA, ACACA, ACACA, ACACA, ACACA, ACACA, ACACA, ACACA, ACACA, ACACA, ACACA, ACACA, ACACA, ACACA, ACACA, ACACA, ACACA, ACACA, ACACA, ACACA, ACACA, ACACA, ACACA, ACACA, ACACA, …	Hs.160556, Hs.160556, Hs.160556, Hs.160556, Hs.160556, Hs.160556, Hs.160556, Hs.160556, Hs.160556, Hs.160556, Hs.160556, Hs.160556, Hs.160556, Hs.160556, Hs.160556, Hs.160556, Hs.160556, Hs.160556, Hs.160556, Hs.160556, Hs.160556, Hs.160556, Hs.160556, Hs.160556, Hs.160556, Hs.160556, Hs.160556, Hs.160556, Hs.160556, Hs.160556, Hs.160556, Hs.160556, Hs.160556, Hs.160556, Hs.160556, Hs.160556, Hs.…	641.622	616.463	605.418	648.707	0.960788	0.943574	1.01104
7958466	ACACB, ACACB, ACACB, ACACB, ACACB, ACACB, ACACB, ACACB, ACACB, ACACB, ACACB, ACACB, ACACB, ACACB, ACACB, ACACB, ACACB, ACACB, ACACB, ACACB, ACACB, ACACB, ACACB, ACACB, ACACB, ACACB, ACACB, ACACB, ACACB, ACACB, ACACB, ACACB, ACACB, ACACB, ACACB, ACACB, ACACB, ACACB, ACACB, ACACB, ACACB, ACACB, ACACB, ACACB, ACACB, ACACB, ACACB, ACACB, ACACB, ACACB, ACACB, ACACB, ACACB, ACACB	Hs.234898, Hs.234898, Hs.234898, Hs.234898, Hs.234898, Hs.234898, Hs.234898, Hs.234898, Hs.234898, Hs.234898, Hs.234898, Hs.234898, Hs.234898, Hs.234898, Hs.234898, Hs.234898, Hs.234898, Hs.234898, Hs.234898, Hs.234898, Hs.234898, Hs.234898, Hs.234898, Hs.234898, Hs.234898, Hs.234898, Hs.234898, Hs.234898, Hs.234898, Hs.234898, Hs.234898, Hs.234898, Hs.234898, Hs.234898, Hs.234898, Hs.234898, Hs.…	53.771	66.216	65.357	71.217	1.23144	1.21546	1.32445
7958761	ACAD10, ACAD10, ACAD10, ACAD10, ACAD10, ACAD10, ACAD10, ACAD10, ACAD10, ACAD10, ACAD10, ACAD10, ACAD10, ACAD10, ACAD10, ACAD10, ACAD10, ACAD10, ACAD10, ACAD10, ACAD10, ACAD10, ACAD10, ACAD10, ACAD10, ACAD10, ACAD10, ACAD10, ACAD10, ACAD10, ACAD10, ACAD10, ACAD10, ACAD10, ACAD10, ACAD10, ACAD10, ACAD10, ACAD10, ACAD10, ACAD10, ACAD10, ACAD10, ACAD10, ACAD10, ACAD10, ACAD10, ACAD10, ACAD10, ACAD10,…	Hs.331141, Hs.331141, Hs.331141, Hs.331141, Hs.331141, Hs.331141, Hs.331141, Hs.331141, Hs.331141, Hs.331141, Hs.331141, Hs.331141, Hs.331141, Hs.331141, Hs.331141, Hs.331141, Hs.331141, Hs.331141, Hs.331141, Hs.331141, Hs.331141, Hs.331141, Hs.331141, Hs.331141, Hs.331141, Hs.331141, Hs.331141, Hs.331141, Hs.331141, Hs.331141, Hs.331141, Hs.331141, Hs.331141, Hs.331141, Hs.331141, Hs.331141, Hs.…	103.416	119.227	141.758	171.777	1.15288	1.37076	1.66103
8090715	ACAD11, NPHP3-ACAD11, ACAD11, ACAD11, ACAD11, ACAD11, ACAD11, ACAD11, ACAD11, ACAD11, ACAD11, ACAD11, ACAD11, ACAD11, ACAD11, ACAD11, ACAD11, ACAD11, ACAD11, ACAD11, ACAD11, ACAD11, ACAD11, ACAD11, ACAD11, ACAD11, ACAD11, ACAD11, NPHP3-ACAD11, NPHP3-ACAD11, ACAD11, NPHP3-ACAD11, NPHP3-ACAD11	Hs.441378, Hs.511991, Hs.441378, Hs.441378, Hs.441378, Hs.441378, Hs.441378, Hs.441378, Hs.441378, Hs.441378, Hs.441378, Hs.441378, Hs.441378, Hs.441378, Hs.441378, Hs.441378, Hs.441378, Hs.441378, Hs.441378, Hs.441378, Hs.441378, Hs.441378, Hs.441378, Hs.441378, Hs.441378, Hs.441378, Hs.441378, Hs.441378, Hs.441378	95.837	108.127	124.752	107.161	1.12823	1.3017	1.11816
7945283	ACAD8, ACAD8, ACAD8, ACAD8, ACAD8, ACAD8, ACAD8, ACAD8, ACAD8, ACAD8, ACAD8, ACAD8, ACAD8, ACAD8, ACAD8, ACAD8, ACAD8, ACAD8, ACAD8, ACAD8, ACAD8, ACAD8, ACAD8, ACAD8, ACAD8, ACAD8, ACAD8, ACAD8, ACAD8, ACAD8, ACAD8, ACAD8, ACAD8, ACAD8, ACAD8, ACAD8, ACAD8, ACAD8, ACAD8, ACAD8, ACAD8, ACAD8, ACAD8, ACAD8, ACAD8, ACAD8, ACAD8, ACAD8, ACAD8, ACAD8, ACAD8, ACAD8, ACAD8, ACAD8, ACAD8, ACAD8, ACAD8, …	Hs.14791, Hs.14791, Hs.14791, Hs.14791, Hs.14791, Hs.14791, Hs.14791, Hs.14791, Hs.14791, Hs.14791, Hs.14791, Hs.14791, Hs.14791, Hs.14791, Hs.14791, Hs.14791, Hs.14791, Hs.14791, Hs.14791, Hs.14791, Hs.14791, Hs.14791, Hs.14791, Hs.14791, Hs.14791, Hs.14791, Hs.14791, Hs.14791, Hs.14791, Hs.14791, Hs.14791, Hs.14791, Hs.14791, Hs.14791, Hs.14791, Hs.14791, Hs.14791	179.825	180.528	225.161	183.301	1.00391	1.25212	1.01933
8082444	ACAD9, ACAD9, ACAD9, ACAD9, ACAD9, ACAD9, ACAD9, ACAD9, ACAD9, ACAD9, ACAD9, ACAD9, ACAD9, ACAD9, ACAD9, ACAD9, ACAD9, ACAD9, ACAD9, ACAD9, ACAD9, ACAD9, ACAD9, ACAD9, ACAD9, ACAD9, ACAD9, ACAD9, ACAD9, ACAD9, ACAD9, ACAD9, ACAD9, ACAD9, ACAD9, ACAD9, ACAD9, ACAD9, ACAD9, ACAD9, ACAD9, ACAD9, ACAD9	Hs.567482, Hs.567482, Hs.567482, Hs.567482, Hs.567482, Hs.567482, Hs.567482, Hs.567482, Hs.567482, Hs.567482, Hs.567482, Hs.567482, Hs.567482, Hs.567482, Hs.567482, Hs.567482, Hs.567482, Hs.567482, Hs.567482, Hs.567482, Hs.567482, Hs.567482, Hs.567482, Hs.567482, Hs.567482, Hs.567482, Hs.567482, Hs.567482, Hs.567482, Hs.567482, Hs.567482, Hs.567482, Hs.567482, Hs.567482, Hs.567482, Hs.567482	578.769	549.356	506.81	481.59	0.949181	0.875669	0.832094
8058591	ACADL, ACADL, ACADL, ACADL, ACADL, ACADL, ACADL, ACADL, ACADL, ACADL, ACADL, ACADL, ACADL, ACADL, ACADL, ACADL	Hs.471277, Hs.471277, Hs.471277, Hs.471277, Hs.471277, Hs.471277, Hs.471277, Hs.471277, Hs.471277, Hs.471277, Hs.471277, Hs.471277, Hs.471277, Hs.471277, Hs.471277, Hs.471277	11.315	11.794	11.792	12.335	1.04231	1.04215	1.09016
7902367	ACADM, ACADM, ACADM, ACADM, ACADM, ACADM, ACADM, ACADM, ACADM, ACADM, ACADM, ACADM, ACADM, ACADM, ACADM, ACADM, ACADM, ACADM, ACADM, ACADM, ACADM, ACADM, ACADM, ACADM, ACADM, ACADM, ACADM, ACADM, ACADM, ACADM, ACADM, ACADM, ACADM, ACADM, ACADM, ACADM, ACADM, ACADM, ACADM, ACADM, ACADM, ACADM, ACADM, ACADM, ACADM, ACADM, ACADM, ACADM, ACADM, ACADM, ACADM, ACADM, ACADM, ACADM, ACADM, ACADM, ACADM	Hs.445040, Hs.445040, Hs.445040, Hs.445040, Hs.445040, Hs.445040, Hs.445040, Hs.445040, Hs.445040, Hs.445040, Hs.445040, Hs.445040, Hs.445040, Hs.445040, Hs.445040, Hs.445040, Hs.445040, Hs.445040, Hs.445040, Hs.445040, Hs.445040, Hs.445040, Hs.445040, Hs.445040, Hs.445040, Hs.445040, Hs.445040, Hs.445040, Hs.445040, Hs.445040, Hs.445040, Hs.445040, Hs.445040, Hs.445040, Hs.445040, OTTHUMT0000038…	766.81	676.731	761.966	767.605	0.882529	0.993683	1.00104
7959220	ACADS, ACADS, ACADS, ACADS, ACADS, ACADS, ACADS, ACADS, ACADS, ACADS, ACADS, ACADS, ACADS, ACADS	Hs.507076, Hs.507076, Hs.507076, Hs.507076, Hs.507076, Hs.507076, Hs.507076, Hs.507076, Hs.507076, Hs.507076, Hs.507076, Hs.507076, Hs.507076, Hs.507076	99.826	93.973	102.783	112.447	0.941364	1.02962	1.12643
7931168	ACADSB, ACADSB, ACADSB, ACADSB, ACADSB, ACADSB, ACADSB, ACADSB, ACADSB, ACADSB, ACADSB, ACADSB, ACADSB, ACADSB, ACADSB	Hs.81934, Hs.81934, Hs.81934, Hs.81934, Hs.81934, Hs.81934, Hs.81934, Hs.81934, Hs.81934, Hs.81934, Hs.81934, Hs.81934, Hs.81934, Hs.81934, Hs.81934	307.338	357.146	310.421	334.146	1.16206	1.01003	1.08723
8004271	ACADVL, ACADVL, ACADVL, ACADVL, ACADVL, ACADVL, ACADVL, ACADVL, ACADVL, ACADVL, ACADVL, ACADVL, ACADVL, ACADVL, ACADVL, ACADVL, ACADVL, ACADVL, ACADVL, ACADVL, ACADVL, ACADVL, ACADVL, ACADVL, ACADVL, ACADVL, ACADVL, ACADVL, ACADVL, ACADVL, ACADVL, ACADVL, ACADVL, ACADVL, ACADVL, ACADVL, ACADVL, ACADVL, ACADVL, ACADVL, ACADVL, ACADVL, ACADVL, ACADVL, ACADVL, ACADVL, ACADVL, ACADVL, ACADVL, ACADVL,…	Hs.437178, Hs.437178, Hs.437178, Hs.437178, Hs.437178, Hs.437178, Hs.437178, Hs.437178, Hs.437178, Hs.437178, Hs.437178, Hs.437178, Hs.437178, Hs.437178, Hs.437178, Hs.437178, Hs.437178, Hs.437178, Hs.437178, Hs.437178, Hs.437178, Hs.437178, Hs.437178, Hs.437178, Hs.437178, Hs.437178, Hs.437178, Hs.437178, Hs.437178, Hs.437178, Hs.437178, Hs.437178, Hs.437178, Hs.437178	260.106	295.418	252.751	271.595	1.13576	0.971723	1.04417
7985786	ACAN, ACAN, ACAN, ACAN, ACAN, ACAN, ACAN, ACAN, ACAN, ACAN, ACAN, ACAN, ACAN, ACAN, ACAN, ACAN, ACAN, ACAN, ACAN, ACAN, ACAN, ACAN, ACAN, ACAN, ACAN, ACAN, ACAN, ACAN, ACAN	Hs.2159, Hs.616395, Hs.2159, Hs.616395, Hs.2159, Hs.616395, Hs.2159, Hs.616395, Hs.2159, Hs.616395, Hs.2159, Hs.616395, Hs.2159, Hs.616395, Hs.2159, Hs.616395, Hs.2159, Hs.616395, Hs.2159, Hs.616395, Hs.2159, Hs.616395, Hs.2159, Hs.616395, Hs.2159, Hs.616395, Hs.2159, Hs.616395, Hs.2159, Hs.616395, Hs.2159, Hs.616395, Hs.2159, Hs.616395, Hs.2159, Hs.616395, Hs.2159, Hs.616395, Hs.2159, Hs.616395,…	24.516	21.535	23.232	22.108	0.878402	0.94762	0.901777
8092933	ACAP2, ACAP2, ACAP2, ACAP2, ACAP2, ACAP2, ACAP2, ACAP2, ACAP2, ACAP2, ACAP2, ACAP2, ACAP2, ACAP2, ACAP2, ACAP2, ACAP2, ACAP2, ACAP2, ACAP2, ACAP2, ACAP2, ACAP2, ACAP2, ACAP2, ACAP2, ACAP2, ACAP2, ACAP2, ACAP2, ACAP2, ACAP2, ACAP2, ACAP2, ACAP2, ACAP2, ACAP2, ACAP2, ACAP2, ACAP2, ACAP2	Hs.593373, Hs.593373, Hs.593373, Hs.593373, Hs.593373, Hs.593373, Hs.593373, Hs.593373, Hs.593373, Hs.593373, Hs.593373, Hs.593373, Hs.593373, Hs.593373, Hs.593373, Hs.593373, Hs.593373, Hs.593373, Hs.593373, Hs.593373, Hs.593373, Hs.593373, Hs.593373, Hs.593373, Hs.593373, Hs.593373, Hs.593373, Hs.593373, Hs.593373, Hs.593373, Hs.593373, Hs.593373, Hs.593373, Hs.593373, Hs.593373, Hs.593373, Hs.…	359.023	375.462	370.838	385.474	1.04579	1.03291	1.07367
7911458	ACAP3, ACAP3, ACAP3, ACAP3, ACAP3, ACAP3, ACAP3, ACAP3, ACAP3, ACAP3, ACAP3, ACAP3, ACAP3, ACAP3, ACAP3, ACAP3, ACAP3, ACAP3, ACAP3, ACAP3, ACAP3, ACAP3, ACAP3, ACAP3, ACAP3, ACAP3, ACAP3, ACAP3, ACAP3, ACAP3, ACAP3, ACAP3, ACAP3, ACAP3, ACAP3, ACAP3, ACAP3, ACAP3, ACAP3, ACAP3, ACAP3, ACAP3	Hs.535257, Hs.535257, Hs.535257, Hs.535257, Hs.535257, Hs.535257, Hs.535257, Hs.535257, Hs.535257, Hs.535257, Hs.535257, Hs.535257, Hs.535257, Hs.535257, Hs.535257, Hs.535257, Hs.535257, Hs.535257, Hs.535257, Hs.535257, Hs.535257, Hs.535257, Hs.535257, Hs.535257, Hs.535257, Hs.535257, Hs.535257, Hs.535257, Hs.535257, Hs.535257, Hs.535257, Hs.535257, Hs.535257, Hs.535257, Hs.535257, Hs.535257, Hs.…	100.005	98.968	108.558	102.345	0.989632	1.08552	1.0234
7943605	ACAT1, ACAT1, ACAT1, ACAT1, ACAT1, ACAT1, ACAT1, ACAT1, ACAT1, ACAT1, ACAT1, ACAT1, ACAT1, ACAT1, ACAT1, ACAT1, ACAT1, ACAT1, ACAT1, ACAT1, ACAT1, ACAT1, ACAT1, ACAT1, ACAT1, ACAT1, ACAT1, ACAT1, ACAT1, ACAT1, ACAT1, ACAT1	Hs.232375, Hs.232375, Hs.232375, Hs.232375, Hs.232375, Hs.232375, Hs.232375, Hs.232375, Hs.232375, Hs.232375, Hs.232375, Hs.232375, Hs.232375, Hs.232375, Hs.232375, Hs.232375, Hs.232375, Hs.232375, Hs.232375, Hs.232375, Hs.232375, Hs.232375, Hs.232375, Hs.232375, Hs.232375, Hs.232375, Hs.232375, Hs.232375, Hs.232375, Hs.232375, Hs.232375, Hs.232375	538.852	596.777	602.775	558.692	1.1075	1.11863	1.03682
8123137	ACAT2, ACAT2, ACAT2, ACAT2, ACAT2, ACAT2, ACAT2, ACAT2, ACAT2, ACAT2, ACAT2, ACAT2, ACAT2, ACAT2, ACAT2	Hs.571037, Hs.571037, Hs.571037, Hs.571037, Hs.571037, Hs.571037, Hs.571037, Hs.571037, Hs.571037, Hs.571037, Hs.571037, Hs.571037, Hs.571037, Hs.571037, Hs.571037	1115.28	875.789	883.886	1095.38	0.785265	0.792525	0.982155
7924701	ACBD3, ACBD3, ACBD3, ACBD3, ACBD3, ACBD3, ACBD3, ACBD3, ACBD3, ACBD3, ACBD3	Hs.520207, Hs.520207, Hs.520207, Hs.520207, Hs.520207, Hs.520207, Hs.520207, Hs.520207, Hs.520207, Hs.520207, Hs.520207	1104.22	1008.48	1146	1153.2	0.913292	1.03784	1.04435
8007730	ACBD4, ACBD4, ACBD4, ACBD4, ACBD4, ACBD4, ACBD4, ACBD4, ACBD4, ACBD4, ACBD4, ACBD4, ACBD4, ACBD4, ACBD4, ACBD4, ACBD4, ACBD4, ACBD4, ACBD4, ACBD4, ACBD4, ACBD4, ACBD4, ACBD4, ACBD4, ACBD4, ACBD4, ACBD4, ACBD4, ACBD4, ACBD4, ACBD4, ACBD4, ACBD4, ACBD4, ACBD4, ACBD4, ACBD4, ACBD4, ACBD4, ACBD4, ACBD4, ACBD4, ACBD4, ACBD4, ACBD4, ACBD4, ACBD4, ACBD4, ACBD4, ACBD4, ACBD4, ACBD4, ACBD4, ACBD4, ACBD4, …	Hs.110298, Hs.110298, Hs.110298, Hs.110298, Hs.110298, Hs.110298, Hs.110298, Hs.110298, Hs.110298, Hs.110298, Hs.110298, Hs.110298, Hs.110298, Hs.110298, Hs.110298, Hs.110298, Hs.110298, Hs.110298, Hs.110298, Hs.110298, Hs.110298, Hs.110298, Hs.110298, Hs.110298, Hs.110298, Hs.110298, Hs.110298, Hs.110298, Hs.110298, Hs.110298, Hs.110298, Hs.110298, Hs.110298, Hs.110298, Hs.110298, Hs.110298, Hs.…	67.644	82.082	70.438	93.976	1.21345	1.0413	1.38928
7932703	ACBD5, ACBD5, ACBD5, ACBD5, ACBD5, ACBD5, ACBD5, ACBD5, ACBD5, ACBD5, ACBD5, ACBD5, ACBD5, ACBD5, ACBD5, ACBD5, ACBD5, ACBD5, ACBD5, ACBD5, ACBD5, ACBD5, ACBD5, ACBD5, ACBD5, ACBD5, ACBD5, ACBD5, ACBD5, ACBD5, ACBD5, ACBD5, ACBD5, ACBD5, ACBD5, ACBD5, ACBD5	Hs.530597, Hs.530597, Hs.530597, Hs.530597, Hs.530597, Hs.530597, Hs.530597, Hs.530597, Hs.530597, Hs.530597, Hs.530597, Hs.530597, Hs.530597, Hs.530597, Hs.530597, Hs.530597, Hs.530597, Hs.530597, Hs.530597, Hs.530597, Hs.530597, Hs.530597, Hs.530597, Hs.530597, Hs.530597, Hs.530597, Hs.530597, Hs.530597, Hs.530597, Hs.530597, Hs.530597, Hs.530597, Hs.530597, Hs.530597, Hs.530597, Hs.530597, Hs.…	300.1	336.56	352.328	356.464	1.12149	1.17404	1.18782
7922656	ACBD6, ACBD6, ACBD6, ACBD6, ACBD6, ACBD6, ACBD6, ACBD6, ACBD6	Hs.200051, Hs.200051, Hs.200051, Hs.200051, Hs.200051, Hs.200051, Hs.200051, Hs.200051, Hs.200051, Hs.496545, Hs.200051, Hs.496545, Hs.200051, Hs.496545, Hs.200051	169.606	185.367	198.856	165.57	1.09293	1.17246	0.976202
7932214	ACBD7, ACBD7, ACBD7, ACBD7, ACBD7, ACBD7, ACBD7, ACBD7, ACBD7	Hs.644598, Hs.723069, Hs.644598, Hs.723069, Hs.644598, Hs.723069, Hs.644598, Hs.723069, Hs.644598, Hs.723069, Hs.644598, Hs.723069, Hs.644598, Hs.723069, Hs.644598, Hs.723069, Hs.644598, Hs.723069	96.823	160.788	165.855	141.972	1.66063	1.71297	1.4663
7939507	ACCS, ACCS, ACCS, ACCS, ACCS, ACCS, ACCS, ACCS, ACCS, ACCS, ACCS, ACCS, ACCS, ACCS, ACCS, ACCS, ACCS, ACCS, ACCS, ACCS, ACCS, ACCS, ACCS, ACCS, ACCS, ACCS, ACCS, ACCS, ACCS, ACCS, ACCS, ACCS, ACCS, ACCS, ACCS, ACCS, ACCS, ACCS, ACCS, ACCS, ACCS, ACCS, ACCS, ACCS, ACCS, ACCS, ACCS	Hs.126706, Hs.126706, Hs.126706, Hs.126706, Hs.126706, Hs.126706, Hs.126706, Hs.126706, Hs.126706, Hs.126706, Hs.126706, Hs.126706, Hs.126706, Hs.126706, Hs.126706, Hs.126706, Hs.126706, Hs.126706, Hs.126706, Hs.126706, Hs.126706, Hs.126706, Hs.126706, Hs.126706, Hs.126706, Hs.126706, Hs.126706, Hs.126706, Hs.126706, Hs.126706, Hs.126706, Hs.126706, Hs.126706, Hs.126706, Hs.126706, Hs.126706, Hs.…	82.694	99.435	80.408	98.778	1.20244	0.972359	1.19449
7939494	ACCSL, ACCSL, ACCSL, ACCSL, ACCSL, ACCSL, ACCSL, ACCSL, ACCSL	Hs.558851, Hs.558851, Hs.558851, Hs.558851, Hs.558851, Hs.558851, Hs.558851, Hs.558851, Hs.558851	15.384	15.635	14.199	15.39	1.01628	0.922976	1.00033
8002057	ACD, ACD, ACD, ACD, ACD, ACD, ACD, ACD, ACD, ACD, ACD, ACD, ACD, ACD, ACD, ACD, ACD, ACD, ACD, ACD, ACD, ACD, ACD, ACD, ACD, ACD, ACD, ACD, ACD, ACD, ACD, ACD, ACD, ACD, ACD, ACD, ACD, ACD, ACD, ACD, ACD, ACD, ACD	Hs.78019, Hs.78019, Hs.78019, Hs.78019, Hs.78019, Hs.78019, Hs.78019, Hs.78019, Hs.78019, Hs.78019, Hs.78019, Hs.78019, Hs.78019, Hs.78019, Hs.78019, Hs.78019, Hs.78019, Hs.78019, Hs.78019, Hs.78019, Hs.78019, Hs.78019, Hs.78019, Hs.78019, Hs.78019, Hs.78019, Hs.78019, Hs.78019, Hs.78019, Hs.78019, Hs.78019, Hs.78019, Hs.78019, Hs.78019, Hs.78019, Hs.78019, Hs.78019, Hs.78019, Hs.78019, Hs.78019,…	406.845	449.206	476.725	446.527	1.10412	1.17176	1.09753
8009096	ACE, ACE, ACE, ACE, ACE, ACE, ACE, ACE, ACE, ACE, ACE, ACE, ACE, ACE, ACE, ACE, ACE, ACE, ACE, ACE, ACE, ACE, ACE, ACE, ACE, ACE, ACE, ACE, ACE, ACE, ACE, ACE, ACE, ACE, ACE, ACE, ACE, ACE, ACE, ACE, ACE, ACE, ACE, ACE, ACE, ACE, ACE, ACE, ACE, ACE, ACE, ACE, ACE, ACE, ACE, ACE, ACE, ACE, ACE, ACE, ACE, ACE, ACE, ACE	Hs.298469, Hs.298469, Hs.298469, Hs.298469, Hs.298469, Hs.298469, Hs.298469, Hs.298469, Hs.298469, Hs.298469, Hs.298469, Hs.298469, Hs.298469, Hs.298469, Hs.298469, Hs.298469, Hs.298469, Hs.298469, Hs.298469, Hs.298469, Hs.298469, Hs.298469, Hs.298469, Hs.298469, Hs.298469, Hs.298469, Hs.298469, Hs.298469, Hs.298469, Hs.298469, Hs.298469, Hs.298469, Hs.298469, Hs.298469, Hs.298469, Hs.298469, Hs.…	38.774	50.768	35.972	45.898	1.30935	0.927752	1.18374
8171449	ACE2, ACE2, ACE2, ACE2, ACE2, ACE2, ACE2, ACE2, ACE2, ACE2, ACE2, ACE2, ACE2, ACE2, ACE2, ACE2, ACE2, ACE2, ACE2, ACE2, ACE2, ACE2, ACE2, ACE2, ACE2, ACE2	Hs.178098, Hs.178098, Hs.178098, Hs.178098, Hs.178098, Hs.178098, Hs.178098, Hs.178098, Hs.178098, Hs.178098, Hs.178098, Hs.178098, Hs.178098, Hs.178098, Hs.178098, Hs.178098, Hs.178098, Hs.178098, Hs.178098, Hs.178098, Hs.178098, Hs.178098, Hs.178098, Hs.178098, Hs.178098, Hs.178098	12.552	14.098	13.238	15.178	1.12321	1.05466	1.20927
8033151	ACER1, ACER1, ACER1, ACER1, ACER1, ACER1, ACER1, ACER1	Hs.352609, Hs.352609, Hs.352609, Hs.352609, Hs.352609, Hs.352609, Hs.352609, Hs.352609	32.557	36.327	30.276	35.589	1.1158	0.929935	1.09312
8154563	ACER2, ACER2, ACER2, ACER2, ACER2, ACER2, ACER2, ACER2, ACER2, ACER2, ACER2, ACER2, ACER2, ACER2, ACER2, ACER2, ACER2, ACER2, ACER2	Hs.41379, Hs.41379, Hs.41379, Hs.41379, Hs.41379, Hs.41379, Hs.41379, Hs.41379, Hs.41379, Hs.41379, Hs.41379, Hs.41379, Hs.41379, Hs.41379, Hs.41379, Hs.41379, Hs.41379, Hs.41379, Hs.41379	19.709	25.813	33.285	36.586	1.30971	1.68887	1.85631
7942679	ACER3, ACER3, ACER3, ACER3, ACER3, ACER3, ACER3, ACER3, ACER3, ACER3, ACER3, ACER3, ACER3, ACER3, ACER3, ACER3, ACER3, ACER3, ACER3, ACER3, ACER3, ACER3, ACER3, ACER3, ACER3, ACER3, ACER3, ACER3, ACER3, ACER3, ACER3, ACER3, ACER3, ACER3, ACER3, ACER3, ACER3, ACER3, ACER3, ACER3, ACER3, ACER3, ACER3, ACER3, ACER3, ACER3, ACER3, ACER3, ACER3, ACER3, ACER3, ACER3, ACER3, ACER3, ACER3, ACER3, ACER3, …	Hs.23862, Hs.23862, Hs.23862, Hs.23862, Hs.23862, Hs.23862, Hs.23862, Hs.23862, Hs.23862, Hs.23862, Hs.23862, Hs.23862, Hs.23862, Hs.23862, Hs.23862, Hs.23862, Hs.23862, Hs.23862, Hs.23862, Hs.23862, Hs.23862, Hs.23862, Hs.23862, Hs.23862, Hs.23862, Hs.23862, Hs.23862, Hs.23862, Hs.23862, Hs.23862, Hs.23862, Hs.23862, Hs.23862, Hs.23862, Hs.23862, Hs.23862, Hs.23862, Hs.23862, Hs.23862, Hs.23862,…	363.217	397.058	396.265	372.565	1.09317	1.09099	1.02574
8141648	ACHE, ACHE, ACHE, ACHE, ACHE, ACHE, ACHE, ACHE, ACHE, ACHE, ACHE, ACHE, ACHE, ACHE, ACHE, ACHE, ACHE, ACHE, ACHE, ACHE, ACHE, ACHE, ACHE, ACHE, ACHE, ACHE, ACHE, ACHE, ACHE, ACHE, ACHE, ACHE, ACHE, ACHE, ACHE, ACHE, ACHE, ACHE, ACHE, ACHE, ACHE, ACHE, ACHE, ACHE, ACHE, ACHE, ACHE, ACHE, ACHE, ACHE, ACHE, ACHE	Hs.154495, Hs.154495, Hs.154495, Hs.154495, Hs.154495, Hs.154495, Hs.154495, Hs.154495, Hs.154495, Hs.154495, Hs.154495, Hs.154495, Hs.154495, Hs.154495, Hs.154495, Hs.154495, Hs.154495, Hs.154495, Hs.154495, Hs.154495, Hs.154495, Hs.154495, Hs.154495, Hs.154495, Hs.154495, Hs.154495, Hs.154495, Hs.154495, Hs.154495, Hs.154495, Hs.154495, Hs.154495, Hs.154495, Hs.154495, Hs.154495, Hs.154495, Hs.…	80.408	75.993	81.7	79.104	0.945094	1.01607	0.983777
7977906	ACIN1, ACIN1, ACIN1, ACIN1, ACIN1, ACIN1, ACIN1, ACIN1, ACIN1, ACIN1, ACIN1, ACIN1, ACIN1, ACIN1, ACIN1, ACIN1, ACIN1, ACIN1, ACIN1, ACIN1, ACIN1, ACIN1, ACIN1, ACIN1, ACIN1, ACIN1, ACIN1, ACIN1, ACIN1, ACIN1, ACIN1, ACIN1, ACIN1, ACIN1, ACIN1, ACIN1, ACIN1, ACIN1, ACIN1, ACIN1, ACIN1, ACIN1, ACIN1, ACIN1, ACIN1, ACIN1, ACIN1, ACIN1, ACIN1, ACIN1, ACIN1, ACIN1, ACIN1, ACIN1, ACIN1, ACIN1, ACIN1, …	Hs.124490, Hs.124490, Hs.124490, Hs.124490, Hs.124490, Hs.124490, Hs.124490, Hs.124490, Hs.124490, Hs.124490, Hs.124490, Hs.124490, Hs.124490, Hs.124490, Hs.124490, Hs.124490, Hs.124490, Hs.124490, Hs.124490, Hs.124490, Hs.124490, Hs.124490, Hs.124490, Hs.124490, Hs.124490, Hs.124490, Hs.124490, Hs.124490, Hs.124490, Hs.124490, Hs.124490, Hs.124490, Hs.124490, Hs.124490, Hs.124490, Hs.124490, Hs.…	481.189	435.154	436.646	414.736	0.90433	0.907432	0.861898
7906435	ACKR1, ACKR1, ACKR1, ACKR1, ACKR1, ACKR1, ACKR1, ACKR1, ACKR1, ACKR1, ACKR1, ACKR1, ACKR1, ACKR1, ACKR1, ACKR1	Hs.153381, Hs.153381, Hs.153381, Hs.153381, Hs.153381, Hs.153381, Hs.153381, Hs.153381, Hs.153381, Hs.153381, Hs.153381, Hs.153381, Hs.153381, Hs.153381, Hs.153381, Hs.153381	19.797	24.609	21.577	21.454	1.24307	1.08992	1.08373
8079117	ACKR2, ACKR2, ACKR2, KRBOX1, ACKR2, ACKR2, ACKR2, ACKR2, ACKR2, ACKR2, ACKR2, ACKR2, ACKR2, ACKR2, ACKR2, ACKR2, ACKR2, ACKR2, ACKR2, ACKR2, ACKR2, ACKR2, KRBOX1, ACKR2	Hs.146346, Hs.146346, Hs.146346, Hs.720172, Hs.146346, Hs.146346, Hs.146346, Hs.146346, Hs.146346, Hs.146346, Hs.146346, Hs.146346, Hs.146346, Hs.146346, Hs.146346, Hs.146346, Hs.146346, Hs.146346, Hs.146346, Hs.146346, Hs.146346, Hs.146346, Hs.720172, Hs.146346	16.573	18.665	16.759	18.452	1.12624	1.01122	1.1134
8049471	ACKR3, ACKR3, ACKR3, ACKR3, ACKR3, ACKR3, ACKR3, ACKR3, ACKR3, ACKR3, ACKR3, ACKR3	Hs.471751, Hs.471751, Hs.471751, Hs.471751, Hs.471751, Hs.471751, Hs.471751, Hs.471751, Hs.471751, Hs.471751, Hs.471751, Hs.471751, Hs.471751	10.686	10.872	10.981	11.171	1.01745	1.02759	1.04542
8082745	ACKR4, ACKR4, ACKR4, ACKR4, ACKR4, ACKR4, ACKR4	Hs.310512, Hs.743547, Hs.310512, Hs.743547, Hs.310512, Hs.743547, Hs.310512, Hs.743547, Hs.310512, Hs.743547, Hs.310512, Hs.743547, Hs.310512, Hs.743547	8.487	7.873	7.682	7.649	0.927621	0.905127	0.901254
8015460	ACLY, ACLY, ACLY, ACLY, ACLY, ACLY, ACLY, ACLY, ACLY, ACLY, ACLY, ACLY, ACLY, ACLY, ACLY, ACLY, ACLY, ACLY, ACLY, ACLY, ACLY, ACLY, ACLY, ACLY, ACLY, ACLY, ACLY, ACLY, ACLY, ACLY, ACLY, ACLY, ACLY	Hs.387567, Hs.387567, Hs.387567, Hs.387567, Hs.387567, Hs.387567, Hs.387567, Hs.387567, Hs.387567, Hs.387567, Hs.387567, Hs.387567, Hs.387567, Hs.387567, Hs.387567, Hs.387567, Hs.387567, Hs.387567, Hs.387567, Hs.387567, Hs.387567, Hs.387567, Hs.387567, Hs.387567, Hs.387567, Hs.387567, Hs.387567, Hs.387567, Hs.387567, Hs.387567, Hs.387567, Hs.387567, Hs.387567	1966.59	1891.71	1645.69	1644.77	0.961924	0.836823	0.836356
8045368	ACMSD, ACMSD, ACMSD, ACMSD, ACMSD, ACMSD, ACMSD, ACMSD, ACMSD, ACMSD, ACMSD, ACMSD, ACMSD, ACMSD, ACMSD, ACMSD, ACMSD, ACMSD, ACMSD, ACMSD, ACMSD	Hs.655728, Hs.655728, Hs.655728, Hs.655728, Hs.655728, Hs.655728, Hs.655728, Hs.655728, Hs.655728, Hs.655728, Hs.655728, Hs.655728, Hs.655728, Hs.655728, Hs.655728, Hs.655728, Hs.655728, Hs.655728, Hs.655728, Hs.655728, Hs.655728	12.722	13.026	14.885	12.459	1.02392	1.17009	0.979338
8154733	ACO1, ACO1, ACO1, ACO1, ACO1, ACO1, ACO1, ACO1, ACO1, ACO1, ACO1, ACO1, ACO1, ACO1, ACO1, ACO1, ACO1, ACO1	Hs.567229, Hs.567229, Hs.567229, Hs.567229, Hs.567229, Hs.567229, Hs.567229, Hs.567229, Hs.567229, Hs.567229, Hs.567229, Hs.567229, Hs.567229, Hs.567229, Hs.567229, Hs.567229, Hs.567229, Hs.567229	801.522	882.234	869.816	877.26	1.1007	1.0852	1.09449
8073430	ACO2, ACO2, ACO2, ACO2, ACO2, ACO2, ACO2, ACO2, ACO2, ACO2, ACO2, ACO2, ACO2, ACO2, ACO2, ACO2, ACO2, ACO2, ACO2, ACO2, ACO2, ACO2, ACO2, ACO2, ACO2, ACO2, ACO2	Hs.643610, Hs.643610, Hs.643610, Hs.643610, Hs.643610, Hs.643610, Hs.643610, Hs.643610, Hs.643610, Hs.643610, Hs.643610, Hs.643610, Hs.643610, Hs.643610, Hs.643610, Hs.643610, Hs.643610, Hs.643610, Hs.643610, Hs.643610, Hs.643610, Hs.643610, Hs.643610, Hs.643610, Hs.643610, Hs.643610, Hs.643610	654.055	771.674	844.573	789.075	1.17983	1.29129	1.20644
7975598	ACOT1, ACOT1, ACOT1, ACOT1, ACOT1, ACOT1, ACOT1, ACOT1, ACOT1, ACOT1, ACOT1, ACOT1, ACOT1, ACOT1, ACOT1, ACOT1	Hs.568046, Hs.568046, Hs.568046, Hs.568046, Hs.568046, Hs.568046, Hs.568046, Hs.568046, Hs.568046, Hs.568046, Hs.568046, Hs.446685, Hs.568046, Hs.568046, Hs.568046, Hs.568046, Hs.568046	36.978	26.973	39.611	29.11	0.729443	1.07121	0.787234
7901613	ACOT11, ACOT11, ACOT11, ACOT11, ACOT11, ACOT11, ACOT11, ACOT11, ACOT11, ACOT11, ACOT11, ACOT11, ACOT11, ACOT11, ACOT11, ACOT11, ACOT11, ACOT11, ACOT11, ACOT11, ACOT11, ACOT11, ACOT11	Hs.745173, Hs.745173, Hs.745173, Hs.745173, Hs.745173, Hs.745173, Hs.745173, Hs.745173, Hs.745173, Hs.745173, Hs.745173, Hs.745173, Hs.745173, Hs.745173, Hs.745173, Hs.745173, Hs.745173, Hs.745173, Hs.745173, Hs.745173, Hs.745173, Hs.745173, Hs.745173	32.907	38.776	35.09	43.109	1.17836	1.06635	1.31003
8112920	ACOT12, ACOT12, ACOT12, ACOT12, ACOT12, ACOT12, ACOT12, ACOT12, ACOT12, ACOT12, ACOT12, ACOT12, ACOT12, ACOT12, ACOT12, ACOT12, ACOT12, ACOT12, ACOT12, ACOT12	Hs.591756, Hs.591756, Hs.591756, Hs.591756, Hs.591756, Hs.591756, Hs.591756, Hs.591756, Hs.591756, Hs.591756, Hs.591756, Hs.591756, Hs.591756, Hs.591756, Hs.591756, Hs.591756, Hs.591756, Hs.591756, Hs.591756, Hs.591756	10.796	11.929	11.188	11.948	1.10501	1.03636	1.10676
8117219	ACOT13, ACOT13, ACOT13, ACOT13, ACOT13, ACOT13, ACOT13, ACOT13, ACOT13, ACOT13, ACOT13, ACOT13	Hs.731605, Hs.731605, Hs.731605, Hs.731605, Hs.731605, Hs.731605, Hs.731605, Hs.731605, Hs.731605, Hs.731605, Hs.731605, Hs.731605	761.21	727.716	768.868	763.815	0.955999	1.01006	1.00342
7975602	ACOT2, ACOT2, ACOT2, ACOT2, ACOT2, ACOT2, ACOT2, ACOT2, ACOT2, ACOT2, ACOT2, ACOT2, ACOT2, ACOT2, ACOT2, ACOT2	Hs.446685, Hs.446685, Hs.446685, Hs.446685, Hs.446685, Hs.446685, Hs.446685, Hs.446685, Hs.446685, Hs.446685, Hs.446685, Hs.446685, Hs.446685, Hs.446685, Hs.446685, Hs.446685	44.275	35.617	38.316	41.674	0.80446	0.865421	0.941259
7975607	ACOT4, ACOT4, ACOT4, ACOT4, ACOT4, ACOT4, ACOT4, ACOT4, ACOT4	Hs.49433, Hs.49433, Hs.49433, Hs.49433, Hs.49433, Hs.49433, Hs.49433, Hs.49433, Hs.49433	11.95	11.719	13.465	8.854	0.980674	1.12679	0.7409
7975613	ACOT6, ACOT6, ACOT6, ACOT6, ACOT6, ACOT6, ACOT6, ACOT6, ACOT6, ACOT6	Hs.122038, Hs.122038, Hs.122038, Hs.122038, Hs.122038, Hs.122038, Hs.122038, Hs.122038, Hs.122038, Hs.122038	13.382	16.642	15.267	15.331	1.24359	1.14082	1.14566
7912012	ACOT7, ACOT7, ACOT7, ACOT7, ACOT7, ACOT7, ACOT7, ACOT7, ACOT7, ACOT7, ACOT7, ACOT7, ACOT7, ACOT7, ACOT7, ACOT7, ACOT7, ACOT7, ACOT7, ACOT7, ACOT7, ACOT7, ACOT7, ACOT7, ACOT7, ACOT7, ACOT7, ACOT7, ACOT7, ACOT7, ACOT7, ACOT7, ACOT7, ACOT7, ACOT7, ACOT7, ACOT7, ACOT7, ACOT7, ACOT7, ACOT7, ACOT7, ACOT7	Hs.126137, Hs.126137, Hs.126137, Hs.126137, Hs.126137, Hs.126137, Hs.126137, Hs.126137, Hs.126137, Hs.126137, Hs.126137, Hs.126137, Hs.126137, Hs.126137, Hs.126137, Hs.126137, Hs.126137, Hs.126137, Hs.126137, Hs.126137, Hs.126137, Hs.126137, Hs.126137, Hs.126137, Hs.126137, Hs.126137, Hs.126137, Hs.126137, Hs.126137, Hs.126137, Hs.126137, Hs.126137, Hs.126137, Hs.126137, Hs.126137, Hs.126137, Hs.…	491.021	443.862	482.969	468.143	0.903956	0.983601	0.953407
8066598	ACOT8, ACOT8, ACOT8, ACOT8, ACOT8, ACOT8, ACOT8, ACOT8, ACOT8, ACOT8, ACOT8, ACOT8, ACOT8, ACOT8, ACOT8, ACOT8, ACOT8, ACOT8, ACOT8, ACOT8, ACOT8, ACOT8, ACOT8, ACOT8, ACOT8, ACOT8, ACOT8, ACOT8, ACOT8, ACOT8, ACOT8, ACOT8, ACOT8, ACOT8, ACOT8, ACOT8, ACOT8, ACOT8, ACOT8, ACOT8, ACOT8, ACOT8, ACOT8, ACOT8	Hs.444776, Hs.444776, Hs.444776, Hs.444776, Hs.444776, Hs.444776, Hs.444776, Hs.444776, Hs.444776, Hs.444776, Hs.444776, Hs.444776, Hs.444776, Hs.444776, Hs.444776, Hs.444776, Hs.444776, Hs.444776, Hs.444776, Hs.444776, Hs.444776, Hs.444776, Hs.444776, Hs.444776, Hs.444776, Hs.444776, Hs.444776, Hs.444776, Hs.444776, Hs.444776, Hs.444776, Hs.444776, Hs.444776, Hs.444776, Hs.444776, Hs.444776, Hs.…	123.187	114.088	137.923	126.942	0.926143	1.11962	1.03048
8171802	ACOT9, ACOT9, ACOT9, ACOT9, ACOT9, ACOT9, ACOT9, ACOT9, ACOT9, ACOT9, ACOT9, ACOT9, ACOT9, ACOT9, ACOT9, ACOT9, ACOT9, ACOT9, ACOT9, ACOT9, ACOT9, ACOT9, ACOT9, ACOT9, ACOT9, ACOT9, ACOT9, ACOT9, ACOT9, ACOT9, ACOT9, ACOT9, ACOT9	Hs.298885, Hs.298885, Hs.298885, Hs.298885, Hs.298885, Hs.298885, Hs.298885, Hs.298885, Hs.298885, Hs.298885, Hs.298885, Hs.298885, Hs.298885, Hs.298885, Hs.298885, Hs.298885, Hs.298885, Hs.298885, Hs.298885, Hs.298885, Hs.298885, Hs.298885, Hs.298885, Hs.298885, Hs.298885, Hs.298885, Hs.298885, Hs.298885, Hs.298885, Hs.298885, Hs.298885, Hs.298885, Hs.298885	427.41	445.069	494.798	390.318	1.04132	1.15767	0.913218
8018558	ACOX1, ACOX1, ACOX1, ACOX1, ACOX1, ACOX1, ACOX1, ACOX1, ACOX1, ACOX1, ACOX1, ACOX1, ACOX1, ACOX1, ACOX1, ACOX1, ACOX1, ACOX1, ACOX1, ACOX1, ACOX1, ACOX1, ACOX1, ACOX1, ACOX1, ACOX1, ACOX1, ACOX1, ACOX1, ACOX1, ACOX1, ACOX1, ACOX1, ACOX1, ACOX1, ACOX1, ACOX1, ACOX1, ACOX1, ACOX1, ACOX1, ACOX1	Hs.464137, Hs.464137, Hs.464137, Hs.464137, Hs.464137, Hs.464137, Hs.464137, Hs.464137, Hs.464137, Hs.464137, Hs.464137, Hs.464137, Hs.464137, Hs.464137, Hs.464137, Hs.464137, Hs.464137, Hs.464137, Hs.464137, Hs.464137, Hs.464137, Hs.464137, Hs.464137, Hs.464137, Hs.464137, Hs.464137, Hs.464137, Hs.464137, Hs.464137, Hs.464137, Hs.464137, Hs.464137, Hs.464137, Hs.464137, Hs.464137, Hs.464137, Hs.…	508.181	469.898	439.793	444.004	0.924665	0.865425	0.873712
8088397	ACOX2, ACOX2, ACOX2, ACOX2, ACOX2, ACOX2, ACOX2, ACOX2, ACOX2, ACOX2, ACOX2, ACOX2, ACOX2, ACOX2, ACOX2, ACOX2, ACOX2, ACOX2, ACOX2, ACOX2, ACOX2, ACOX2, ACOX2, ACOX2, ACOX2, ACOX2, ACOX2, ACOX2, ACOX2, ACOX2, ACOX2, ACOX2, ACOX2, ACOX2, ACOX2	Hs.444959, Hs.444959, Hs.444959, Hs.444959, Hs.444959, Hs.444959, Hs.444959, Hs.444959, Hs.444959, Hs.444959, Hs.444959, Hs.444959, Hs.444959, Hs.444959, Hs.444959, Hs.444959, Hs.444959, Hs.444959, Hs.444959, Hs.444959, Hs.444959, Hs.444959, Hs.444959, Hs.444959, Hs.444959, Hs.444959, Hs.444959, Hs.444959, Hs.444959, Hs.444959, Hs.444959, Hs.444959, Hs.444959, Hs.444959, Hs.444959	19.556	19.404	20.028	21.97	0.992269	1.02413	1.12348
8099304	ACOX3, ACOX3, ACOX3, ACOX3, ACOX3, ACOX3, ACOX3, ACOX3, ACOX3, ACOX3, ACOX3, ACOX3, ACOX3, ACOX3, ACOX3, ACOX3, ACOX3, ACOX3, ACOX3, ACOX3, ACOX3, ACOX3, ACOX3, ACOX3, ACOX3, ACOX3, ACOX3, ACOX3, ACOX3, ACOX3	Hs.479122, Hs.479122, Hs.479122, Hs.479122, Hs.479122, Hs.479122, Hs.479122, Hs.479122, Hs.479122, Hs.479122, Hs.479122, Hs.479122, Hs.479122, Hs.479122, Hs.479122, Hs.479122, Hs.479122, Hs.479122, Hs.479122, Hs.479122, Hs.479122, Hs.479122, Hs.479122, Hs.479122, Hs.479122, Hs.479122, Hs.479122, Hs.479122, Hs.479122, Hs.479122	91.188	111.696	108.954	104.328	1.2249	1.19483	1.1441
8044353	ACOXL, ACOXL, ACOXL, ACOXL, ACOXL, ACOXL, ACOXL, ACOXL, ACOXL, ACOXL, ACOXL, ACOXL, ACOXL, ACOXL, ACOXL, ACOXL, ACOXL, ACOXL, ACOXL, ACOXL, ACOXL, ACOXL, ACOXL, ACOXL, ACOXL, ACOXL, ACOXL, ACOXL, ACOXL, ACOXL, ACOXL, ACOXL, ACOXL, ACOXL, ACOXL, ACOXL, ACOXL, ACOXL, ACOXL, ACOXL, ACOXL, ACOXL, ACOXL, ACOXL, ACOXL, ACOXL, ACOXL, ACOXL, ACOXL, ACOXL, ACOXL, ACOXL, ACOXL, ACOXL, ACOXL, ACOXL, ACOXL, …	Hs.253320, Hs.253320, Hs.253320, Hs.253320, Hs.253320, Hs.253320, Hs.253320, Hs.253320, Hs.253320, Hs.253320, Hs.253320, Hs.253320, Hs.253320, Hs.253320, Hs.253320, Hs.253320, Hs.253320, Hs.253320, Hs.253320, Hs.253320, Hs.253320, Hs.253320, Hs.253320, Hs.253320, Hs.253320, Hs.253320, Hs.253320, Hs.253320, Hs.253320, Hs.253320, Hs.253320, Hs.253320, Hs.253320, Hs.253320, Hs.253320, Hs.253320, Hs.…	17.148	18.389	16.361	16.852	1.0724	0.954116	0.982793
8039961	ACP1, ACP1, ACP1, ACP1, ACP1, ACP1, ACP1, ACP1, ACP1, ACP1, ACP1, ACP1, ACP1, ACP1, ACP1, ACP1, ACP1, ACP1, ACP1, ACP1, ACP1, ACP1, ACP1, ACP1, ACP1, ACP1, ACP1, ACP1, ACP1, ACP1, ACP1, ACP1, ACP1, ACP1, ACP1, ACP1, ACP1, ACP1, ACP1, ACP1, ACP1, ACP1, ACP1	Hs.558296, Hs.558296, Hs.558296, Hs.558296, Hs.558296, Hs.558296, Hs.558296, Hs.558296, Hs.558296, Hs.558296, Hs.558296, Hs.558296, Hs.558296, Hs.558296, Hs.558296, Hs.558296, Hs.558296, Hs.558296, Hs.558296, Hs.558296, Hs.558296, Hs.558296, Hs.558296, Hs.558296, Hs.558296, Hs.558296, Hs.558296, Hs.558296, Hs.558296, Hs.558296, Hs.558296, Hs.558296, Hs.558296, Hs.558296, Hs.558296, Hs.558296	1414.11	1409.45	1595.83	1487.54	0.996705	1.12851	1.05193
7947815	ACP2, ACP2, ACP2, ACP2, ACP2, ACP2, ACP2, ACP2, ACP2, ACP2, ACP2, ACP2, ACP2, ACP2, ACP2, ACP2, ACP2, ACP2, ACP2, ACP2, ACP2, ACP2, ACP2, ACP2, ACP2, ACP2, ACP2, ACP2, ACP2, ACP2, ACP2, ACP2, ACP2, ACP2, ACP2, ACP2, ACP2, ACP2, ACP2, ACP2, ACP2, ACP2, ACP2, ACP2, ACP2, ACP2, ACP2, ACP2, ACP2, ACP2, ACP2, ACP2, ACP2	Hs.532492, Hs.532492, Hs.532492, Hs.532492, Hs.532492, Hs.532492, Hs.532492, Hs.532492, Hs.532492, Hs.532492, Hs.532492, Hs.532492, Hs.532492, Hs.532492, Hs.532492, Hs.532492, Hs.532492, Hs.532492, Hs.532492, Hs.532492, Hs.532492, Hs.532492, Hs.532492, Hs.532492, Hs.532492, Hs.532492, Hs.532492, Hs.532492, Hs.532492, Hs.532492, Hs.532492, Hs.532492, Hs.532492, Hs.532492, Hs.532492, Hs.532492, Hs.…	256.131	256.062	282.783	257.562	0.999728	1.10406	1.00559
8034304	ACP5, ACP5, ACP5, ACP5, ACP5, ACP5, ACP5, ACP5, ACP5, ACP5, ACP5, ACP5, ACP5, ACP5, ACP5, ACP5, ACP5, ACP5, ACP5, ACP5, ACP5, ACP5, ACP5, ACP5, ACP5, ACP5, ACP5, ACP5, ACP5, ACP5, ACP5, ACP5, ACP5, ACP5, ACP5, ACP5, ACP5, ACP5, ACP5, ACP5, ACP5, ACP5	Hs.1211, Hs.1211, Hs.1211, Hs.1211, Hs.1211, Hs.1211, Hs.1211, Hs.1211, Hs.1211, Hs.1211, Hs.1211, Hs.1211, Hs.1211, Hs.1211, Hs.1211, Hs.1211, Hs.1211, Hs.1211, Hs.1211, Hs.1211, Hs.1211, Hs.1211, Hs.1211, Hs.1211, Hs.1211, Hs.1211, Hs.1211, Hs.1211, Hs.1211, Hs.1211, Hs.1211, Hs.1211, Hs.1211, Hs.1211, Hs.1211, Hs.1211, Hs.1211, Hs.1211, Hs.1211, Hs.1211, Hs.1211, Hs.1211	23.552	24.487	27.791	26.867	1.03972	1.17997	1.14076
7919326	ACP6, ACP6, ACP6, ACP6, ACP6, ACP6, ACP6, ACP6, ACP6, ACP6, ACP6, ACP6, ACP6, ACP6, ACP6, ACP6, ACP6, ACP6, ACP6, ACP6, ACP6, ACP6, ACP6, ACP6, ACP6, ACP6, ACP6, ACP6, ACP6, ACP6, ACP6, ACP6	Hs.562154, Hs.562154, Hs.562154, Hs.562154, Hs.562154, Hs.562154, Hs.562154, Hs.562154, Hs.562154, Hs.562154, Hs.562154, Hs.562154, Hs.562154, Hs.562154, Hs.562154, Hs.562154, Hs.562154, Hs.562154, Hs.562154, Hs.562154, Hs.562154, Hs.562154, Hs.562154, Hs.562154, Hs.562154, Hs.562154, Hs.562154, Hs.562154, Hs.562154, Hs.562154, Hs.562154, Hs.562154	121.554	147.362	170.488	159.504	1.21232	1.40257	1.31221
8082673	ACPP, ACPP, ACPP, ACPP, ACPP, ACPP, ACPP, ACPP, ACPP, ACPP, ACPP, ACPP, ACPP, ACPP, ACPP, ACPP, ACPP, ACPP, ACPP, ACPP, ACPP, ACPP, ACPP, ACPP, ACPP, ACPP, ACPP, ACPP, ACPP, ACPP, ACPP, ACPP, ACPP, ACPP	Hs.433060, Hs.433060, Hs.433060, Hs.433060, Hs.433060, Hs.433060, Hs.433060, Hs.433060, Hs.433060, Hs.433060, Hs.433060, Hs.433060, Hs.433060, Hs.433060, Hs.433060, Hs.433060, Hs.433060, Hs.433060, Hs.433060, Hs.433060, Hs.433060, Hs.433060, Hs.433060, Hs.433060, Hs.433060, Hs.433060, Hs.433060, Hs.433060, Hs.433060, Hs.433060, Hs.433060, Hs.433060, Hs.433060, Hs.433060	11.894	10.663	11.5	10.739	0.89652	0.966851	0.902902
8030736	ACPT, ACPT, ACPT, ACPT	Hs.293394, Hs.293394, Hs.293394, Hs.293394	41.105	42.587	37.821	38.847	1.03605	0.920098	0.945067
8074153	ACR, ACR, ACR, ACR, ACR, ACR, ACR, ACR, ACR, ACR, ACR	Hs.370870, Hs.370870, Hs.370870, Hs.370870, Hs.370870, Hs.370870, Hs.370870, Hs.370870, Hs.370870, Hs.370870, Hs.370870	53.484	50.191	44.029	47.599	0.938414	0.82321	0.889965
7960642	ACRBP, ACRBP, ACRBP, ACRBP, ACRBP, ACRBP, ACRBP, ACRBP, ACRBP, ACRBP, ACRBP, ACRBP, ACRBP, ACRBP, ACRBP, ACRBP, ACRBP, ACRBP, ACRBP, ACRBP, ACRBP, ACRBP, ACRBP, ACRBP, ACRBP, ACRBP	Hs.123239, Hs.123239, Hs.123239, Hs.123239, Hs.123239, Hs.123239, Hs.123239, Hs.123239, Hs.123239, Hs.123239, Hs.123239, Hs.123239, Hs.123239, Hs.123239, Hs.123239, Hs.123239, Hs.123239, Hs.123239, Hs.123239, Hs.123239, Hs.123239, Hs.123239, Hs.123239, Hs.123239, Hs.123239, Hs.123239	35.333	32.215	45.904	37.649	0.911745	1.29918	1.06553
8168345	ACRC, ACRC, ACRC, ACRC, ACRC, ACRC, ACRC, ACRC, ACRC, ACRC, ACRC, ACRC, ACRC, ACRC, ACRC, ACRC	Hs.135167, Hs.135167, Hs.135167, Hs.135167, Hs.135167, Hs.135167, Hs.135167, Hs.135167, Hs.135167, Hs.135167, Hs.135167, Hs.135167, Hs.135167, Hs.135167, Hs.135167, Hs.135167	39.04	41.277	61.436	41.566	1.05729	1.57366	1.0647
7952503	ACRV1, ACRV1, ACRV1, ACRV1, ACRV1, ACRV1, ACRV1, ACRV1, ACRV1, ACRV1, ACRV1, ACRV1, ACRV1, ACRV1, ACRV1, ACRV1, ACRV1, ACRV1, ACRV1	Hs.169222, Hs.169222, Hs.169222, Hs.169222, Hs.169222, Hs.169222, Hs.169222, Hs.169222, Hs.169222, Hs.169222, Hs.169222, Hs.169222, Hs.169222, Hs.169222, Hs.169222, Hs.169222, Hs.169222, Hs.169222, Hs.169222	11.032	11.175	10.573	10.41	1.01295	0.958323	0.943546
7990683	ACSBG1, ACSBG1, ACSBG1, ACSBG1, ACSBG1, ACSBG1, ACSBG1, ACSBG1, ACSBG1, ACSBG1, ACSBG1, ACSBG1, ACSBG1, ACSBG1, ACSBG1, ACSBG1, ACSBG1, ACSBG1, ACSBG1, ACSBG1, ACSBG1, ACSBG1, ACSBG1, ACSBG1, ACSBG1, ACSBG1, ACSBG1, ACSBG1, ACSBG1, ACSBG1, ACSBG1, ACSBG1, ACSBG1, ACSBG1, ACSBG1, ACSBG1, ACSBG1, ACSBG1, ACSBG1, ACSBG1	Hs.655760, Hs.655760, Hs.655760, Hs.655760, Hs.655760, Hs.655760, Hs.655760, Hs.655760, Hs.655760, Hs.655760, Hs.655760, Hs.655760, Hs.655760, Hs.655760, Hs.655760, Hs.655760, Hs.655760, Hs.655760, Hs.655760, Hs.655760, Hs.655760, Hs.655760, Hs.655760, Hs.655760, Hs.655760, Hs.655760, Hs.655760, Hs.655760, Hs.655760, Hs.655760, Hs.655760, Hs.655760, Hs.655760, Hs.655760, Hs.655760, Hs.655760, Hs.…	25.584	17.735	19.961	20.276	0.69319	0.780221	0.792535
8025011	ACSBG2, ACSBG2, ACSBG2, ACSBG2, ACSBG2, ACSBG2, ACSBG2, ACSBG2, ACSBG2, ACSBG2, ACSBG2, ACSBG2, ACSBG2, ACSBG2, ACSBG2, ACSBG2, ACSBG2, ACSBG2, ACSBG2, ACSBG2, ACSBG2, ACSBG2, ACSBG2, ACSBG2, ACSBG2, ACSBG2, ACSBG2, ACSBG2, ACSBG2, ACSBG2, ACSBG2, ACSBG2, ACSBG2, ACSBG2, ACSBG2, ACSBG2, ACSBG2, ACSBG2, ACSBG2, ACSBG2, ACSBG2, ACSBG2, ACSBG2, ACSBG2, ACSBG2, ACSBG2, ACSBG2	Hs.465720, Hs.465720, Hs.465720, Hs.465720, Hs.465720, Hs.465720, Hs.465720, Hs.465720, Hs.465720, Hs.465720, Hs.465720, Hs.465720, Hs.465720, Hs.465720, Hs.465720, Hs.465720, Hs.465720, Hs.465720, Hs.465720, Hs.465720, Hs.465720, Hs.465720, Hs.465720, Hs.465720, Hs.465720, Hs.465720, Hs.465720, Hs.465720, Hs.465720, Hs.465720, Hs.465720, Hs.465720, Hs.465720, Hs.465720, Hs.465720, Hs.465720, Hs.…	11.647	11.647	11.999	11.647	1	1.03019	1
8008321	ACSF2, ACSF2, ACSF2, ACSF2, ACSF2, ACSF2, ACSF2, ACSF2, ACSF2, ACSF2, ACSF2, ACSF2, ACSF2, ACSF2, ACSF2, ACSF2, ACSF2, ACSF2, ACSF2, ACSF2, ACSF2, ACSF2, ACSF2, ACSF2, ACSF2, ACSF2, ACSF2, ACSF2, ACSF2, ACSF2, ACSF2, ACSF2, ACSF2, ACSF2, ACSF2, ACSF2, ACSF2, ACSF2, ACSF2, ACSF2, ACSF2, ACSF2, ACSF2, ACSF2, ACSF2, ACSF2, ACSF2, ACSF2, ACSF2, ACSF2, ACSF2, ACSF2, ACSF2, ACSF2, ACSF2, ACSF2, ACSF2, …	Hs.288959, Hs.288959, Hs.288959, Hs.288959, Hs.288959, Hs.288959, Hs.288959, Hs.288959, Hs.288959, Hs.288959, Hs.288959, Hs.288959, Hs.288959, Hs.288959, Hs.288959, Hs.288959, Hs.288959, Hs.288959, Hs.288959, Hs.288959, Hs.288959, Hs.288959, Hs.288959, Hs.288959, Hs.288959, Hs.288959, Hs.288959, Hs.288959, Hs.288959, Hs.288959, Hs.288959, Hs.288959, Hs.288959, Hs.288959, Hs.288959, Hs.288959, Hs.…	73.377	85.696	100.64	100.857	1.16789	1.37155	1.37451
7997863	ACSF3, ACSF3, ACSF3, ACSF3, ACSF3, ACSF3, ACSF3, ACSF3, ACSF3, ACSF3, ACSF3, ACSF3, ACSF3, ACSF3, ACSF3, ACSF3, ACSF3, ACSF3, ACSF3, ACSF3, ACSF3, ACSF3, ACSF3, ACSF3, ACSF3, ACSF3, ACSF3, ACSF3, ACSF3, ACSF3, ACSF3, ACSF3, ACSF3, ACSF3, ACSF3, ACSF3, ACSF3, ACSF3, ACSF3, ACSF3, ACSF3, ACSF3, ACSF3, ACSF3, ACSF3, ACSF3, ACSF3, ACSF3, ACSF3, ACSF3, ACSF3, ACSF3, ACSF3	Hs.461727, Hs.461727, Hs.461727, Hs.461727, Hs.461727, Hs.461727, Hs.461727, Hs.461727, Hs.461727, Hs.461727, Hs.461727, Hs.461727, Hs.461727, Hs.461727, Hs.461727, Hs.461727, Hs.461727, Hs.461727, Hs.461727, Hs.461727, Hs.461727, Hs.461727, Hs.461727, Hs.461727, Hs.461727, Hs.461727, Hs.461727, Hs.461727, Hs.461727, Hs.461727, Hs.461727, Hs.461727, Hs.461727, Hs.461727, Hs.461727, Hs.461727, Hs.…	122.6	110.681	117.577	96.644	0.90278	0.959023	0.788288
8103951	ACSL1, ACSL1, ACSL1, ACSL1, ACSL1, ACSL1, ACSL1, ACSL1, ACSL1, ACSL1, ACSL1, ACSL1, ACSL1, ACSL1, ACSL1, ACSL1, ACSL1, ACSL1, ACSL1, ACSL1, ACSL1, ACSL1, ACSL1, ACSL1, ACSL1, ACSL1, ACSL1, ACSL1, ACSL1, ACSL1, ACSL1, ACSL1, ACSL1, ACSL1, ACSL1, ACSL1, ACSL1, ACSL1, ACSL1, ACSL1, ACSL1, ACSL1, ACSL1, ACSL1, ACSL1, ACSL1, ACSL1, ACSL1, ACSL1	Hs.406678, Hs.406678, Hs.406678, Hs.406678, Hs.406678, Hs.406678, Hs.406678, Hs.406678, Hs.406678, Hs.406678, Hs.406678, Hs.406678, Hs.406678, Hs.406678, Hs.406678, Hs.406678, Hs.406678, Hs.406678, Hs.406678, Hs.406678, Hs.406678, Hs.406678, Hs.406678, Hs.406678, Hs.406678, Hs.406678, Hs.406678, Hs.406678, Hs.406678, Hs.406678, Hs.406678, Hs.406678, Hs.406678, Hs.406678, Hs.406678, Hs.406678, Hs.…	285.967	317.075	265.92	248.941	1.10878	0.929898	0.870521
8048733	ACSL3, ACSL3, ACSL3, ACSL3, ACSL3, ACSL3, ACSL3, ACSL3, ACSL3, ACSL3, ACSL3, ACSL3, ACSL3, ACSL3, ACSL3, ACSL3, ACSL3, ACSL3, ACSL3, ACSL3, ACSL3, ACSL3, ACSL3, ACSL3, ACSL3, ACSL3, ACSL3, ACSL3, ACSL3, ACSL3	Hs.655772, Hs.655772, Hs.655772, Hs.655772, Hs.655772, Hs.655772, Hs.655772, Hs.655772, Hs.655772, Hs.655772, Hs.655772, Hs.655772, Hs.655772, Hs.655772, Hs.655772, Hs.655772, Hs.655772, Hs.655772, Hs.655772, Hs.655772, Hs.655772, Hs.655772, Hs.655772, Hs.655772, Hs.655772, Hs.655772, Hs.655772, Hs.655772, Hs.655772, Hs.655772	436.742	388.557	485.328	455.72	0.889672	1.11125	1.04345
8174474	ACSL4, ACSL4, ACSL4, ACSL4, ACSL4, ACSL4, ACSL4, ACSL4, ACSL4, ACSL4, ACSL4, ACSL4, ACSL4, ACSL4, ACSL4, ACSL4, ACSL4, ACSL4, ACSL4, ACSL4, ACSL4, ACSL4, ACSL4, ACSL4, ACSL4, ACSL4, ACSL4, ACSL4, ACSL4, ACSL4, ACSL4, ACSL4, ACSL4, ACSL4, ACSL4, ACSL4, ACSL4, ACSL4, ACSL4, ACSL4	Hs.268785, Hs.268785, Hs.268785, Hs.268785, Hs.268785, Hs.268785, Hs.268785, Hs.268785, Hs.268785, Hs.268785, Hs.268785, Hs.268785, Hs.268785, Hs.268785, Hs.268785, Hs.268785, Hs.268785, Hs.268785, Hs.268785, Hs.268785, Hs.268785, Hs.268785, Hs.268785, Hs.268785, Hs.268785, Hs.268785, Hs.268785, Hs.268785, Hs.268785, Hs.268785, Hs.268785, Hs.268785, Hs.268785, Hs.268785, Hs.268785, Hs.268785, Hs.…	291.707	304.969	251.164	237.537	1.04546	0.861014	0.814298
7930498	ACSL5, ACSL5, ACSL5, ACSL5, ACSL5, ACSL5, ACSL5, ACSL5, ACSL5, ACSL5, ACSL5, ACSL5, ACSL5, ACSL5, ACSL5, ACSL5, ACSL5, ACSL5, ACSL5, ACSL5, ACSL5, ACSL5, ACSL5, ACSL5, ACSL5, ACSL5, ACSL5, ACSL5	Hs.11638, Hs.11638, Hs.11638, Hs.11638, Hs.11638, Hs.11638, Hs.11638, Hs.11638, Hs.11638, Hs.11638, Hs.11638, Hs.11638, Hs.11638, Hs.11638, Hs.11638, Hs.11638, Hs.11638, Hs.11638, Hs.11638, Hs.11638, Hs.11638, Hs.11638, Hs.11638, Hs.11638, Hs.11638, Hs.11638, Hs.11638, Hs.11638	12.142	10.537	10.369	11.036	0.867848	0.853963	0.908961
8113938	ACSL6, ACSL6, ACSL6, ACSL6, ACSL6, MEIKIN, ACSL6, ACSL6, ACSL6, ACSL6, ACSL6, ACSL6, ACSL6, ACSL6, ACSL6, ACSL6, ACSL6, MEIKIN, ACSL6, ACSL6, ACSL6, MEIKIN, ACSL6, MEIKIN, MEIKIN, ACSL6, ACSL6, ACSL6, ACSL6, ACSL6, ACSL6, ACSL6, MEIKIN, MEIKIN, ACSL6, ACSL6, ACSL6, ACSL6, ACSL6, ACSL6, ACSL6, ACSL6, ACSL6, ACSL6, ACSL6, ACSL6, ACSL6, ACSL6, ACSL6, ACSL6, ACSL6, ACSL6, MEIKIN, MEIKIN, MEIKIN, ACSL…	Hs.14945, Hs.14945, Hs.14945, Hs.14945, Hs.14945, Hs.14945, Hs.14945, Hs.14945, Hs.14945, Hs.14945, Hs.14945, Hs.14945, Hs.14945, Hs.14945, Hs.14945, Hs.14945, Hs.14945, Hs.14945, Hs.14945, Hs.14945, Hs.14945, Hs.14945, Hs.14945, Hs.14945, Hs.14945, Hs.14945, Hs.14945, Hs.14945, Hs.14945, Hs.14945, Hs.14945, Hs.14945, Hs.14945, Hs.14945, Hs.14945, Hs.14945, Hs.14945, Hs.14945, Hs.14945, Hs.14945,…	34.282	33.883	30.323	32.25	0.98836	0.884513	0.940712
7999981	ACSM1, ACSM1, ACSM1, ACSM1, ACSM1, ACSM1, ACSM1, ACSM1, ACSM1, ACSM1, ACSM1, ACSM1, ACSM1, ACSM1, ACSM1, ACSM1, ACSM1, ACSM1, ACSM1, ACSM1, ACSM1, ACSM1, ACSM1, ACSM1, ACSM1, ACSM1, ACSM1, ACSM1, ACSM1, ACSM1, ACSM1, ACSM1, ACSM1	Hs.306812, Hs.306812, Hs.306812, Hs.306812, Hs.306812, Hs.306812, Hs.306812, Hs.306812, Hs.306812, Hs.306812, Hs.306812, Hs.306812, Hs.306812, Hs.306812, Hs.306812, Hs.306812, Hs.306812, Hs.306812, Hs.306812, Hs.306812, Hs.306812, Hs.306812, Hs.306812, Hs.306812, Hs.306812, Hs.306812, Hs.306812, Hs.306812, Hs.306812, Hs.306812, Hs.306812, Hs.306812, Hs.306812	19.207	20.76	24.197	20.261	1.08087	1.25981	1.05487
7993754	ACSM2A	Hs.656497	15.755	15.867	16.495	14.949	1.00707	1.04696	0.948797
7993737	ACSM2A, ACSM2A, ACSM2A, ACSM2A, ACSM2A, ACSM2A, ACSM2A, ACSM2A, ACSM2A, ACSM2A, ACSM2A, ACSM2A, ACSM2A, ACSM2A, ACSM2A, ACSM2A, ACSM2A, ACSM2A, ACSM2A, ACSM2A, ACSM2A, ACSM2A, ACSM2A, ACSM2A, ACSM2A, ACSM2A, ACSM2A, ACSM2A, ACSM2A, ACSM2A, ACSM2A, ACSM2A, ACSM2A, ACSM2A, ACSM2A, ACSM2A, ACSM2A, ACSM2A, ACSM2A, ACSM2A, ACSM2A, ACSM2A, ACSM2A, ACSM2A, ACSM2A, ACSM2A	Hs.656497, Hs.656497, Hs.656497, Hs.656497, Hs.656497, Hs.656497, Hs.656497, Hs.656497, Hs.656497, Hs.656497, Hs.656497, Hs.656497, Hs.656497, Hs.656497, Hs.656497, Hs.656497, Hs.656497, Hs.656497, Hs.656497, Hs.656497, Hs.298252, Hs.656497, Hs.656497, Hs.298252, Hs.656497, Hs.298252, Hs.656497, Hs.298252, Hs.656497, Hs.298252, Hs.656497, Hs.656497, Hs.656497, Hs.656497, Hs.656497, Hs.656497, Hs.…	11.295	12.705	12.959	12.596	1.12483	1.14732	1.11521
7999965	ACSM2B, ACSM2A, ACSM2A, ACSM2A, ACSM2B, ACSM2B, ACSM2B, ACSM2A, ACSM2A, ACSM2B, ACSM2A, ACSM2B, ACSM2A, ACSM2B, ACSM2B, ACSM2B, ACSM2B, ACSM2B, ACSM2B, ACSM2B, ACSM2B, ACSM2A, ACSM2A, ACSM2A, ACSM2A, ACSM2A, ACSM2A, ACSM2A, ACSM2A, ACSM2A, ACSM2A, ACSM2A, ACSM2A, ACSM2A, ACSM2A, ACSM2B, ACSM2B, ACSM2A, ACSM2A, ACSM2A, ACSM2B, ACSM2A, ACSM2B, ACSM2B, ACSM2B, ACSM2B, ACSM2B, ACSM2B, ACSM2B, ACSM2B,…	Hs.298252, Hs.567879, Hs.656497, Hs.656497, Hs.656497, Hs.298252, Hs.567879, Hs.298252, Hs.567879, Hs.298252, Hs.567879, Hs.656497, Hs.656497, Hs.298252, Hs.567879, Hs.656497, Hs.298252, Hs.567879, Hs.656497, Hs.298252, Hs.567879, Hs.298252, Hs.567879, Hs.298252, Hs.567879, Hs.298252, Hs.567879, Hs.298252, Hs.567879, Hs.298252, Hs.567879, Hs.298252, Hs.567879, Hs.298252, Hs.567879, Hs.656497, Hs.…	13.454	14.93	15.424	14.63	1.10967	1.14638	1.08738
7993756	ACSM3, ACSM3, ACSM3, ACSM3, ACSM3, ACSM3, ACSM3, ACSM3, ACSM3, ACSM3, ACSM3, ACSM3, ACSM3, ACSM3, ACSM3, ACSM3, ACSM3, ACSM3, ACSM3, ACSM3, ACSM3, ACSM3, ACSM3, ACSM3, ACSM3, ACSM3, ACSM3, ACSM3, ACSM3, ACSM3, ACSM3, ACSM3, ACSM3, ACSM3, ACSM3, ACSM3, ACSM3, ACSM3	Hs.706754, Hs.706754, Hs.706754, Hs.706754, Hs.706754, Hs.706754, Hs.706754, Hs.706754, Hs.706754, Hs.706754, Hs.706754, Hs.706754, Hs.706754, Hs.706754, Hs.706754, Hs.706754, Hs.706754, Hs.706754, Hs.706754, Hs.706754, Hs.706754, Hs.706754, Hs.706754, Hs.706754, Hs.706754, Hs.706754, Hs.706754, Hs.706754, Hs.706754, Hs.706754, Hs.706754, Hs.706754, Hs.706754, Hs.706754, Hs.706754, Hs.706754, Hs.…	14.562	13.447	14.703	12.717	0.923436	1.00967	0.873326
7993726	ACSM5, ACSM5, ACSM5, ACSM5, ACSM5, ACSM5, ACSM5, ACSM5, ACSM5, ACSM5, ACSM5, ACSM5, ACSM5, ACSM5, ACSM5, ACSM5, ACSM5, ACSM5, ACSM5, ACSM5, ACSM5, ACSM5	Hs.659606, Hs.659606, Hs.659606, Hs.659606, Hs.659606, Hs.659606, Hs.659606, Hs.659606, Hs.659606, Hs.659606, Hs.659606, Hs.659606, Hs.659606, Hs.659606, Hs.659606, Hs.659606, Hs.659606, Hs.659606, Hs.659606, Hs.659606, Hs.659606, Hs.659606	18.311	19.988	16.279	16.767	1.09157	0.889057	0.915717
7929497	ACSM6, ACSM6, ACSM6, ACSM6, ACSM6, ACSM6, ACSM6, ACSM6, ACSM6, ACSM6, ACSM6	Hs.134229, Hs.134229, Hs.134229, Hs.134229, Hs.134229, Hs.134229, Hs.134229, Hs.134229, Hs.134229, Hs.134229, Hs.134229	17.942	16.59	17.803	15.277	0.924642	0.992238	0.851476
8065444	ACSS1, ACSS1, ACSS1, ACSS1, ACSS1, ACSS1, ACSS1, ACSS1, ACSS1, ACSS1, ACSS1, ACSS1, ACSS1, ACSS1, ACSS1, ACSS1, ACSS1, ACSS1, ACSS1, ACSS1, ACSS1, ACSS1, ACSS1, ACSS1, ACSS1, ACSS1, ACSS1, ACSS1, ACSS1	Hs.529353, Hs.529353, Hs.529353, Hs.529353, Hs.529353, Hs.529353, Hs.529353, Hs.529353, Hs.529353, Hs.529353, Hs.529353, Hs.529353, Hs.529353, Hs.529353, Hs.529353, Hs.529353, Hs.529353, Hs.529353, Hs.529353, Hs.529353, Hs.529353, Hs.529353, Hs.529353, Hs.529353, Hs.529353, Hs.529353, Hs.529353, Hs.529353, Hs.529353	71.525	99.301	78.337	81.49	1.38833	1.09523	1.13932
8062041	ACSS2, ACSS2, ACSS2, ACSS2, ACSS2, ACSS2, ACSS2, ACSS2, ACSS2, ACSS2, ACSS2, ACSS2, ACSS2, ACSS2, ACSS2, ACSS2, ACSS2, ACSS2, ACSS2, ACSS2, ACSS2, ACSS2, ACSS2, ACSS2, ACSS2, ACSS2, ACSS2, ACSS2, ACSS2, ACSS2, ACSS2, ACSS2, ACSS2, ACSS2, ACSS2, ACSS2, ACSS2, ACSS2, ACSS2, ACSS2, ACSS2, ACSS2, ACSS2, ACSS2, ACSS2, ACSS2, ACSS2, ACSS2, ACSS2, ACSS2, ACSS2, ACSS2, ACSS2, ACSS2, ACSS2, ACSS2, ACSS2, …	Hs.517034, Hs.517034, Hs.517034, Hs.517034, Hs.517034, Hs.517034, Hs.517034, Hs.517034, Hs.517034, Hs.517034, Hs.517034, Hs.517034, Hs.517034, Hs.517034, Hs.517034, Hs.517034, Hs.517034, Hs.517034, Hs.517034, Hs.517034, Hs.517034, Hs.517034, Hs.517034, Hs.517034, Hs.517034, Hs.517034, Hs.517034, Hs.517034, Hs.517034, Hs.517034, Hs.517034, Hs.517034, Hs.517034, Hs.517034, Hs.517034, Hs.517034, Hs.…	233.115	187.435	207.144	248.712	0.804046	0.888591	1.06691
7957386	ACSS3, ACSS3, ACSS3, ACSS3, ACSS3, ACSS3, ACSS3, ACSS3, ACSS3, ACSS3, ACSS3, ACSS3, ACSS3, ACSS3, ACSS3, ACSS3, ACSS3, ACSS3, ACSS3, ACSS3, ACSS3, ACSS3, ACSS3, ACSS3, ACSS3	Hs.259559, Hs.259559, Hs.259559, Hs.259559, Hs.259559, Hs.259559, Hs.259559, Hs.259559, Hs.259559, Hs.259559, Hs.259559, Hs.259559, Hs.259559, Hs.259559, Hs.259559, Hs.259559, Hs.259559, Hs.259559, Hs.259559, Hs.259559, Hs.259559, Hs.259559, Hs.259559, Hs.259559, Hs.259559	15.989	14.112	13.212	17.397	0.882615	0.826366	1.0881
7924910	ACTA1, ACTA1, ACTA1, ACTA1, ACTA1, ACTA1, ACTA1, ACTA1, ACTA1, ACTA1	Hs.1288, Hs.1288, Hs.1288, Hs.1288, Hs.1288, Hs.1288, Hs.1288, Hs.1288, Hs.1288, Hs.1288	94.991	89.315	95.814	103.009	0.940247	1.00867	1.08441
7934906	ACTA2, ACTA2, ACTA2, ACTA2, ACTA2, ACTA2, ACTA2, ACTA2, ACTA2, ACTA2, ACTA2, ACTA2, ACTA2, ACTA2, ACTA2, ACTA2, ACTA2, ACTA2, ACTA2, ACTA2, ACTA2, ACTA2, ACTA2, ACTA2, ACTA2, ACTA2, ACTA2, ACTA2	Hs.500483, Hs.500483, Hs.500483, Hs.500483, Hs.500483, Hs.500483, Hs.500483, Hs.500483, Hs.500483, Hs.500483, Hs.500483, Hs.500483, Hs.500483, Hs.500483, Hs.500483, Hs.500483, Hs.500483, Hs.500483, Hs.500483, Hs.500483, Hs.500483, Hs.500483, Hs.500483, Hs.500483, Hs.500483, Hs.500483, Hs.500483, Hs.500483, Hs.500483	39.167	64.817	63.745	51.073	1.65491	1.62753	1.30399
7929026	ACTA2-AS1	Hs.713690	31.915	27.489	30.003	30.689	0.8613	0.940087	0.961565
8137979	ACTB, ACTB, ACTB, ACTB, ACTB, ACTB, ACTB, ACTB, ACTB, ACTB, ACTB, ACTB, ACTB, ACTB, ACTB, ACTB, ACTB, ACTB, ACTB, ACTB, ACTB, ACTB, ACTB, ACTB, ACTB, ACTB, ACTB, ACTB, ACTB, ACTB, ACTB, ACTB, ACTB, ACTB, ACTB, ACTB, ACTB, ACTB, ACTB, ACTB, ACTB, ACTB	Hs.520640, Hs.520640, Hs.520640, Hs.520640, Hs.520640, Hs.520640, Hs.520640, Hs.520640, Hs.520640, Hs.520640, Hs.520640, Hs.520640, Hs.520640, Hs.520640, Hs.520640, Hs.520640, Hs.520640, Hs.520640, Hs.520640, Hs.520640, Hs.520640, Hs.520640, Hs.520640, Hs.520640, Hs.520640, Hs.520640, Hs.520640, Hs.520640, Hs.520640, Hs.520640, Hs.520640, Hs.520640, Hs.520640	3860.22	3702.79	4124.7	3741.63	0.959219	1.06851	0.969279
8112198	ACTBL2, ACTBL2, ACTBL2, ACTBL2, ACTBL2, ACTBL2, ACTBL2	Hs.482167, Hs.482167, Hs.482167, Hs.482167, Hs.482167, Hs.482167, Hs.482167	8.965	8.165	9.445	9.555	0.910767	1.0535	1.06583
7987315	ACTC1, ACTC1, ACTC1, ACTC1, ACTC1, ACTC1, ACTC1, ACTC1, ACTC1, ACTC1, ACTC1	Hs.118127, Hs.118127, Hs.118127, Hs.118127, Hs.118127, Hs.118127, Hs.118127, Hs.118127, Hs.118127, Hs.118127, Hs.118127	33.807	39.975	33.924	28.195	1.18246	1.00346	0.834017
8019183	ACTG1, ACTG1, ACTG1, ACTG1, ACTG1, ACTG1, ACTG1, ACTG1, ACTG1, ACTG1, ACTG1, ACTG1, ACTG1, ACTG1, ACTG1, ACTG1, ACTG1, ACTG1, ACTG1, ACTG1, ACTG1, ACTG1, ACTG1, ACTG1, ACTG1, ACTG1, ACTG1, ACTG1, ACTG1, ACTG1, ACTG1, ACTG1, ACTG1, ACTG1, ACTG1, ACTG1, ACTG1, ACTG1, ACTG1, ACTG1, ACTG1, ACTG1, ACTG1, ACTG1, ACTG1, ACTG1, ACTG1, ACTG1, ACTG1, ACTG1, ACTG1, ACTG1, ACTG1	Hs.514581, Hs.713764, Hs.514581, Hs.713764, Hs.514581, Hs.713764, Hs.514581, Hs.713764, Hs.514581, Hs.713764, Hs.514581, Hs.713764, Hs.514581, Hs.713764, Hs.514581, Hs.713764, Hs.514581, Hs.713764, Hs.514581, Hs.713764, Hs.514581, Hs.713764, Hs.514581, Hs.713764, Hs.514581, Hs.713764, Hs.514581, Hs.713764, Hs.514581, Hs.713764, Hs.514581, Hs.713764, Hs.514581	11091.4	10748.1	11557.6	10832.1	0.969045	1.04203	0.976618
7991017	ACTG1P17, ACTG1P17, ACTG1P17, ACTG1P17	Hs.560399, Hs.560399, Hs.560399, Hs.560399	33.995	38.625	36.438	47.273	1.1362	1.07186	1.39061
8042788	ACTG2, ACTG2, ACTG2, ACTG2, ACTG2, ACTG2, ACTG2, ACTG2, ACTG2, ACTG2, ACTG2, ACTG2, ACTG2, ACTG2, ACTG2, ACTG2, ACTG2, ACTG2, ACTG2, ACTG2, ACTG2, ACTG2, ACTG2, ACTG2, ACTG2, ACTG2, ACTG2, ACTG2, ACTG2	Hs.516105, Hs.516105, Hs.516105, Hs.516105, Hs.516105, Hs.516105, Hs.516105, Hs.516105, Hs.516105, Hs.516105, Hs.516105, Hs.516105, Hs.516105, Hs.516105, Hs.516105, Hs.516105, Hs.516105, Hs.516105, Hs.516105, Hs.516105, Hs.516105, Hs.516105, Hs.516105, Hs.516105, Hs.516105, Hs.516105, Hs.516105, Hs.516105, Hs.516105	508.223	1004.05	707.435	643.002	1.9756	1.39198	1.2652
8061944	ACTL10, ACTL10, ACTL10, ACTL10, ACTL10, ACTL10	Hs.592151, Hs.592151, Hs.592151, Hs.592151, Hs.592151, Hs.592151	52.783	50.478	53.677	54.167	0.956318	1.01693	1.02622
8084067	ACTL6A, ACTL6A, ACTL6A, ACTL6A, ACTL6A, ACTL6A, ACTL6A, ACTL6A, ACTL6A, ACTL6A, ACTL6A, ACTL6A, ACTL6A, ACTL6A, ACTL6A, ACTL6A, ACTL6A, ACTL6A, ACTL6A, ACTL6A, ACTL6A, ACTL6A, ACTL6A, ACTL6A, ACTL6A, ACTL6A, ACTL6A, ACTL6A, ACTL6A, ACTL6A, ACTL6A, ACTL6A, ACTL6A, ACTL6A, ACTL6A, ACTL6A, ACTL6A, ACTL6A, ACTL6A, ACTL6A, ACTL6A	Hs.435326, Hs.435326, Hs.435326, Hs.435326, Hs.435326, Hs.435326, Hs.435326, Hs.435326, Hs.435326, Hs.435326, Hs.435326, Hs.435326, Hs.435326, Hs.435326, Hs.435326, Hs.435326, Hs.435326, Hs.435326, Hs.435326, Hs.435326, Hs.435326, Hs.435326, Hs.435326, Hs.435326, Hs.435326, Hs.435326, Hs.435326, Hs.435326, Hs.435326, Hs.435326, Hs.435326, Hs.435326, Hs.435326, Hs.435326, Hs.435326	246.127	261.975	241.084	227.255	1.06439	0.97951	0.923322
8141580	ACTL6B, ACTL6B, ACTL6B, ACTL6B, ACTL6B, ACTL6B, ACTL6B, ACTL6B, ACTL6B, ACTL6B, ACTL6B, ACTL6B, ACTL6B, ACTL6B, ACTL6B, ACTL6B, ACTL6B, ACTL6B, ACTL6B	Hs.259831, Hs.259831, Hs.259831, Hs.259831, Hs.259831, Hs.259831, Hs.259831, Hs.259831, Hs.259831, Hs.259831, Hs.259831, Hs.259831, Hs.259831, Hs.259831, Hs.259831, Hs.259831, Hs.259831, Hs.259831, Hs.259831	26.102	24.432	26.122	24.587	0.935994	1.00077	0.941963
8157141	ACTL7A, ACTL7A, ACTL7A, ACTL7A, ACTL7A	Hs.123530, Hs.123530, Hs.123530, Hs.123530, Hs.123530	14.963	15.395	13.385	13.187	1.02888	0.894566	0.881314
8163019	ACTL7B, ACTL7B, ACTL7B, ACTL7B, ACTL7B, ACTL7B	Hs.534390, Hs.534390, Hs.534390, Hs.534390, Hs.534390, Hs.534390	57.353	54.723	55.598	55.969	0.954142	0.969403	0.975857
7898516	ACTL8, ACTL8, ACTL8, ACTL8, ACTL8, ACTL8, ACTL8, ACTL8, ACTL8, ACTL8, ACTL8, ACTL8, ACTL8, ACTL8	Hs.2149, Hs.2149, Hs.2149, Hs.2149, Hs.2149, Hs.2149, Hs.2149, Hs.2149, Hs.2149, Hs.2149, Hs.2149, Hs.2149, Hs.2149, Hs.2149	53.267	53.692	47.976	47.861	1.00797	0.900669	0.898517
8033662	ACTL9, ACTL9, ACTL9, ACTL9, ACTL9, ACTL9	Hs.209206, Hs.209206, Hs.209206, Hs.209206, Hs.209206, Hs.209206	48.514	43.133	41.747	46.248	0.889066	0.860516	0.953286
7979824	ACTN1, ACTN1, ACTN1, ACTN1, ACTN1, ACTN1, ACTN1, ACTN1, ACTN1, ACTN1, ACTN1, ACTN1, ACTN1, ACTN1, ACTN1, ACTN1, ACTN1, ACTN1, ACTN1, ACTN1, ACTN1, ACTN1, ACTN1, ACTN1, ACTN1, ACTN1, ACTN1, ACTN1, ACTN1, ACTN1, ACTN1, ACTN1, ACTN1, ACTN1, ACTN1, ACTN1, ACTN1, ACTN1, ACTN1, ACTN1, ACTN1, ACTN1, ACTN1, ACTN1, ACTN1, ACTN1, ACTN1, ACTN1, ACTN1, ACTN1, ACTN1, ACTN1, ACTN1, ACTN1, ACTN1, ACTN1, ACTN1, …	Hs.509765, Hs.509765, Hs.509765, Hs.509765, Hs.509765, Hs.509765, Hs.509765, Hs.509765, Hs.509765, Hs.509765, Hs.509765, Hs.509765, Hs.509765, Hs.509765, Hs.509765, Hs.509765, Hs.509765, Hs.509765, Hs.509765, Hs.509765, Hs.509765, Hs.509765, Hs.509765, Hs.509765, Hs.509765, Hs.509765, Hs.509765, Hs.509765, Hs.509765, Hs.509765, Hs.509765, Hs.509765, Hs.509765, Hs.509765	1544.51	1540.33	1773.49	1415.08	0.997292	1.14826	0.916202
7910727	ACTN2, ACTN2, ACTN2, ACTN2, ACTN2, ACTN2, ACTN2, ACTN2, ACTN2, ACTN2, ACTN2, ACTN2, ACTN2, ACTN2, ACTN2, ACTN2, ACTN2, ACTN2, ACTN2, ACTN2, ACTN2, ACTN2, ACTN2, ACTN2, ACTN2, ACTN2, ACTN2	Hs.498178, Hs.498178, Hs.498178, Hs.498178, Hs.498178, Hs.498178, Hs.498178, Hs.498178, Hs.498178, Hs.498178, Hs.498178, Hs.498178, Hs.498178, Hs.498178, Hs.498178, Hs.498178, Hs.498178, Hs.498178, Hs.498178, Hs.498178, Hs.498178, Hs.498178, Hs.498178, Hs.498178, Hs.498178, Hs.498178, Hs.498178	23.429	23.034	25.591	22.611	0.983174	1.0923	0.96511
7941662	ACTN3, ACTN3, ACTN3, ACTN3, ACTN3, ACTN3, ACTN3, ACTN3, ACTN3, ACTN3, ACTN3, ACTN3, ACTN3, ACTN3	Hs.654432, Hs.654432, Hs.654432, Hs.654432, Hs.654432, Hs.654432, Hs.654432, Hs.654432, Hs.654432, Hs.654432, Hs.654432, Hs.654432, Hs.654432, Hs.654432	31.892	33.714	31.043	26.418	1.05711	0.973358	0.828351
8028524	ACTN4, ACTN4, ACTN4, ACTN4, ACTN4, ACTN4, ACTN4, ACTN4, ACTN4, ACTN4, ACTN4, ACTN4, ACTN4, ACTN4, ACTN4, ACTN4, ACTN4, ACTN4, ACTN4, ACTN4, ACTN4, ACTN4, ACTN4, ACTN4, ACTN4, ACTN4, ACTN4, ACTN4, ACTN4, ACTN4, ACTN4, ACTN4, ACTN4, ACTN4, ACTN4	Hs.270291, Hs.270291, Hs.270291, Hs.270291, Hs.270291, Hs.270291, Hs.270291, Hs.270291, Hs.270291, Hs.270291, Hs.270291, Hs.270291, Hs.270291, Hs.270291, Hs.270291, Hs.270291, Hs.270291, Hs.270291, Hs.270291, Hs.270291, Hs.270291, Hs.270291, Hs.270291, Hs.270291, Hs.270291, Hs.270291, Hs.270291, Hs.270291, Hs.270291, Hs.270291, Hs.270291, Hs.270291, Hs.270291, Hs.270291, Hs.270291	3890.45	4631.06	4911.17	4246.04	1.19037	1.26237	1.0914
7974587	ACTR10, ACTR10, ACTR10, ACTR10, ACTR10, ACTR10, ACTR10, ACTR10, ACTR10, ACTR10, ACTR10, ACTR10, ACTR10, ACTR10, ACTR10, ACTR10, ACTR10, ACTR10, ACTR10, ACTR10, ACTR10, ACTR10, ACTR10, ACTR10, ACTR10, ACTR10, ACTR10, ACTR10, ACTR10, ACTR10, ACTR10, ACTR10, ACTR10, ACTR10, ACTR10, ACTR10, ACTR10, ACTR10, ACTR10, ACTR10, ACTR10, ACTR10, ACTR10	Hs.509451, Hs.509451, Hs.509451, Hs.509451, Hs.509451, Hs.509451, Hs.509451, Hs.509451, Hs.509451, Hs.509451, Hs.509451, Hs.509451, Hs.509451, Hs.509451, Hs.509451, Hs.509451, Hs.509451, Hs.509451, Hs.509451, Hs.509451, Hs.509451, Hs.509451, Hs.509451, Hs.509451, Hs.509451, Hs.509451, Hs.509451, Hs.509451, Hs.509451, Hs.509451, Hs.509451, Hs.509451, Hs.509451, Hs.509451, Hs.509451, Hs.509451	340.928	363.282	345.575	352.139	1.06557	1.01363	1.03288
7936028	ACTR1A, ACTR1A, ACTR1A, ACTR1A, ACTR1A, ACTR1A, ACTR1A, ACTR1A, ACTR1A, ACTR1A, ACTR1A, ACTR1A, ACTR1A, ACTR1A, ACTR1A, ACTR1A, ACTR1A, ACTR1A, ACTR1A, ACTR1A, ACTR1A, ACTR1A	Hs.153961, Hs.153961, Hs.153961, Hs.153961, Hs.153961, Hs.153961, Hs.153961, Hs.153961, Hs.153961, Hs.153961, Hs.153961, Hs.153961, Hs.153961, Hs.153961, Hs.153961, Hs.153961, Hs.153961, Hs.153961, Hs.153961, Hs.153961, Hs.153961, Hs.153961	1256.48	1200.55	1400.15	1221.97	0.955487	1.11434	0.972533
8054077	ACTR1B, ACTR1B, ACTR1B, ACTR1B, ACTR1B, ACTR1B, ACTR1B, ACTR1B, ACTR1B, ACTR1B, ACTR1B, ACTR1B	Hs.98791, Hs.98791, Hs.98791, Hs.98791, Hs.98791, Hs.98791, Hs.98791, Hs.98791, Hs.98791, Hs.98791, Hs.98791, Hs.98791	199.455	214.386	195.886	183.66	1.07486	0.982104	0.920809
8042337	ACTR2, ACTR2, ACTR2, ACTR2, ACTR2, ACTR2, ACTR2, ACTR2, ACTR2, ACTR2, ACTR2, ACTR2, ACTR2, ACTR2, ACTR2, ACTR2, ACTR2, ACTR2, ACTR2, ACTR2	Hs.744913, Hs.744913, Hs.744913, Hs.744913, Hs.744913, Hs.744913, Hs.744913, Hs.744913, Hs.744913, Hs.744913, Hs.744913, Hs.744913, Hs.744913, Hs.744913, Hs.744913, Hs.744913, Hs.744913, Hs.744913, Hs.744913, Hs.744913	2754.51	3155.68	2896.98	2701.12	1.14564	1.05172	0.980616
8044686	ACTR3, ACTR3, ACTR3, ACTR3, ACTR3, ACTR3, ACTR3, ACTR3, ACTR3, ACTR3, ACTR3, ACTR3, ACTR3, ACTR3, ACTR3, ACTR3, ACTR3, ACTR3, ACTR3, ACTR3, ACTR3, ACTR3, ACTR3, ACTR3, ACTR3, ACTR3, ACTR3, ACTR3, ACTR3	Hs.433512, Hs.433512, Hs.433512, Hs.433512, Hs.433512, Hs.433512, Hs.433512, Hs.433512, Hs.433512, Hs.433512, Hs.433512, Hs.433512, Hs.433512, Hs.433512, Hs.433512, Hs.433512, Hs.433512, Hs.433512, Hs.433512, Hs.433512, Hs.433512, Hs.433512, Hs.433512, Hs.433512, Hs.433512, Hs.433512, Hs.433512, Hs.433512, Hs.433512	2841.67	2995.38	3001.88	2782.64	1.05409	1.05638	0.979225
8137474	ACTR3B, ACTR3B, ACTR3B, ACTR3B, ACTR3B, ACTR3B, ACTR3B, ACTR3B, ACTR3B, ACTR3B, ACTR3B, ACTR3B, ACTR3B, ACTR3B, ACTR3B, ACTR3B, ACTR3B, ACTR3B, ACTR3B, ACTR3B, ACTR3B, ACTR3B, ACTR3B, ACTR3B, ACTR3B, ACTR3B, ACTR3B, ACTR3B	Hs.647117, Hs.647117, Hs.647117, Hs.647117, Hs.647117, Hs.647117, Hs.647117, Hs.647117, Hs.647117, Hs.647117, Hs.647117, Hs.647117, Hs.647117, Hs.647117, Hs.647117, Hs.647117, Hs.647117, Hs.647117, Hs.647117, Hs.647117, Hs.647117, Hs.647117, Hs.647117, Hs.647117, Hs.647117, Hs.647117, Hs.647117, Hs.647117	137.019	121.772	114.224	112.816	0.888721	0.833641	0.823364
8043487	ACTR3BP2, ACTR3BP5, ACTR3BP2, ACTR3BP5	Hs.730239, Hs.742607, Hs.730239, Hs.742607	7.851	6.89	7.54	6.912	0.877554	0.960387	0.88038
8071058	ACTR3BP5, ACTR3BP2, ACTR3BP5	Hs.742607, Hs.730239, Hs.742607	9.189	8.327	9.332	7.873	0.90618	1.0155	0.856764
8001070	ACTR3BP5, ACTR3BP3, ACTR3BP5	Hs.742607, Hs.742607	7.778	7.574	8.163	7.42	0.973682	1.04947	0.953874
7927097	ACTR3BP5, ACTR3BP5	Hs.742607, Hs.742607	8.459	7.486	7.945	7.319	0.88489	0.939182	0.865232
8143766	ACTR3C, ACTR3C, ACTR3C, ACTR3C, ACTR3C, ACTR3C, ACTR3C, ACTR3C, ACTR3C, ACTR3C, ACTR3C, ACTR3C, ACTR3C, ACTR3C, ACTR3C, ACTR3C, ACTR3C, ACTR3C, ACTR3C, ACTR3C, ACTR3C, ACTR3C, ACTR3C, ACTR3C, ACTR3C, ACTR3C, ACTR3C, ACTR3C, ACTR3C, ACTR3C	Hs.664579, Hs.664579, Hs.664579, Hs.664579, Hs.664579, Hs.664579, Hs.664579, Hs.664579, Hs.664579, Hs.664579, Hs.664579, Hs.664579, Hs.664579, Hs.664579, Hs.664579, Hs.664579, Hs.664579, Hs.664579, Hs.664579, Hs.664579, Hs.664579, Hs.664579, Hs.664579, Hs.664579, Hs.664579, Hs.664579, Hs.664579, Hs.664579, Hs.664579, Hs.664579	16.609	14.734	17.755	11.96	0.8871	1.06899	0.720075
8062555	ACTR5	Hs.371585	25.985	24.08	22.563	24.269	0.926673	0.868296	0.933937
8062545	ACTR5, ACTR5, ACTR5, ACTR5, ACTR5, ACTR5, ACTR5, ACTR5, ACTR5, ACTR5	Hs.371585, Hs.371585, Hs.371585, Hs.371585, Hs.371585, Hs.371585, Hs.371585, Hs.371585, Hs.371585, Hs.371585	242.68	233.524	226.847	229.061	0.962269	0.934756	0.943877
7957793	ACTR6, ACTR6, ACTR6, ACTR6, ACTR6, ACTR6, ACTR6, ACTR6, ACTR6, ACTR6, ACTR6, ACTR6, ACTR6, ACTR6, ACTR6, ACTR6, ACTR6, ACTR6, ACTR6, ACTR6, ACTR6, ACTR6, ACTR6, ACTR6, ACTR6, ACTR6, ACTR6, ACTR6, ACTR6, ACTR6, ACTR6, ACTR6, ACTR6	Hs.115088, Hs.115088, Hs.115088, Hs.115088, Hs.115088, Hs.115088, Hs.115088, Hs.115088, Hs.115088, Hs.115088, Hs.115088, Hs.115088, Hs.115088, Hs.115088, Hs.115088, Hs.115088, Hs.115088, Hs.115088, Hs.115088, Hs.115088, Hs.115088, Hs.115088, Hs.115088, Hs.115088, Hs.115088, Hs.115088, Hs.115088, Hs.115088, Hs.115088, Hs.115088, Hs.115088, Hs.115088, Hs.115088	272.433	270.896	270.886	207.867	0.994356	0.99432	0.763003
8088151	ACTR8, ACTR8, ACTR8, ACTR8, ACTR8, ACTR8, ACTR8, ACTR8, ACTR8, ACTR8, ACTR8, ACTR8, ACTR8, ACTR8, ACTR8, ACTR8, ACTR8, ACTR8, ACTR8, ACTR8, ACTR8, ACTR8, ACTR8	Hs.412186, Hs.412186, Hs.412186, Hs.412186, Hs.412186, Hs.412186, Hs.412186, Hs.412186, Hs.412186, Hs.412186, Hs.412186, Hs.412186, Hs.412186, Hs.412186, Hs.412186, Hs.412186, Hs.412186, Hs.412186, Hs.412186, Hs.412186, Hs.412186, Hs.412186, Hs.412186	304.588	300.623	328.262	286.76	0.986981	1.07772	0.941469
8174979	ACTRT1, ACTRT1, ACTRT1, ACTRT1, ACTRT1, ACTRT1	Hs.680125, Hs.680125, Hs.680125, Hs.680125, Hs.680125, Hs.680125	11.838	11.049	11.393	11.013	0.933288	0.962393	0.930259
7897128	ACTRT2, ACTRT2, ACTRT2, ACTRT2, ACTRT2, ACTRT2, ACTRT2	Hs.236635, Hs.236635, Hs.236635, Hs.236635, Hs.236635, Hs.236635, Hs.236635	23.198	26.028	28.17	29.434	1.12201	1.21431	1.26881
8092002	ACTRT3, ACTRT3, ACTRT3, ACTRT3, ACTRT3, ACTRT3	Hs.135411, Hs.135411, Hs.135411, Hs.135411, Hs.135411, Hs.135411	32.127	40.927	22.875	27.401	1.2739	0.712027	0.852898
8056005	ACVR1, ACVR1, ACVR1, ACVR1, ACVR1, ACVR1, ACVR1, ACVR1, ACVR1, ACVR1, ACVR1, ACVR1, ACVR1, ACVR1, ACVR1, ACVR1, ACVR1, ACVR1, ACVR1, ACVR1, ACVR1, ACVR1, ACVR1, ACVR1, ACVR1, ACVR1, ACVR1, ACVR1, ACVR1, ACVR1, ACVR1, ACVR1, ACVR1	Hs.470316, Hs.470316, Hs.470316, Hs.470316, Hs.470316, Hs.470316, Hs.470316, Hs.470316, Hs.470316, Hs.470316, Hs.470316, Hs.470316, Hs.470316, Hs.470316, Hs.470316, Hs.470316, Hs.470316, Hs.470316, Hs.470316, Hs.470316, Hs.470316, Hs.470316, Hs.470316, Hs.470316, Hs.470316, Hs.470316, Hs.470316, Hs.470316, Hs.470316, Hs.470316, Hs.470316, Hs.470316, Hs.470316	116.429	118.727	142.103	133.783	1.01974	1.22052	1.14906
7955535	ACVR1B, ACVR1B, ACVR1B, ACVR1B, ACVR1B, ACVR1B, ACVR1B, ACVR1B, ACVR1B, ACVR1B, ACVR1B, ACVR1B, ACVR1B, ACVR1B, ACVR1B, ACVR1B, ACVR1B, ACVR1B, ACVR1B, ACVR1B, ACVR1B, ACVR1B, ACVR1B, ACVR1B, ACVR1B, ACVR1B, ACVR1B, ACVR1B, ACVR1B, ACVR1B, ACVR1B, ACVR1B, ACVR1B, ACVR1B	Hs.438918, Hs.438918, Hs.438918, Hs.438918, Hs.438918, Hs.438918, Hs.438918, Hs.438918, Hs.438918, Hs.438918, Hs.438918, Hs.438918, Hs.438918, Hs.438918, Hs.438918, Hs.438918, Hs.438918, Hs.438918, Hs.438918, Hs.438918, Hs.438918, Hs.438918, Hs.438918, Hs.438918, Hs.438918, Hs.438918, Hs.438918, Hs.438918, Hs.438918, Hs.438918, Hs.438918, Hs.438918, Hs.438918, Hs.438918	196.023	208.541	207.288	224.748	1.06386	1.05747	1.14654
8055992	ACVR1C, ACVR1C, ACVR1C, ACVR1C, ACVR1C, ACVR1C, ACVR1C, ACVR1C, ACVR1C, ACVR1C, ACVR1C, ACVR1C, ACVR1C, ACVR1C, ACVR1C, ACVR1C, ACVR1C, ACVR1C, ACVR1C, ACVR1C, ACVR1C	Hs.562901, Hs.562901, Hs.562901, Hs.562901, Hs.562901, Hs.562901, Hs.562901, Hs.562901, Hs.562901, Hs.562901, Hs.562901, Hs.562901, Hs.562901, Hs.562901, Hs.562901, Hs.562901, Hs.562901, Hs.562901, Hs.562901, Hs.562901, Hs.562901	22.031	22.061	19.446	22.852	1.00134	0.882652	1.03727
8045587	ACVR2A, ACVR2A, ACVR2A, ACVR2A, ACVR2A, ACVR2A, ACVR2A, ACVR2A, ACVR2A, ACVR2A, ACVR2A, ACVR2A, ACVR2A, ACVR2A, ACVR2A, ACVR2A, ACVR2A, ACVR2A, ACVR2A, ACVR2A, ACVR2A, ACVR2A, ACVR2A, ACVR2A, ACVR2A, ACVR2A	Hs.470174, Hs.470174, Hs.470174, Hs.470174, Hs.470174, Hs.470174, Hs.470174, Hs.470174, Hs.470174, Hs.470174, Hs.470174, Hs.470174, Hs.470174, Hs.470174, Hs.470174, Hs.470174, Hs.470174, Hs.470174, Hs.470174, Hs.470174, Hs.470174, Hs.470174, Hs.470174, Hs.470174, Hs.470174, Hs.470174	296.006	381.192	424.294	355.534	1.28778	1.4334	1.20111
8078805	ACVR2B, ACVR2B, ACVR2B, ACVR2B, ACVR2B, ACVR2B, ACVR2B, ACVR2B, ACVR2B, ACVR2B, ACVR2B, ACVR2B, ACVR2B, ACVR2B, ACVR2B, ACVR2B	Hs.174273, Hs.174273, Hs.174273, Hs.174273, Hs.174273, Hs.174273, Hs.174273, Hs.174273, Hs.174273, Hs.174273, Hs.174273, Hs.174273, Hs.174273, Hs.174273, Hs.174273, Hs.174273	114.964	114.221	132.99	142.085	0.993535	1.15679	1.2359
7955562	ACVRL1, ACVRL1, ACVRL1, ACVRL1, ACVRL1, ACVRL1, ACVRL1, ACVRL1, ACVRL1, ACVRL1, ACVRL1, ACVRL1, ACVRL1, ACVRL1, ACVRL1, ACVRL1, ACVRL1, ACVRL1, ACVRL1, ACVRL1, ACVRL1, ACVRL1, ACVRL1, ACVRL1, ACVRL1, ACVRL1, ACVRL1, ACVRL1	Hs.591026, Hs.591026, Hs.591026, Hs.591026, Hs.591026, Hs.591026, Hs.591026, Hs.591026, Hs.591026, Hs.591026, Hs.591026, Hs.591026, Hs.591026, Hs.591026, Hs.591026, Hs.591026, Hs.591026, Hs.591026, Hs.591026, Hs.591026, Hs.591026, Hs.591026, Hs.591026, Hs.591026, Hs.591026, Hs.591026, Hs.591026, Hs.591026	33.655	29.892	32.345	31.296	0.88821	0.961094	0.929917
8080168	ACY1, ACY1, ACY1, ACY1, ACY1, ABHD14A-ACY1, ACY1, ACY1, ACY1, ACY1, ACY1, ACY1, ACY1, ACY1, ACY1, ACY1, ACY1, ABHD14A-ACY1, ABHD14A-ACY1, ACY1, ACY1, ACY1, ACY1, ACY1, ACY1, ACY1, ACY1, ACY1, ACY1, ACY1, ACY1, ACY1, ACY1, ACY1, ACY1, ACY1, ACY1, ACY1, ABHD14A-ACY1, ABHD14A-ACY1, ABHD14A-ACY1, ABHD14A-ACY1, ACY1, ACY1, ABHD14A-ACY1, ACY1, ACY1, ACY1, ACY1	Hs.334707, Hs.334707, Hs.334707, Hs.334707, Hs.334707, Hs.334707, Hs.334707, Hs.334707, Hs.334707, Hs.334707, Hs.334707, Hs.334707, Hs.334707, Hs.334707, Hs.334707, Hs.334707, Hs.334707, Hs.334707, Hs.334707, Hs.334707, Hs.334707, Hs.334707, Hs.334707, Hs.334707, Hs.334707, Hs.334707, Hs.334707, Hs.334707, Hs.334707, Hs.334707, Hs.334707, Hs.334707, Hs.334707, Hs.334707, Hs.334707, Hs.334707, Hs.…	152.68	178.964	146.805	184.17	1.17215	0.961522	1.20625
7949873	ACY3, ACY3, ACY3, ACY3, ACY3, ACY3, ACY3, ACY3, ACY3, ACY3, ACY3, ACY3, ACY3	Hs.126265, Hs.126265, Hs.126265, Hs.126265, Hs.126265, Hs.126265, Hs.126265, Hs.126265, Hs.126265, Hs.126265, Hs.126265, Hs.126265, Hs.126265	57.364	57.479	49.639	50.81	1.00201	0.865336	0.885743
7980265	ACYP1, ACYP1, ACYP1, ACYP1, ACYP1, ACYP1, ACYP1, ACYP1, ACYP1, ACYP1, ACYP1, ACYP1, ACYP1, ACYP1, ACYP1, ACYP1, ACYP1, ACYP1, ACYP1, ACYP1, ACYP1, ACYP1	Hs.18573, Hs.18573, Hs.18573, Hs.18573, Hs.18573, Hs.18573, Hs.18573, Hs.18573, Hs.18573, Hs.18573, Hs.18573, Hs.18573, Hs.18573, Hs.18573, Hs.18573, Hs.18573, Hs.18573, Hs.18573, Hs.18573, Hs.18573, Hs.18573, Hs.18573	77.651	89.185	86.824	86.784	1.14854	1.11814	1.11762
8041982	ACYP2, ACYP2, ACYP2, ACYP2, ACYP2, ACYP2, ACYP2, ACYP2, ACYP2, ACYP2, ACYP2, ACYP2, ACYP2, ACYP2, ACYP2, ACYP2	Hs.516173, Hs.516173, Hs.516173, Hs.516173, Hs.516173, Hs.516173, Hs.516173, Hs.516173, Hs.516173, Hs.516173, Hs.516173, Hs.516173, Hs.516173, Hs.516173, Hs.516173, Hs.516173	46.538	50.278	43.736	42.015	1.08037	0.939791	0.902804
8066431	ADA, ADA, ADA, ADA, ADA, ADA, ADA, ADA, ADA, ADA, ADA, ADA, ADA, ADA, ADA, ADA, ADA, ADA, ADA, ADA, ADA, ADA, ADA, ADA, ADA, ADA, ADA, ADA	Hs.654536, Hs.654536, Hs.654536, Hs.654536, Hs.654536, Hs.654536, Hs.654536, Hs.654536, Hs.654536, Hs.654536, Hs.654536, Hs.654536, Hs.654536, Hs.654536, Hs.654536, Hs.654536, Hs.654536, Hs.654536, Hs.654536, Hs.654536, Hs.654536, Hs.654536, Hs.654536, Hs.654536, Hs.654536, Hs.654536, Hs.654536, Hs.654536	109.138	105.234	102.4	117.364	0.964235	0.938269	1.07537
8097236	ADAD1, ADAD1, ADAD1, ADAD1, ADAD1, ADAD1, ADAD1, ADAD1, ADAD1, ADAD1, ADAD1, ADAD1, ADAD1, ADAD1, ADAD1, ADAD1, ADAD1, ADAD1, ADAD1, ADAD1, ADAD1, ADAD1, ADAD1, ADAD1, ADAD1, ADAD1	Hs.518957, Hs.518957, Hs.518957, Hs.518957, Hs.518957, Hs.518957, Hs.518957, Hs.518957, Hs.518957, Hs.518957, Hs.518957, Hs.518957, Hs.518957, Hs.518957, Hs.518957, Hs.518957, Hs.518957, Hs.518957, Hs.518957, Hs.518957, Hs.518957, Hs.518957, Hs.518957, Hs.518957, Hs.518957, Hs.518957	7.697	7.445	7.401	7.518	0.967227	0.961496	0.976722
7997569	ADAD2, ADAD2, ADAD2, ADAD2, ADAD2, ADAD2, ADAD2, ADAD2, ADAD2, ADAD2, ADAD2, ADAD2, ADAD2, ADAD2, ADAD2, ADAD2, ADAD2, ADAD2, ADAD2, ADAD2, ADAD2, ADAD2, ADAD2, ADAD2, ADAD2, ADAD2, ADAD2, ADAD2	Hs.8977, Hs.8977, Hs.8977, Hs.8977, Hs.8977, Hs.8977, Hs.8977, Hs.8977, Hs.8977, Hs.8977, Hs.8977, Hs.8977, Hs.8977, Hs.8977, Hs.8977, Hs.8977, Hs.8977, Hs.8977, Hs.8977, Hs.8977, Hs.8977, Hs.8977, Hs.8977, Hs.8977, Hs.8977, Hs.8977, Hs.8977, Hs.8977	66.32	63.076	59.708	66.795	0.951078	0.900303	1.00715
7983191	ADAL, ADAL, ADAL, ADAL, ADAL, ADAL, ADAL, ADAL, ADAL, ADAL, ADAL, ADAL, ADAL, ADAL, ADAL, ADAL, ADAL, ADAL, ADAL, ADAL, ADAL, ADAL, ADAL, ADAL, ADAL, ADAL, ADAL, ADAL, ADAL	Hs.533913, Hs.533913, Hs.533913, Hs.533913, Hs.533913, Hs.533913, Hs.533913, Hs.533913, Hs.533913, Hs.533913, Hs.533913, Hs.533913, Hs.533913, Hs.533913, Hs.533913, Hs.533913, Hs.533913, Hs.533913, Hs.533913, Hs.533913, Hs.533913, Hs.533913, Hs.533913, Hs.533913, Hs.533913, Hs.533913, Hs.533913, Hs.533913, Hs.533913	9.742	10.402	9.943	9.792	1.06776	1.02063	1.00517
7989224	ADAM10, ADAM10, ADAM10, ADAM10, ADAM10, ADAM10, ADAM10, ADAM10, ADAM10, ADAM10, ADAM10, ADAM10, ADAM10, ADAM10, ADAM10, ADAM10, ADAM10, ADAM10, ADAM10, ADAM10, ADAM10, ADAM10, ADAM10, ADAM10, ADAM10, ADAM10, ADAM10, ADAM10, ADAM10, ADAM10, ADAM10, ADAM10, ADAM10, ADAM10, ADAM10, ADAM10, ADAM10, ADAM10, ADAM10, ADAM10, ADAM10, ADAM10, ADAM10, ADAM10, ADAM10, ADAM10	Hs.578508, Hs.578508, Hs.578508, Hs.578508, Hs.578508, Hs.578508, Hs.578508, Hs.578508, Hs.578508, Hs.578508, Hs.578508, Hs.578508, Hs.578508, Hs.578508, Hs.578508, Hs.578508, Hs.578508, Hs.578508, Hs.578508, Hs.578508, Hs.578508, Hs.578508, Hs.578508, Hs.578508, Hs.578508, Hs.578508, Hs.578508, Hs.578508, Hs.578508, Hs.578508, Hs.578508, Hs.578508, Hs.578508, Hs.578508, Hs.578508, Hs.578508, Hs.…	681.119	758.915	695.869	719.194	1.11422	1.02166	1.0559
8007675	ADAM11, ADAM11, ADAM11, ADAM11, ADAM11, ADAM11, ADAM11, ADAM11, ADAM11, ADAM11, ADAM11, ADAM11, ADAM11, ADAM11, ADAM11, ADAM11, ADAM11, ADAM11, ADAM11, ADAM11, ADAM11	Hs.6088, Hs.6088, Hs.6088, Hs.6088, Hs.6088, Hs.6088, Hs.6088, Hs.6088, Hs.6088, Hs.6088, Hs.6088, Hs.6088, Hs.6088, Hs.6088, Hs.6088, Hs.6088, Hs.6088, Hs.6088, Hs.6088, Hs.6088, Hs.6088	124.692	115.878	115.895	120.102	0.929316	0.929454	0.963193
7936968	ADAM12, ADAM12, ADAM12, ADAM12, ADAM12, ADAM12, ADAM12, ADAM12, ADAM12, ADAM12, ADAM12, ADAM12, ADAM12, ADAM12, ADAM12, ADAM12, ADAM12, ADAM12, ADAM12, ADAM12, ADAM12, ADAM12, ADAM12, ADAM12, ADAM12, ADAM12, ADAM12, ADAM12, ADAM12	Hs.594351, Hs.594351, Hs.594351, Hs.594351, Hs.594351, Hs.594351, Hs.594351, Hs.594351, Hs.594351, Hs.594351, Hs.594351, Hs.594351, Hs.594351, Hs.594351, Hs.594351, Hs.594351, Hs.594351, Hs.594351, Hs.594351, Hs.594351, Hs.594351, Hs.594351, Hs.594351, Hs.594351, Hs.594351, Hs.594351, Hs.594351, Hs.594351, Hs.594351, Hs.594351	35.104	39.854	40.141	41.422	1.13531	1.1435	1.17999
7905881	ADAM15, ADAM15, ADAM15, ADAM15, ADAM15, ADAM15, ADAM15, ADAM15, ADAM15, ADAM15, ADAM15, ADAM15, ADAM15, ADAM15, ADAM15, ADAM15, ADAM15, ADAM15, ADAM15, ADAM15, ADAM15, ADAM15, ADAM15, ADAM15, ADAM15, ADAM15, ADAM15, ADAM15, ADAM15, ADAM15, ADAM15, ADAM15, ADAM15, ADAM15, ADAM15, ADAM15, ADAM15, ADAM15, ADAM15, ADAM15, ADAM15, ADAM15, ADAM15, ADAM15, ADAM15, ADAM15, ADAM15, ADAM15, ADAM15, ADAM15,…	Hs.312098, Hs.312098, Hs.312098, Hs.312098, Hs.312098, Hs.312098, Hs.312098, Hs.312098, Hs.312098, Hs.312098, Hs.312098, Hs.312098, Hs.312098, Hs.312098, Hs.312098, Hs.312098, Hs.312098, Hs.312098, Hs.312098, Hs.312098, Hs.312098, Hs.312098, Hs.312098, Hs.312098, Hs.312098, Hs.312098, Hs.312098, Hs.312098, Hs.312098, Hs.312098, Hs.312098, Hs.312098, Hs.312098, Hs.312098, Hs.312098, Hs.312098, Hs.…	191.277	241.481	166.502	197.41	1.26246	0.870473	1.03206
8050190	ADAM17, ADAM17, ADAM17, ADAM17, ADAM17, ADAM17, ADAM17, ADAM17, ADAM17, ADAM17, ADAM17, ADAM17, ADAM17, ADAM17, ADAM17, ADAM17, ADAM17, ADAM17, ADAM17, ADAM17, ADAM17, ADAM17, ADAM17, ADAM17, ADAM17, ADAM17, ADAM17	Hs.404914, Hs.404914, Hs.404914, Hs.404914, Hs.404914, Hs.404914, Hs.404914, Hs.404914, Hs.404914, Hs.404914, Hs.404914, Hs.404914, Hs.404914, Hs.404914, Hs.404914, Hs.404914, Hs.404914, Hs.404914, Hs.404914, Hs.404914, Hs.404914, Hs.404914, Hs.404914, Hs.404914, Hs.404914, Hs.404914, Hs.404914	446.171	455.84	474.61	456.043	1.02167	1.06374	1.02213
8146069	ADAM18, ADAM18, ADAM18, ADAM18, ADAM18, ADAM18, ADAM18, ADAM18, ADAM18, ADAM18, ADAM18, ADAM18, ADAM18, ADAM18, ADAM18, ADAM18, ADAM18, ADAM18, ADAM18, ADAM18, ADAM18, ADAM18, ADAM18, ADAM18, ADAM18, ADAM18, ADAM18, ADAM18, ADAM18, ADAM18, ADAM18, ADAM18, ADAM18, ADAM18, ADAM18, ADAM18, ADAM18, ADAM18, ADAM18, ADAM18, ADAM18, ADAM18, ADAM18, ADAM18, ADAM18, ADAM18	Hs.127930, Hs.127930, Hs.127930, Hs.127930, Hs.127930, Hs.127930, Hs.127930, Hs.127930, Hs.127930, Hs.127930, Hs.127930, Hs.127930, Hs.127930, Hs.127930, Hs.127930, Hs.127930, Hs.127930, Hs.127930, Hs.127930, Hs.127930, Hs.127930, Hs.127930, Hs.127930, Hs.127930, Hs.127930, Hs.127930, Hs.127930, Hs.127930, Hs.127930, Hs.127930, Hs.127930, Hs.127930, Hs.127930, Hs.127930, Hs.127930, Hs.127930, Hs.…	8.683	9.698	8.564	8.665	1.11686	0.986271	0.99793
8115490	ADAM19, ADAM19, ADAM19, ADAM19, ADAM19, ADAM19, ADAM19, ADAM19, ADAM19, ADAM19, ADAM19, ADAM19, ADAM19, ADAM19, ADAM19, ADAM19, ADAM19, ADAM19, ADAM19, ADAM19	Hs.483944, Hs.483944, Hs.483944, Hs.483944, Hs.483944, Hs.483944, Hs.483944, Hs.483944, Hs.483944, Hs.483944, Hs.483944, Hs.483944, Hs.483944, Hs.483944, Hs.483944, Hs.483944, Hs.483944, Hs.483944, Hs.483944, Hs.483944	48.914	49.514	42.36	47.928	1.01227	0.866008	0.979841
8150395	ADAM2, ADAM2, ADAM2, ADAM2, ADAM2, ADAM2, ADAM2, ADAM2, ADAM2, ADAM2, ADAM2, ADAM2, ADAM2, ADAM2, ADAM2, ADAM2, ADAM2, ADAM2, ADAM2, ADAM2, ADAM2, ADAM2, ADAM2, ADAM2, ADAM2, ADAM2, ADAM2, ADAM2, ADAM2, ADAM2, ADAM2, ADAM2, ADAM2, ADAM2, ADAM2, ADAM2, ADAM2, ADAM2, ADAM2, ADAM2	Hs.177959, Hs.177959, Hs.177959, Hs.177959, Hs.177959, Hs.177959, Hs.177959, Hs.177959, Hs.177959, Hs.177959, Hs.177959, Hs.177959, Hs.177959, Hs.177959, Hs.177959, Hs.177959, Hs.177959, Hs.177959, Hs.177959, Hs.177959, Hs.177959, Hs.177959, Hs.177959, Hs.177959, Hs.177959, Hs.177959, Hs.177959, Hs.177959, Hs.177959, Hs.177959, Hs.177959, Hs.177959, Hs.177959, Hs.177959, Hs.177959, Hs.177959, Hs.…	8.609	8.745	8.12	8.274	1.01572	0.943174	0.961069
7979927	ADAM20, ADAM20, ADAM20, ADAM20, ADAM20, ADAM20, ADAM20, ADAM20, ADAM20, ADAM20, ADAM20	Hs.177984, Hs.177984, Hs.177984, Hs.177984, Hs.177984, Hs.177984, Hs.177984, Hs.177984, Hs.177984, Hs.177984, Hs.177984	16.299	18.262	19.679	18.439	1.12043	1.20736	1.13128
7979925	ADAM20P1, ADAM20P1, ADAM20P1, ADAM20P1	Hs.188369, Hs.188369, Hs.188369, Hs.188369	11.495	9.559	10.242	11.404	0.831567	0.890981	0.992111
7975406	ADAM21, ADAM21, ADAM21, ADAM21, ADAM21	Hs.178748, Hs.178748, Hs.178748, Hs.178748, Hs.178748	12.39	8.519	11.835	11.699	0.687587	0.955209	0.944258
7979904	ADAM21P1, ADAM21P1, ADAM21P1, ADAM21P1, ADAM21P1, ADAM21P1, ADAM21P1	Hs.712468, Hs.712468, Hs.712468, Hs.712468, Hs.712468, Hs.712468, Hs.712468	13.589	17.558	13.36	20.136	1.2921	0.983127	1.48184
8133983	ADAM22, ADAM22, ADAM22, ADAM22, ADAM22, ADAM22, ADAM22, ADAM22, ADAM22, ADAM22, ADAM22, ADAM22, ADAM22, ADAM22, ADAM22, ADAM22, ADAM22, ADAM22, ADAM22, ADAM22, ADAM22, ADAM22, ADAM22, ADAM22, ADAM22, ADAM22, ADAM22, ADAM22, ADAM22, ADAM22, ADAM22, ADAM22, ADAM22, ADAM22, ADAM22, ADAM22, ADAM22, ADAM22, ADAM22, ADAM22, ADAM22, ADAM22, ADAM22, ADAM22, ADAM22, ADAM22, ADAM22, ADAM22, ADAM22, ADAM22,…	Hs.256398, Hs.256398, Hs.256398, Hs.256398, Hs.256398, Hs.256398, Hs.256398, Hs.256398, Hs.256398, Hs.256398, Hs.256398, Hs.256398, Hs.256398, Hs.256398, Hs.256398, Hs.256398, Hs.256398, Hs.256398, Hs.256398, Hs.256398, Hs.256398, Hs.256398, Hs.256398, Hs.256398, Hs.256398, Hs.256398, Hs.256398, Hs.256398, Hs.256398, Hs.256398, Hs.256398, Hs.256398, Hs.256398, Hs.256398, Hs.256398, Hs.256398, Hs.…	102.905	113.787	98.024	105.288	1.10575	0.952572	1.02316
8047788	ADAM23, ADAM23, ADAM23, ADAM23, ADAM23, ADAM23, ADAM23, ADAM23, ADAM23, ADAM23, ADAM23, ADAM23, ADAM23, ADAM23	Hs.591643, Hs.591643, Hs.591643, Hs.591643, Hs.591643, Hs.591643, Hs.591643, Hs.591643, Hs.591643, Hs.591643, Hs.591643, Hs.591643, Hs.591643, Hs.591643	194.06	195.189	233.072	222.854	1.00582	1.20104	1.14838
8145293	ADAM28, ADAM28, ADAM28, ADAM28, ADAM28, ADAM28, ADAM28, ADAM28, ADAM28, ADAM28, ADAM28, ADAM28, ADAM28, ADAM28, ADAM28, ADAM28, ADAM28, ADAM28, ADAM28, ADAM28, ADAM28, ADAM28, ADAM28, ADAM28, ADAM28, ADAM28, ADAM28, ADAM28, ADAM28, ADAM28, ADAM28, ADAM28, ADAM28, ADAM28, ADAM28, ADAM28, ADAM28, ADAM28, ADAM28, ADAM28, ADAM28, ADAM28, ADAM28, ADAM28, ADAM28, ADAM28, ADAM28, ADAM28, ADAM28, ADAM28,…	Hs.174030, Hs.174030, Hs.174030, Hs.174030, Hs.174030, Hs.174030, Hs.174030, Hs.174030, Hs.174030, Hs.174030, Hs.174030, Hs.174030, Hs.174030, Hs.174030, Hs.174030, Hs.174030, Hs.174030, Hs.174030, Hs.174030, Hs.174030, Hs.174030, Hs.174030, Hs.174030, Hs.174030, Hs.174030, Hs.174030, Hs.174030, Hs.174030, Hs.174030, Hs.174030, Hs.174030, Hs.174030, Hs.174030, Hs.174030, Hs.174030, Hs.174030, Hs.…	9.603	10.392	9.348	10.529	1.08213	0.973466	1.09638
8098368	ADAM29, ADAM29, ADAM29, ADAM29, ADAM29, ADAM29, ADAM29, ADAM29, ADAM29, ADAM29, ADAM29, ADAM29, ADAM29, ADAM29, ADAM29, ADAM29, ADAM29, ADAM29, ADAM29, ADAM29, ADAM29, ADAM29, ADAM29, ADAM29, ADAM29, ADAM29, ADAM29, ADAM29, ADAM29, ADAM29, ADAM29, ADAM29, ADAM29, ADAM29, ADAM29, ADAM29, ADAM29, ADAM29, ADAM29, ADAM29, ADAM29, ADAM29, ADAM29	Hs.126838, Hs.126838, Hs.126838, Hs.126838, Hs.126838, Hs.126838, Hs.126838, Hs.126838, Hs.126838, Hs.126838, Hs.126838, Hs.126838, Hs.126838, Hs.126838, Hs.126838, Hs.126838, Hs.126838, Hs.126838, Hs.126838, Hs.126838, Hs.126838, Hs.126838, Hs.126838, Hs.126838, Hs.126838, Hs.126838, Hs.126838, Hs.126838, Hs.126838, Hs.126838, Hs.126838, Hs.126838, Hs.126838, Hs.126838, Hs.126838, Hs.126838, Hs.…	8.534	9.561	9.699	11.569	1.12037	1.13658	1.35568
7919088	ADAM30, ADAM30, ADAM30, ADAM30, ADAM30, ADAM30, ADAM30, ADAM30, ADAM30	Hs.283011, Hs.283011, Hs.283011, Hs.283011, Hs.283011, Hs.283011, Hs.283011, Hs.283011, Hs.283011	9.211	9.902	9.548	9.86	1.07506	1.03663	1.07044
8146024	ADAM32, ADAM32, ADAM32, ADAM32, ADAM32, ADAM32, ADAM32, ADAM32, ADAM32, ADAM32, ADAM32, ADAM32, ADAM32, ADAM32, ADAM32, ADAM32, ADAM32, ADAM32, ADAM32, ADAM32, ADAM32, ADAM32, ADAM32, ADAM32, ADAM32, ADAM32, ADAM32, ADAM32, ADAM32, ADAM32, ADAM32, ADAM32, ADAM32, ADAM32, ADAM32, ADAM32, ADAM32, ADAM32, ADAM32, ADAM32, ADAM32, ADAM32, ADAM32, ADAM32, ADAM32, ADAM32, ADAM32, ADAM32, ADAM32, ADAM32,…	Hs.521545, Hs.521545, Hs.521545, Hs.521545, Hs.521545, Hs.521545, Hs.521545, Hs.521545, Hs.521545, Hs.521545, Hs.521545, Hs.521545, Hs.521545, Hs.521545, Hs.521545, Hs.521545, Hs.521545, Hs.521545, Hs.521545, Hs.521545, Hs.521545, Hs.521545, Hs.521545, Hs.521545, Hs.521545, Hs.521545, Hs.521545, Hs.521545, Hs.521545, Hs.521545, Hs.521545, Hs.521545, Hs.521545, Hs.521545, Hs.521545, Hs.521545, Hs.…	13.719	17.309	16.869	15.49	1.26173	1.22961	1.12913
8064686	ADAM33, ADAM33, ADAM33, ADAM33, ADAM33, ADAM33, ADAM33, ADAM33, ADAM33, ADAM33, ADAM33, ADAM33, ADAM33, ADAM33, ADAM33, ADAM33, ADAM33, ADAM33, ADAM33, ADAM33, ADAM33, ADAM33, ADAM33, ADAM33, ADAM33, ADAM33, ADAM33, ADAM33, ADAM33, ADAM33, ADAM33, ADAM33, ADAM33, ADAM33, ADAM33, ADAM33, ADAM33, ADAM33, ADAM33, ADAM33, ADAM33, ADAM33, ADAM33, ADAM33, ADAM33, ADAM33, ADAM33, ADAM33, ADAM33, ADAM33,…	Hs.173716, Hs.173716, Hs.173716, Hs.173716, Hs.173716, Hs.173716, Hs.173716, Hs.173716, Hs.173716, Hs.173716, Hs.173716, Hs.173716, Hs.173716, Hs.173716, Hs.173716, Hs.173716, Hs.173716, Hs.173716, Hs.173716, Hs.173716, Hs.173716, Hs.173716, Hs.173716, Hs.173716, Hs.173716, Hs.173716, Hs.173716, Hs.173716, Hs.173716, Hs.173716, Hs.173716, Hs.173716, Hs.173716, Hs.173716, Hs.173716, Hs.173716, Hs.…	67.896	58.205	59.892	67.831	0.857262	0.882106	0.999043
8150375	ADAM3A, ADAM3A, ADAM3A, ADAM3A, ADAM3A, ADAM3A, ADAM3A, ADAM3A, ADAM3A, ADAM3A, ADAM3A, ADAM3A, ADAM3A, ADAM3A, ADAM3A, ADAM3A, ADAM3A, ADAM3A, ADAM3A, ADAM3A, ADAM3A, ADAM3A, ADAM3A, ADAM3A, ADAM3A	Hs.98848, Hs.98848, Hs.98848, Hs.98848, Hs.98848, Hs.98848, Hs.98848, Hs.98848, Hs.98848, Hs.98848, Hs.98848, Hs.98848, Hs.98848, Hs.98848, Hs.98848, Hs.98848, Hs.98848, Hs.98848, Hs.98848, Hs.98848, Hs.98848, Hs.98848, Hs.98848, Hs.98848, Hs.98848	8.719	8.291	9.025	8.391	0.950903	1.03514	0.962354
8146051	ADAM5, ADAM5, ADAM5, ADAM5, ADAM5, ADAM5, ADAM5, ADAM5, ADAM5, ADAM5, ADAM5, ADAM5, ADAM5, ADAM5	Hs.369765, Hs.369765, Hs.369765, Hs.369765, Hs.369765, Hs.369765, Hs.369765, Hs.369765, Hs.369765, Hs.369765, Hs.369765, Hs.369765, Hs.369765, Hs.369765	12.211	11.513	10.89	12.777	0.942812	0.891789	1.04635
8145334	ADAM7, ADAM7, ADAM7, ADAM7, ADAM7, ADAM7, ADAM7, ADAM7, ADAM7, ADAM7, ADAM7, ADAM7, ADAM7, ADAM7, ADAM7, ADAM7, ADAM7, ADAM7, ADAM7, ADAM7, ADAM7, ADAM7	Hs.116147, Hs.116147, Hs.116147, Hs.116147, Hs.116147, Hs.116147, Hs.116147, Hs.116147, Hs.116147, Hs.116147, Hs.116147, Hs.116147, Hs.116147, Hs.116147, Hs.116147, Hs.116147, Hs.116147, Hs.116147, Hs.116147, Hs.116147, Hs.116147, Hs.116147	8.652	8.331	9.225	8.629	0.962842	1.06617	0.997317
7937150	ADAM8, ADAM8, ADAM8, ADAM8, ADAM8, ADAM8, ADAM8, ADAM8, ADAM8, ADAM8, ADAM8, ADAM8, ADAM8, ADAM8, ADAM8, ADAM8, ADAM8, ADAM8, ADAM8, ADAM8, ADAM8, ADAM8, ADAM8, ADAM8, ADAM8, ADAM8, ADAM8, ADAM8, ADAM8, ADAM8, ADAM8, ADAM8, ADAM8, ADAM8, ADAM8, ADAM8, ADAM8	Hs.501574, Hs.501574, Hs.501574, Hs.501574, Hs.501574, Hs.501574, Hs.501574, Hs.501574, Hs.501574, Hs.501574, Hs.501574, Hs.501574, Hs.501574, Hs.501574, Hs.501574, Hs.501574, Hs.501574, Hs.501574, Hs.501574, Hs.501574, Hs.501574, Hs.501574, Hs.501574, Hs.501574, Hs.501574, Hs.501574, Hs.501574, Hs.501574, Hs.501574, Hs.501574, Hs.501574, Hs.501574, Hs.501574, Hs.501574, Hs.501574, Hs.501574, Hs.…	44.636	48.551	43.285	45.884	1.08772	0.969734	1.02796
8146000	ADAM9, ADAM9, ADAM9, ADAM9, ADAM9, ADAM9, ADAM9, ADAM9, ADAM9, ADAM9, ADAM9, ADAM9, ADAM9, ADAM9, ADAM9, ADAM9, ADAM9, ADAM9, ADAM9, ADAM9, ADAM9, ADAM9, ADAM9, ADAM9, ADAM9, ADAM9, ADAM9, ADAM9, ADAM9, ADAM9, ADAM9, ADAM9, ADAM9, ADAM9, ADAM9, ADAM9, ADAM9, ADAM9, ADAM9, ADAM9, ADAM9, ADAM9	Hs.591852, Hs.591852, Hs.591852, Hs.591852, Hs.591852, Hs.591852, Hs.591852, Hs.591852, Hs.591852, Hs.591852, Hs.591852, Hs.591852, Hs.591852, Hs.591852, Hs.591852, Hs.591852, Hs.591852, Hs.591852, Hs.591852, Hs.591852, Hs.591852, Hs.591852, Hs.591852, Hs.591852, Hs.591852, Hs.591852, Hs.591852, Hs.591852, Hs.591852, Hs.591852, Hs.591852, Hs.591852, Hs.591852, Hs.591852, Hs.591852, Hs.591852, Hs.…	797.526	804.438	730.387	662.94	1.00867	0.915817	0.831246
8145317	ADAMDEC1, ADAMDEC1, ADAMDEC1, ADAMDEC1, ADAMDEC1, ADAMDEC1, ADAMDEC1, ADAMDEC1, ADAMDEC1, ADAMDEC1, ADAMDEC1, ADAMDEC1, ADAMDEC1, ADAMDEC1, ADAMDEC1, ADAMDEC1, ADAMDEC1, ADAMDEC1, ADAMDEC1, ADAMDEC1, ADAMDEC1, ADAMDEC1	Hs.521459, Hs.521459, Hs.521459, Hs.521459, Hs.521459, Hs.521459, Hs.521459, Hs.521459, Hs.521459, Hs.521459, Hs.521459, Hs.521459, Hs.521459, Hs.521459, Hs.521459, Hs.521459, Hs.521459, Hs.521459, Hs.521459, Hs.521459, Hs.521459, Hs.521459	16.966	13.534	16.027	16.152	0.797714	0.944615	0.951973
8069676	ADAMTS1, ADAMTS1, ADAMTS1, ADAMTS1, ADAMTS1, ADAMTS1, ADAMTS1, ADAMTS1, ADAMTS1, ADAMTS1, ADAMTS1, ADAMTS1, ADAMTS1, ADAMTS1, ADAMTS1, ADAMTS1, ADAMTS1, ADAMTS1, ADAMTS1	Hs.643357, Hs.643357, Hs.643357, Hs.643357, Hs.643357, Hs.643357, Hs.643357, Hs.643357, Hs.643357, Hs.643357, Hs.643357, Hs.643357, Hs.643357, Hs.643357, Hs.643357, Hs.643357, Hs.643357, Hs.643357, Hs.643357	64.663	48.037	46.315	45.186	0.742884	0.716246	0.698789
8033635	ADAMTS10, ADAMTS10, ADAMTS10, ADAMTS10, ADAMTS10, ADAMTS10, ADAMTS10, ADAMTS10, ADAMTS10, ADAMTS10, ADAMTS10, ADAMTS10, ADAMTS10, ADAMTS10, ADAMTS10, ADAMTS10, ADAMTS10, ADAMTS10, ADAMTS10, ADAMTS10, ADAMTS10, ADAMTS10, ADAMTS10, ADAMTS10, ADAMTS10, ADAMTS10, ADAMTS10, ADAMTS10, ADAMTS10, ADAMTS10, ADAMTS10, ADAMTS10, ADAMTS10, ADAMTS10, ADAMTS10, ADAMTS10, ADAMTS10, ADAMTS10, ADAMTS10, ADAMTS10,…	Hs.657508, Hs.657508, Hs.657508, Hs.657508, Hs.657508, Hs.657508, Hs.657508, Hs.657508, Hs.657508, Hs.657508, Hs.657508, Hs.657508, Hs.657508, Hs.657508, Hs.657508, Hs.657508, Hs.657508, Hs.657508, Hs.657508, Hs.657508, Hs.657508, Hs.657508, Hs.657508, Hs.657508, Hs.657508, Hs.657508, Hs.657508, Hs.657508, Hs.657508, Hs.657508, Hs.657508, Hs.657508, Hs.657508, Hs.657508, Hs.657508, Hs.657508, Hs.…	35.705	41.919	39	39.511	1.17406	1.09231	1.1066
8111387	ADAMTS12, ADAMTS12, ADAMTS12, ADAMTS12, ADAMTS12, ADAMTS12, ADAMTS12, ADAMTS12, ADAMTS12, ADAMTS12, ADAMTS12, ADAMTS12, ADAMTS12, ADAMTS12, ADAMTS12, ADAMTS12, ADAMTS12, ADAMTS12, ADAMTS12, ADAMTS12, ADAMTS12, ADAMTS12, ADAMTS12, ADAMTS12, ADAMTS12, ADAMTS12, ADAMTS12, ADAMTS12, ADAMTS12, ADAMTS12, ADAMTS12, ADAMTS12	Hs.12680, Hs.12680, Hs.12680, Hs.12680, Hs.12680, Hs.12680, Hs.12680, Hs.12680, Hs.12680, Hs.12680, Hs.12680, Hs.12680, Hs.12680, Hs.12680, Hs.12680, Hs.12680, Hs.12680, Hs.12680, Hs.12680, Hs.12680, Hs.12680, Hs.12680, Hs.12680, Hs.12680, Hs.12680, Hs.12680, Hs.12680, Hs.12680, Hs.12680, Hs.12680, Hs.12680, Hs.12680	22.861	26.094	22.847	23.382	1.14143	0.999384	1.02276
8159036	ADAMTS13, ADAMTS13, ADAMTS13, ADAMTS13, ADAMTS13, ADAMTS13, ADAMTS13, ADAMTS13, ADAMTS13, ADAMTS13, ADAMTS13, ADAMTS13, ADAMTS13, ADAMTS13, ADAMTS13, ADAMTS13, ADAMTS13, ADAMTS13, ADAMTS13, ADAMTS13, ADAMTS13, ADAMTS13, ADAMTS13, ADAMTS13, ADAMTS13, ADAMTS13, ADAMTS13, ADAMTS13, ADAMTS13, ADAMTS13, ADAMTS13, ADAMTS13, ADAMTS13, ADAMTS13, ADAMTS13, ADAMTS13, ADAMTS13, ADAMTS13, ADAMTS13, ADAMTS13,…	Hs.131433, Hs.131433, Hs.131433, Hs.131433, Hs.131433, Hs.131433, Hs.131433, Hs.131433, Hs.131433, Hs.131433, Hs.131433, Hs.131433, Hs.131433, Hs.131433, Hs.131433, Hs.131433, Hs.131433, Hs.131433, Hs.131433, Hs.131433, Hs.131433, Hs.131433, Hs.131433, Hs.131433, Hs.131433, Hs.131433, Hs.131433, Hs.131433, Hs.131433, Hs.131433, Hs.131433, Hs.131433, Hs.131433, Hs.131433, Hs.131433, Hs.131433, Hs.…	41.38	37.02	35.682	37.001	0.894637	0.862301	0.89419
7928147	ADAMTS14, ADAMTS14, ADAMTS14, ADAMTS14, ADAMTS14, ADAMTS14, ADAMTS14, ADAMTS14, ADAMTS14, ADAMTS14, ADAMTS14, ADAMTS14, ADAMTS14, ADAMTS14, ADAMTS14, ADAMTS14, ADAMTS14, ADAMTS14, ADAMTS14, ADAMTS14, ADAMTS14, ADAMTS14	Hs.352156, Hs.352156, Hs.352156, Hs.352156, Hs.352156, Hs.352156, Hs.352156, Hs.352156, Hs.352156, Hs.352156, Hs.352156, Hs.352156, Hs.352156, Hs.352156, Hs.352156, Hs.352156, Hs.352156, Hs.352156, Hs.352156, Hs.352156, Hs.352156, Hs.352156	33.31	37.779	34.102	39.004	1.13418	1.02378	1.17096
7945232	ADAMTS15, ADAMTS15, ADAMTS15, ADAMTS15, ADAMTS15, ADAMTS15	Hs.534221, Hs.534221, Hs.534221, Hs.534221, Hs.534221, Hs.534221	38.748	40.847	37.787	42.456	1.05419	0.975201	1.09571
8104321	ADAMTS16, ADAMTS16, ADAMTS16, ADAMTS16, ADAMTS16, ADAMTS16, ADAMTS16, ADAMTS16, ADAMTS16, ADAMTS16, ADAMTS16, ADAMTS16, ADAMTS16, ADAMTS16, ADAMTS16	Hs.661915, Hs.661915, Hs.661915, Hs.661915, Hs.661915, Hs.661915, Hs.661915, Hs.661915, Hs.661915, Hs.661915, Hs.661915, Hs.661915, Hs.661915, Hs.661915, Hs.661915	28.842	27.254	28.567	28.863	0.94494	0.990467	1.00071
7991516	ADAMTS17, ADAMTS17, ADAMTS17, ADAMTS17, ADAMTS17, ADAMTS17, ADAMTS17, ADAMTS17, ADAMTS17, ADAMTS17, ADAMTS17, ADAMTS17, ADAMTS17, ADAMTS17, ADAMTS17, ADAMTS17, ADAMTS17, ADAMTS17, ADAMTS17, ADAMTS17, ADAMTS17, ADAMTS17, ADAMTS17, ADAMTS17, ADAMTS17	Hs.513200, Hs.513200, Hs.513200, Hs.513200, Hs.513200, Hs.513200, Hs.513200, Hs.513200, Hs.513200, Hs.513200, Hs.513200, Hs.513200, Hs.513200, Hs.513200, Hs.513200, Hs.513200, Hs.513200, Hs.513200, Hs.513200, Hs.513200, Hs.513200, Hs.513200, Hs.513200, Hs.513200, Hs.513200	49.989	40.151	39.065	44.504	0.803194	0.781473	0.890276
8002941	ADAMTS18, ADAMTS18, ADAMTS18, ADAMTS18, ADAMTS18, ADAMTS18, ADAMTS18, ADAMTS18, ADAMTS18, ADAMTS18, ADAMTS18, ADAMTS18, ADAMTS18, ADAMTS18, ADAMTS18, ADAMTS18, ADAMTS18, ADAMTS18, ADAMTS18, ADAMTS18, ADAMTS18, ADAMTS18, ADAMTS18, ADAMTS18, ADAMTS18, ADAMTS18, ADAMTS18	Hs.188746, Hs.188746, Hs.188746, Hs.188746, Hs.188746, Hs.188746, Hs.188746, Hs.188746, Hs.188746, Hs.188746, Hs.188746, Hs.188746, Hs.188746, Hs.188746, Hs.188746, Hs.188746, Hs.188746, Hs.188746, Hs.188746, Hs.188746, Hs.188746, Hs.188746, Hs.188746, Hs.188746, Hs.188746, Hs.188746, Hs.188746	14.491	15.067	14.737	12.915	1.03975	1.01696	0.891207
8107823	ADAMTS19, ADAMTS19, ADAMTS19, ADAMTS19, ADAMTS19, ADAMTS19, ADAMTS19, ADAMTS19, ADAMTS19, ADAMTS19, ADAMTS19, ADAMTS19, ADAMTS19, ADAMTS19, ADAMTS19, ADAMTS19	Hs.23751, Hs.23751, Hs.23751, Hs.23751, Hs.23751, Hs.23751, Hs.23751, Hs.23751, Hs.23751, Hs.23751, Hs.23751, Hs.23751, Hs.23751, Hs.23751, Hs.23751, Hs.23751	16.335	17.596	18.704	17.398	1.0772	1.14506	1.06507
8116272	ADAMTS2, ADAMTS2, ADAMTS2, ADAMTS2, ADAMTS2, ADAMTS2, ADAMTS2, ADAMTS2, ADAMTS2, ADAMTS2, ADAMTS2, ADAMTS2, ADAMTS2, ADAMTS2	Hs.23871, Hs.23871, Hs.23871, Hs.23871, Hs.23871, Hs.23871, Hs.23871, Hs.23871, Hs.23871, Hs.23871, Hs.23871, Hs.23871, Hs.23871, Hs.23871	79.318	97.61	77.584	91.589	1.23062	0.978139	1.15471
7962384	ADAMTS20, ADAMTS20, ADAMTS20, ADAMTS20, ADAMTS20, ADAMTS20, ADAMTS20, ADAMTS20, ADAMTS20, ADAMTS20, ADAMTS20, ADAMTS20, ADAMTS20, ADAMTS20, ADAMTS20, ADAMTS20	Hs.287554, Hs.287554, Hs.287554, Hs.287554, Hs.287554, Hs.287554, Hs.287554, Hs.287554, Hs.287554, Hs.287554, Hs.287554, Hs.287554, Hs.287554, Hs.287554, Hs.287554, Hs.287554	13.131	12.597	12.82	11.817	0.959301	0.976267	0.899891
8100870	ADAMTS3, ADAMTS3, ADAMTS3, ADAMTS3, ADAMTS3, ADAMTS3, ADAMTS3, ADAMTS3, ADAMTS3, ADAMTS3, ADAMTS3, ADAMTS3, ADAMTS3, ADAMTS3, ADAMTS3, ADAMTS3, ADAMTS3, ADAMTS3	Hs.590919, Hs.590919, Hs.590919, Hs.590919, Hs.590919, Hs.590919, Hs.590919, Hs.590919, Hs.590919, Hs.590919, Hs.590919, Hs.590919, Hs.590919, Hs.590919, Hs.590919, Hs.590919, Hs.590919, Hs.590919	99.748	84.898	82.857	66.301	0.851126	0.830667	0.66468
7921821	ADAMTS4, ADAMTS4, ADAMTS4, ADAMTS4, ADAMTS4, ADAMTS4, ADAMTS4, ADAMTS4, ADAMTS4, ADAMTS4, ADAMTS4, ADAMTS4, ADAMTS4, ADAMTS4	Hs.211604, Hs.211604, Hs.211604, Hs.211604, Hs.211604, Hs.211604, Hs.211604, Hs.211604, Hs.211604, Hs.211604, Hs.211604, Hs.211604, Hs.211604, Hs.211604	17.364	18.092	19.118	19.546	1.04195	1.10103	1.12566
8069689	ADAMTS5, ADAMTS5, ADAMTS5, ADAMTS5, ADAMTS5, ADAMTS5, ADAMTS5, ADAMTS5, ADAMTS5, ADAMTS5	Hs.58324, Hs.58324, Hs.58324, Hs.58324, Hs.58324, Hs.58324, Hs.58324, Hs.58324, Hs.58324, Hs.58324	18.188	17.981	17.111	17.837	0.988571	0.940749	0.98066
8112342	ADAMTS6, ADAMTS6, ADAMTS6, ADAMTS6, ADAMTS6, ADAMTS6, ADAMTS6, ADAMTS6, ADAMTS6, ADAMTS6, ADAMTS6, ADAMTS6, ADAMTS6, ADAMTS6, ADAMTS6, ADAMTS6, ADAMTS6, ADAMTS6, ADAMTS6, ADAMTS6, ADAMTS6, ADAMTS6, ADAMTS6, ADAMTS6, ADAMTS6, ADAMTS6, ADAMTS6, ADAMTS6, ADAMTS6, ADAMTS6, ADAMTS6, ADAMTS6, ADAMTS6, ADAMTS6, ADAMTS6, ADAMTS6, ADAMTS6, ADAMTS6, ADAMTS6, ADAMTS6, ADAMTS6, ADAMTS6	Hs.482291, Hs.482291, Hs.482291, Hs.482291, Hs.482291, Hs.482291, Hs.482291, Hs.482291, Hs.482291, Hs.482291, Hs.482291, Hs.482291, Hs.482291, Hs.482291, Hs.482291, Hs.482291, Hs.482291, Hs.482291, Hs.482291, Hs.482291, Hs.482291, Hs.482291, Hs.482291, Hs.482291, Hs.482291, Hs.482291, Hs.482291, Hs.482291, Hs.482291, Hs.482291, Hs.482291, Hs.482291, Hs.482291, Hs.482291, Hs.482291, Hs.482291, Hs.…	12.097	11.903	11.827	11.847	0.983934	0.977647	0.979288
7990736	ADAMTS7, ADAMTS7, ADAMTS7, ADAMTS7, ADAMTS7, ADAMTS7, ADAMTS7, ADAMTS7, ADAMTS7, ADAMTS7, ADAMTS7, ADAMTS7, ADAMTS7, ADAMTS7, ADAMTS7, ADAMTS7, ADAMTS7, ADAMTS7, ADAMTS7, ADAMTS7, ADAMTS7, ADAMTS7	Hs.16441, Hs.16441, Hs.16441, Hs.16441, Hs.16441, Hs.16441, Hs.16441, Hs.16441, Hs.16441, Hs.16441, Hs.16441, Hs.16441, Hs.16441, Hs.16441, Hs.16441, Hs.16441, Hs.16441, Hs.16441, Hs.16441, Hs.16441, Hs.16441, Hs.16441	124.759	132.352	130.73	122.51	1.06085	1.04786	0.981971
7952752	ADAMTS8, ADAMTS8, ADAMTS8, ADAMTS8, ADAMTS8, ADAMTS8, ADAMTS8, ADAMTS8, ADAMTS8, ADAMTS8	Hs.271605, Hs.271605, Hs.271605, Hs.271605, Hs.271605, Hs.271605, Hs.271605, Hs.271605, Hs.271605, Hs.271605	46.639	37.481	34.446	39.961	0.80364	0.738571	0.8568
8088560	ADAMTS9, ADAMTS9, ADAMTS9, ADAMTS9, ADAMTS9, ADAMTS9, ADAMTS9, ADAMTS9, ADAMTS9, ADAMTS9, ADAMTS9, ADAMTS9, ADAMTS9, ADAMTS9, ADAMTS9, ADAMTS9, ADAMTS9, ADAMTS9, ADAMTS9, ADAMTS9, ADAMTS9, ADAMTS9, ADAMTS9, ADAMTS9, ADAMTS9, ADAMTS9, ADAMTS9, ADAMTS9, ADAMTS9, ADAMTS9, ADAMTS9, ADAMTS9, ADAMTS9, ADAMTS9, ADAMTS9, ADAMTS9, ADAMTS9	Hs.656071, Hs.656071, Hs.656071, Hs.656071, Hs.656071, Hs.656071, Hs.656071, Hs.656071, Hs.656071, Hs.656071, Hs.656071, Hs.656071, Hs.656071, Hs.656071, Hs.656071, Hs.656071, Hs.656071, Hs.656071, Hs.656071, Hs.656071, Hs.656071, Hs.656071, Hs.656071, Hs.656071, Hs.656071, Hs.656071, Hs.656071, Hs.656071, Hs.656071, Hs.656071, Hs.656071, Hs.656071, Hs.656071, Hs.656071, Hs.656071, Hs.656071, Hs.…	45.421	33.647	27.93	42.192	0.740796	0.614924	0.928913
8154512	ADAMTSL1, ADAMTSL1, ADAMTSL1, ADAMTSL1, ADAMTSL1, ADAMTSL1, ADAMTSL1, ADAMTSL1, ADAMTSL1, ADAMTSL1, ADAMTSL1, ADAMTSL1, ADAMTSL1, ADAMTSL1, ADAMTSL1, ADAMTSL1, ADAMTSL1, ADAMTSL1, ADAMTSL1, ADAMTSL1, ADAMTSL1, ADAMTSL1, ADAMTSL1, ADAMTSL1, ADAMTSL1, ADAMTSL1, ADAMTSL1, ADAMTSL1, ADAMTSL1, ADAMTSL1	Hs.741483, Hs.741483, Hs.741483, Hs.741483, Hs.741483, Hs.741483, Hs.741483, Hs.741483, Hs.741483, Hs.741483, Hs.741483, Hs.741483, Hs.741483, Hs.741483, Hs.741483, Hs.741483, Hs.741483, Hs.741483, Hs.741483, Hs.741483, Hs.741483, Hs.741483, Hs.741483, Hs.741483, Hs.741483, Hs.741483, Hs.741483, Hs.741483, Hs.741483, Hs.741483	59.417	71.314	75.356	63.219	1.20022	1.26826	1.06398
8154491	ADAMTSL1, ADAMTSL1, ADAMTSL1, ADAMTSL1, ADAMTSL1, ADAMTSL1, ADAMTSL1, ADAMTSL1, ADAMTSL1, ADAMTSL1, ADAMTSL1, ADAMTSL1, ADAMTSL1, ADAMTSL1, ADAMTSL1, ADAMTSL1, ADAMTSL1, ADAMTSL1, ADAMTSL1, ADAMTSL1, ADAMTSL1, ADAMTSL1, ADAMTSL1, ADAMTSL1, ADAMTSL1, ADAMTSL1, ADAMTSL1, ADAMTSL1, ADAMTSL1, ADAMTSL1, ADAMTSL1, ADAMTSL1, ADAMTSL1, ADAMTSL1, ADAMTSL1	Hs.741483, Hs.741483, Hs.741483, Hs.741483, Hs.741483, Hs.741483, Hs.741483, Hs.741483, Hs.741483, Hs.741483, Hs.741483, Hs.741483, Hs.741483, Hs.741483, Hs.741483, Hs.741483, Hs.741483, Hs.741483, Hs.741483, Hs.741483, Hs.741483, Hs.741483, Hs.741483, Hs.741483, Hs.741483, Hs.741483, Hs.741483, Hs.741483, Hs.741483, Hs.741483, Hs.741483, Hs.741483, Hs.741483, Hs.741483, Hs.741483	125.192	196.93	187.236	179.522	1.57302	1.49559	1.43398
8159086	ADAMTSL2, ADAMTSL2, ADAMTSL2, ADAMTSL2, ADAMTSL2, ADAMTSL2, ADAMTSL2, ADAMTSL2, ADAMTSL2, ADAMTSL2, ADAMTSL2, ADAMTSL2, ADAMTSL2, ADAMTSL2, ADAMTSL2, ADAMTSL2	Hs.522543, Hs.522543, Hs.522543, Hs.522543, Hs.522543, Hs.522543, Hs.522543, Hs.522543, Hs.522543, Hs.522543, Hs.522543, Hs.522543, Hs.522543, Hs.522543, Hs.522543, Hs.522543	57.411	50.904	51.013	52.598	0.886667	0.888554	0.916173
7985522	ADAMTSL3, ADAMTSL3, ADAMTSL3, ADAMTSL3, ADAMTSL3, ADAMTSL3, ADAMTSL3, ADAMTSL3, ADAMTSL3, ADAMTSL3, ADAMTSL3, ADAMTSL3, ADAMTSL3, ADAMTSL3, ADAMTSL3, ADAMTSL3, ADAMTSL3, ADAMTSL3, ADAMTSL3, ADAMTSL3, ADAMTSL3, ADAMTSL3, ADAMTSL3, ADAMTSL3, ADAMTSL3, ADAMTSL3, ADAMTSL3, ADAMTSL3, ADAMTSL3, ADAMTSL3, ADAMTSL3	Hs.459162, Hs.459162, Hs.459162, Hs.459162, Hs.459162, Hs.459162, Hs.459162, Hs.459162, Hs.459162, Hs.459162, Hs.459162, Hs.459162, Hs.459162, Hs.459162, Hs.459162, Hs.459162, Hs.459162, Hs.459162, Hs.459162, Hs.459162, Hs.459162, Hs.459162, Hs.459162, Hs.459162, Hs.459162, Hs.459162, Hs.459162, Hs.459162, Hs.459162, Hs.459162, Hs.459162	17.579	17.106	16.265	16.477	0.973083	0.925205	0.937267
7905233	ADAMTSL4, ADAMTSL4, ADAMTSL4, ADAMTSL4, ADAMTSL4, ADAMTSL4, ADAMTSL4, ADAMTSL4, ADAMTSL4, ADAMTSL4, ADAMTSL4, ADAMTSL4, ADAMTSL4, ADAMTSL4, ADAMTSL4, ADAMTSL4, ADAMTSL4, ADAMTSL4, ADAMTSL4, ADAMTSL4, ADAMTSL4, ADAMTSL4, ADAMTSL4, ADAMTSL4, ADAMTSL4, ADAMTSL4, ADAMTSL4, ADAMTSL4, ADAMTSL4, ADAMTSL4, ADAMTSL4, ADAMTSL4, ADAMTSL4, ADAMTSL4, ADAMTSL4	Hs.516243, Hs.516243, Hs.516243, Hs.516243, Hs.516243, Hs.516243, Hs.516243, Hs.516243, Hs.516243, Hs.516243, Hs.516243, Hs.516243, Hs.516243, Hs.516243, Hs.516243, Hs.516243, Hs.516243, Hs.516243, Hs.516243, Hs.516243, Hs.516243, Hs.516243, Hs.516243, Hs.516243, Hs.516243, Hs.516243, Hs.516243, Hs.516243, Hs.516243, Hs.516243, Hs.516243, Hs.516243, Hs.516243, Hs.516243, Hs.516243	44.138	43.658	49.06	45.629	0.989132	1.11151	1.03379
7919743	ADAMTSL4-AS1, ADAMTSL4-AS1, ADAMTSL4-AS1, ADAMTSL4-AS1, ADAMTSL4-AS1, ADAMTSL4-AS1	Hs.679334, Hs.679334, Hs.679334, Hs.679334, Hs.679334, Hs.516243, Hs.679334	20.505	27.377	33.547	33.603	1.33513	1.63606	1.63879
8032249	ADAMTSL5, ADAMTSL5, ADAMTSL5, ADAMTSL5, ADAMTSL5, ADAMTSL5, ADAMTSL5, ADAMTSL5, ADAMTSL5, ADAMTSL5, ADAMTSL5, ADAMTSL5, ADAMTSL5, ADAMTSL5, ADAMTSL5, ADAMTSL5, ADAMTSL5, ADAMTSL5, ADAMTSL5, ADAMTSL5, ADAMTSL5, ADAMTSL5, ADAMTSL5, ADAMTSL5, ADAMTSL5, ADAMTSL5, ADAMTSL5, ADAMTSL5, ADAMTSL5, ADAMTSL5, ADAMTSL5, ADAMTSL5	Hs.371674, Hs.371674, Hs.371674, Hs.371674, Hs.371674, Hs.371674, Hs.371674, Hs.371674, Hs.371674, Hs.371674, Hs.371674, Hs.371674, Hs.371674, Hs.371674, Hs.371674, Hs.371674, Hs.371674, Hs.371674, Hs.371674, Hs.371674, Hs.371674, Hs.371674, Hs.371674, Hs.371674, Hs.371674, Hs.371674, Hs.371674, Hs.371674, Hs.371674, Hs.371674, Hs.371674, Hs.371674, Hs.664236	94.863	85.884	73.522	80.554	0.905348	0.775032	0.849164
8137680	ADAP1, ADAP1, ADAP1, ADAP1, ADAP1, ADAP1, ADAP1, ADAP1, ADAP1, ADAP1, ADAP1, ADAP1, ADAP1, COX19, ADAP1, ADAP1, ADAP1, ADAP1, ADAP1, ADAP1, ADAP1, ADAP1, ADAP1, ADAP1, ADAP1, ADAP1, ADAP1, ADAP1, ADAP1, ADAP1, ADAP1, ADAP1, ADAP1, ADAP1, ADAP1, ADAP1, ADAP1, ADAP1, ADAP1, ADAP1, ADAP1, ADAP1, ADAP1, ADAP1, ADAP1, ADAP1, ADAP1, COX19, ADAP1, ADAP1, ADAP1, ADAP1, ADAP1	Hs.602573, Hs.602573, Hs.602573, Hs.602573, Hs.602573, Hs.602573, Hs.602573, Hs.602573, Hs.602573, Hs.602573, Hs.602573, Hs.602573, Hs.602573, Hs.121593, Hs.602573, Hs.602573, Hs.602573, Hs.602573, Hs.602573, Hs.602573, Hs.602573, Hs.602573, Hs.602573, Hs.602573, Hs.602573, Hs.602573, Hs.602573, Hs.602573, Hs.602573, Hs.602573, Hs.602573, Hs.602573, Hs.602573, Hs.602573, Hs.602573, Hs.602573, Hs.…	60.799	78.045	55.808	62.781	1.28367	0.917918	1.03261
8006214	ADAP2, ADAP2, ADAP2, ADAP2, ADAP2, ADAP2, ADAP2, ADAP2, ADAP2, ADAP2, ADAP2, ADAP2, ADAP2, ADAP2, ADAP2, ADAP2, ADAP2, ADAP2, ADAP2, ADAP2, ADAP2, ADAP2, ADAP2, ADAP2, ADAP2, ADAP2, ADAP2, ADAP2, ADAP2, ADAP2, ADAP2, ADAP2	Hs.514063, Hs.514063, Hs.514063, Hs.514063, Hs.514063, Hs.514063, Hs.514063, Hs.514063, Hs.514063, Hs.514063, Hs.514063, Hs.514063, Hs.514063, Hs.514063, Hs.514063, Hs.514063, Hs.514063, Hs.514063, Hs.514063, Hs.514063, Hs.514063, Hs.514063, Hs.514063, Hs.514063, Hs.514063, Hs.514063, Hs.514063, Hs.514063, Hs.514063, Hs.514063, Hs.514063, Hs.514063	200.559	181.437	182.138	168.682	0.904655	0.90815	0.841056
7920531	ADAR, ADAR, ADAR, ADAR, ADAR, ADAR, ADAR, ADAR, ADAR, ADAR, ADAR, ADAR, ADAR, ADAR, ADAR, ADAR, ADAR, ADAR, ADAR, ADAR, ADAR, ADAR, ADAR, ADAR, ADAR, ADAR, ADAR, ADAR, ADAR, ADAR, ADAR, ADAR, ADAR, ADAR, ADAR, ADAR, ADAR, ADAR, ADAR, ADAR, ADAR, ADAR, ADAR, ADAR, ADAR, ADAR, ADAR, ADAR, ADAR, ADAR	Hs.12341, Hs.12341, Hs.12341, Hs.12341, Hs.12341, Hs.12341, Hs.12341, Hs.12341, Hs.12341, Hs.12341, Hs.12341, Hs.12341, Hs.12341, Hs.12341, Hs.12341, Hs.12341, Hs.12341, Hs.12341, Hs.12341, Hs.12341, Hs.12341, Hs.12341, Hs.12341, Hs.12341, Hs.12341, Hs.12341, Hs.12341, Hs.12341, Hs.12341, Hs.12341, Hs.12341, Hs.12341, Hs.12341	649.855	671.642	606.074	582.582	1.03353	0.93263	0.896479
8069178	ADARB1, ADARB1, ADARB1, ADARB1, ADARB1, ADARB1, ADARB1, ADARB1, ADARB1, ADARB1, ADARB1, ADARB1, ADARB1, ADARB1, ADARB1, ADARB1, ADARB1, ADARB1, ADARB1, ADARB1, ADARB1, ADARB1, ADARB1, ADARB1, ADARB1, ADARB1, ADARB1, ADARB1, ADARB1, ADARB1, ADARB1, ADARB1, ADARB1, ADARB1, ADARB1, ADARB1, ADARB1, ADARB1, ADARB1, ADARB1, ADARB1, ADARB1, ADARB1, ADARB1, ADARB1, ADARB1, ADARB1, ADARB1, ADARB1, ADARB1,…	Hs.474018, Hs.474018, Hs.474018, Hs.474018, Hs.474018, Hs.474018, Hs.474018, Hs.474018, Hs.474018, Hs.474018, Hs.474018, Hs.474018, Hs.474018, Hs.474018, Hs.474018, Hs.474018, Hs.474018, Hs.474018, Hs.474018, Hs.474018, Hs.474018, Hs.474018, Hs.474018, Hs.474018, Hs.474018, Hs.474018, Hs.474018, Hs.474018, Hs.474018, Hs.474018, Hs.474018, Hs.474018, Hs.474018, Hs.474018, Hs.474018, Hs.474018, Hs.…	96.199	101.943	101.568	86.416	1.0597	1.05581	0.898304
7931764	ADARB2, ADARB2, ADARB2, ADARB2, ADARB2, ADARB2, ADARB2, ADARB2, ADARB2, ADARB2, ADARB2, ADARB2, ADARB2, ADARB2, ADARB2, ADARB2, ADARB2, ADARB2, ADARB2, ADARB2, ADARB2, ADARB2, ADARB2, ADARB2, ADARB2, ADARB2, ADARB2, ADARB2	Hs.586663, Hs.586663, Hs.586663, Hs.586663, Hs.586663, Hs.586663, Hs.586663, Hs.586663, Hs.586663, Hs.586663, Hs.586663, Hs.586663, Hs.586663, Hs.586663, Hs.586663, Hs.586663, Hs.586663, Hs.586663, Hs.586663, Hs.586663, Hs.586663, Hs.586663, Hs.586663, Hs.586663, Hs.586663, Hs.586663, Hs.586663, Hs.586663	44.014	41.191	39.206	41.552	0.935874	0.890758	0.944055
8002904	ADAT1, ADAT1, ADAT1, ADAT1, ADAT1, ADAT1, ADAT1, ADAT1, ADAT1, ADAT1, ADAT1, ADAT1, ADAT1, ADAT1, ADAT1, ADAT1, ADAT1, ADAT1, ADAT1, ADAT1, ADAT1, ADAT1, ADAT1, ADAT1, ADAT1, ADAT1, ADAT1	Hs.729312, Hs.729312, Hs.729312, Hs.729312, Hs.729312, Hs.729312, Hs.729312, Hs.729312, Hs.729312, Hs.729312, Hs.729312, Hs.729312, Hs.729312, Hs.729312, Hs.729312, Hs.729312, Hs.729312, Hs.729312, Hs.729312, Hs.729312, Hs.729312, Hs.729312, Hs.729312, Hs.729312, Hs.729312, Hs.729312, Hs.729312	257.07	295.415	290.835	287.575	1.14917	1.13135	1.11867
8129963	ADAT2, ADAT2, ADAT2, ADAT2, ADAT2, ADAT2, ADAT2, ADAT2, ADAT2, ADAT2, ADAT2, ADAT2, ADAT2, ADAT2, ADAT2, ADAT2, ADAT2, ADAT2	Hs.709561, Hs.709561, Hs.709561, Hs.709561, Hs.709561, Hs.709561, Hs.709561, Hs.709561, Hs.709561, Hs.709561, Hs.709561, Hs.709561, Hs.709561, Hs.709561, Hs.709561, Hs.709561, Hs.709561, Hs.709561	320.703	319.679	374.915	344.899	0.996808	1.16904	1.07545
8024356	ADAT3, ADAT3, ADAT3, SCAMP4, ADAT3, ADAT3, ADAT3, SCAMP4	Hs.144980, Hs.144980, Hs.144980, Hs.144980	96.731	91.492	90.594	96.738	0.945838	0.936552	1.00007
7976000	ADCK1, ADCK1, ADCK1, ADCK1, ADCK1, ADCK1, ADCK1, ADCK1, ADCK1, ADCK1, ADCK1, ADCK1, ADCK1, ADCK1, ADCK1, ADCK1, ADCK1, ADCK1, ADCK1, ADCK1, ADCK1, ADCK1, ADCK1, ADCK1, ADCK1, ADCK1, ADCK1, ADCK1, ADCK1, ADCK1, ADCK1, ADCK1, ADCK1, ADCK1	Hs.413208, Hs.413208, Hs.413208, Hs.413208, Hs.413208, Hs.413208, Hs.413208, Hs.413208, Hs.413208, Hs.413208, Hs.413208, Hs.413208, Hs.413208, Hs.413208, Hs.413208, Hs.413208, Hs.413208, Hs.413208, Hs.413208, Hs.413208, Hs.413208, Hs.413208, Hs.413208, Hs.413208, Hs.413208, Hs.413208, Hs.413208, Hs.413208, Hs.413208, Hs.413208, Hs.413208, Hs.413208, Hs.413208, Hs.413208	147.514	181.354	268.503	257.726	1.2294	1.82018	1.74713
8136591	ADCK2, ADCK2, ADCK2, ADCK2, ADCK2, ADCK2, ADCK2, ADCK2, ADCK2, ADCK2, ADCK2, ADCK2, ADCK2, ADCK2, ADCK2, ADCK2, ADCK2, ADCK2, ADCK2	Hs.744886, Hs.744886, Hs.744886, Hs.744886, Hs.744886, Hs.744886, Hs.744886, Hs.744886, Hs.744886, Hs.744886, Hs.744886, Hs.744886, Hs.744886, Hs.744886, Hs.744886, Hs.744886, Hs.744886, Hs.744886, Hs.744886	80.828	97.099	79.478	67.329	1.20131	0.983298	0.832996
7910164	ADCK3, ADCK3, ADCK3, ADCK3, ADCK3, ADCK3, ADCK3, ADCK3, ADCK3, ADCK3, ADCK3, ADCK3, ADCK3, ADCK3, ADCK3, ADCK3, ADCK3, ADCK3, ADCK3, ADCK3, ADCK3, ADCK3, ADCK3, ADCK3, ADCK3, ADCK3, ADCK3, ADCK3, ADCK3, ADCK3, ADCK3, ADCK3, ADCK3, ADCK3, ADCK3, ADCK3	Hs.118241, Hs.118241, Hs.118241, Hs.118241, Hs.118241, Hs.118241, Hs.118241, Hs.118241, Hs.118241, Hs.118241, Hs.118241, Hs.118241, Hs.118241, Hs.118241, Hs.118241, Hs.118241, Hs.118241, Hs.118241, Hs.118241, Hs.118241, Hs.118241, Hs.118241, Hs.118241, Hs.118241, Hs.118241, Hs.118241, Hs.118241, Hs.118241, Hs.118241, Hs.118241, Hs.118241, Hs.118241, Hs.118241, Hs.118241, Hs.118241, Hs.118241	165.931	238.718	181.558	208.358	1.43866	1.09418	1.25569
8036938	ADCK4, ADCK4, ADCK4, ADCK4, ADCK4, ADCK4, ADCK4, ADCK4, ADCK4, ADCK4, ADCK4, ADCK4, ADCK4, ADCK4, ADCK4, ADCK4, ADCK4, ADCK4, ADCK4, ADCK4, ADCK4, ADCK4, ADCK4, ADCK4, ADCK4, ADCK4, ADCK4, ADCK4, ADCK4, ADCK4, ADCK4, ADCK4, ADCK4, ADCK4, ADCK4, ADCK4, ADCK4, ADCK4, ADCK4, ADCK4, ADCK4, ADCK4, ADCK4, ADCK4, ADCK4, ADCK4, ADCK4, ADCK4, ADCK4, ADCK4, ADCK4, ADCK4, ADCK4	Hs.130712, Hs.130712, Hs.130712, Hs.130712, Hs.130712, Hs.130712, Hs.130712, Hs.130712, Hs.130712, Hs.130712, Hs.130712, Hs.130712, Hs.130712, Hs.130712, Hs.130712, Hs.130712, Hs.130712, Hs.130712, Hs.130712, Hs.130712, Hs.130712, Hs.130712, Hs.130712, Hs.130712, Hs.130712, Hs.130712, Hs.130712, Hs.130712, Hs.130712, Hs.130712, Hs.130712, Hs.130712, Hs.130712, Hs.130712, Hs.130712, Hs.130712, Hs.…	110.29	120.004	102.403	101.8	1.08808	0.928496	0.923023
8148850	ADCK5, ADCK5, ADCK5, ADCK5, ADCK5, ADCK5, ADCK5, ADCK5, ADCK5, ADCK5, ADCK5, ADCK5, ADCK5, ADCK5, ADCK5, ADCK5, ADCK5, ADCK5, ADCK5, ADCK5, ADCK5, ADCK5, ADCK5, ADCK5, ADCK5, ADCK5, ADCK5	Hs.283374, Hs.283374, Hs.283374, Hs.283374, Hs.283374, Hs.283374, Hs.283374, Hs.283374, Hs.283374, Hs.283374, Hs.283374, Hs.283374, Hs.283374, Hs.283374, Hs.283374, Hs.283374, Hs.283374, Hs.283374, Hs.283374, Hs.283374, Hs.283374, Hs.283374, Hs.283374, Hs.283374, Hs.283374, Hs.283374, Hs.283374	87.686	94.306	88.554	87.789	1.0755	1.0099	1.00118
8132667	ADCY1, ADCY1, ADCY1, ADCY1, ADCY1, ADCY1, ADCY1, ADCY1, ADCY1, ADCY1, ADCY1, ADCY1, ADCY1, ADCY1, ADCY1	Hs.192215, Hs.192215, Hs.192215, Hs.192215, Hs.192215, Hs.192215, Hs.192215, Hs.192215, Hs.192215, Hs.192215, Hs.192215, Hs.192215, Hs.192215, Hs.192215, Hs.192215	52.807	50.124	45.599	49.188	0.949194	0.863509	0.93147
7922058	ADCY10, ADCY10, ADCY10, ADCY10, ADCY10, ADCY10, ADCY10, ADCY10, ADCY10, ADCY10, ADCY10, ADCY10, ADCY10, ADCY10, ADCY10, ADCY10, ADCY10, ADCY10, ADCY10, ADCY10, ADCY10, ADCY10, ADCY10, ADCY10, ADCY10, ADCY10, ADCY10, ADCY10, ADCY10, ADCY10, ADCY10, ADCY10, ADCY10, ADCY10, ADCY10, ADCY10, ADCY10, ADCY10	Hs.320892, Hs.320892, Hs.320892, Hs.320892, Hs.320892, Hs.320892, Hs.320892, Hs.320892, Hs.320892, Hs.320892, Hs.320892, Hs.320892, Hs.320892, Hs.320892, Hs.320892, Hs.320892, Hs.320892, Hs.320892, Hs.320892, Hs.320892, Hs.320892, Hs.320892, Hs.320892, Hs.320892, Hs.320892, Hs.320892, Hs.320892, Hs.320892, Hs.320892, Hs.320892, Hs.320892, Hs.320892, Hs.320892, Hs.320892, Hs.320892, Hs.320892, Hs.…	9.061	8.373	10.17	10.4	0.924123	1.12242	1.14783
8119423	ADCY10P1, ADCY10P1, ADCY10P1, ADCY10P1, ADCY10P1, ADCY10P1, ADCY10P1, ADCY10P1, ADCY10P1, ADCY10P1, ADCY10P1, ADCY10P1, ADCY10P1	Hs.374076, Hs.374076, Hs.374076, Hs.374076, Hs.374076, Hs.374076, Hs.374076, Hs.374076, Hs.374076, Hs.374076, Hs.374076, Hs.374076, Hs.374076	21.112	18.033	28.664	29.168	0.854158	1.35772	1.38161
8104394	ADCY2, ADCY2, ADCY2, ADCY2, ADCY2, ADCY2, ADCY2, ADCY2, ADCY2, ADCY2, ADCY2, ADCY2, ADCY2, ADCY2, ADCY2, ADCY2, ADCY2, ADCY2, ADCY2, ADCY2, ADCY2, ADCY2, ADCY2, ADCY2, ADCY2, ADCY2, ADCY2, ADCY2, ADCY2, ADCY2	Hs.481545, Hs.481545, Hs.481545, Hs.481545, Hs.481545, Hs.481545, Hs.481545, Hs.481545, Hs.481545, Hs.481545, Hs.481545, Hs.481545, Hs.481545, Hs.481545, Hs.481545, Hs.481545, Hs.481545, Hs.481545, Hs.481545, Hs.481545, Hs.481545, Hs.481545, Hs.481545, Hs.481545, Hs.481545, Hs.481545, Hs.481545, Hs.481545, Hs.481545, Hs.481545	13.683	14.853	14.761	17.859	1.0855	1.0788	1.30522
8050766	ADCY3, ADCY3, ADCY3, ADCY3, ADCY3, ADCY3, ADCY3, ADCY3, ADCY3, ADCY3, ADCY3, ADCY3, ADCY3, ADCY3, ADCY3, ADCY3, ADCY3, ADCY3, ADCY3, ADCY3, ADCY3, ADCY3, ADCY3, ADCY3, ADCY3, ADCY3, ADCY3, ADCY3, ADCY3, ADCY3, ADCY3, ADCY3, ADCY3, ADCY3, ADCY3, ADCY3, ADCY3, ADCY3, ADCY3, ADCY3, ADCY3, ADCY3, ADCY3	Hs.467898, Hs.467898, Hs.467898, Hs.467898, Hs.467898, Hs.467898, Hs.467898, Hs.467898, Hs.467898, Hs.467898, Hs.467898, Hs.467898, Hs.467898, Hs.467898, Hs.467898, Hs.467898, Hs.467898, Hs.467898, Hs.467898, Hs.467898, Hs.467898, Hs.467898, Hs.467898, Hs.467898, Hs.467898, Hs.467898, Hs.467898, Hs.467898, Hs.467898, Hs.467898, Hs.467898, Hs.467898, Hs.467898, Hs.467898, Hs.467898, Hs.467898, Hs.…	313.326	274.111	242.007	252.377	0.874843	0.772383	0.805479
7978285	ADCY4, ADCY4, ADCY4, ADCY4, ADCY4, ADCY4, ADCY4, ADCY4, ADCY4, ADCY4, ADCY4, ADCY4, ADCY4, ADCY4, ADCY4, ADCY4, ADCY4, ADCY4, ADCY4, ADCY4, ADCY4, ADCY4, ADCY4, ADCY4, ADCY4, ADCY4, ADCY4, ADCY4, ADCY4, ADCY4, ADCY4, ADCY4, ADCY4, ADCY4, ADCY4, ADCY4, ADCY4, ADCY4, ADCY4, ADCY4, ADCY4, ADCY4, ADCY4, ADCY4, ADCY4, ADCY4, ADCY4, ADCY4, ADCY4, ADCY4, ADCY4, ADCY4, ADCY4, ADCY4	Hs.443428, Hs.443428, Hs.443428, Hs.443428, Hs.443428, Hs.443428, Hs.443428, Hs.443428, Hs.443428, Hs.443428, Hs.443428, Hs.443428, Hs.443428, Hs.443428, Hs.443428, Hs.443428, Hs.443428, Hs.443428, Hs.443428, Hs.443428, Hs.443428, Hs.443428, Hs.443428, Hs.443428, Hs.443428, Hs.443428, Hs.443428, Hs.443428, Hs.443428, Hs.443428, Hs.443428, Hs.443428, Hs.443428, Hs.443428, Hs.443428, Hs.443428, Hs.…	44.621	47.809	40.137	47.31	1.07145	0.899528	1.06027
8090070	ADCY5, ADCY5, ADCY5, ADCY5, ADCY5, ADCY5, ADCY5, ADCY5, ADCY5, ADCY5, ADCY5, ADCY5, ADCY5, ADCY5, ADCY5, ADCY5, ADCY5, ADCY5, ADCY5, ADCY5, ADCY5, ADCY5, ADCY5, ADCY5, ADCY5, ADCY5, ADCY5, ADCY5, ADCY5, ADCY5, ADCY5, ADCY5, ADCY5, ADCY5, ADCY5, ADCY5, ADCY5, ADCY5, ADCY5	Hs.593292, Hs.593292, Hs.593292, Hs.593292, Hs.593292, Hs.593292, Hs.593292, Hs.593292, Hs.593292, Hs.593292, Hs.593292, Hs.593292, Hs.593292, Hs.593292, Hs.593292, Hs.593292, Hs.593292, Hs.593292, Hs.593292, Hs.593292, Hs.593292, Hs.593292, Hs.593292, Hs.593292, Hs.593292, Hs.593292, Hs.593292, Hs.593292, Hs.593292, Hs.593292, Hs.593292, Hs.593292, Hs.593292, Hs.593292, Hs.593292, Hs.593292, Hs.…	29.679	29.643	32.5	27.632	0.998799	1.09507	0.931041
7962842	ADCY6, ADCY6, ADCY6, ADCY6, ADCY6, ADCY6, ADCY6, ADCY6, ADCY6, ADCY6, ADCY6, ADCY6, ADCY6, ADCY6, ADCY6, ADCY6, ADCY6, ADCY6, ADCY6, ADCY6, ADCY6, ADCY6, ADCY6, ADCY6, ADCY6, ADCY6, ADCY6, ADCY6, ADCY6, ADCY6, ADCY6, ADCY6	Hs.525401, Hs.694408, Hs.525401, Hs.694408, Hs.525401, Hs.694408, Hs.525401, Hs.694408, Hs.525401, Hs.694408, Hs.525401, Hs.694408, Hs.525401, Hs.694408, Hs.525401, Hs.694408, Hs.525401, Hs.694408, Hs.525401, Hs.694408, Hs.525401, Hs.694408, Hs.525401, Hs.694408, Hs.525401, Hs.694408, Hs.525401, Hs.694408, Hs.525401, Hs.694408, Hs.525401, Hs.694408, Hs.525401, Hs.694408, Hs.525401, Hs.694408, Hs.…	126.018	117.214	129.489	140.81	0.930137	1.02754	1.11738
7995492	ADCY7, ADCY7, ADCY7, ADCY7, ADCY7, ADCY7, ADCY7, ADCY7, ADCY7, ADCY7, ADCY7, ADCY7, ADCY7, ADCY7, ADCY7, ADCY7, ADCY7, ADCY7, ADCY7, ADCY7, ADCY7, ADCY7, ADCY7, ADCY7, ADCY7, ADCY7, ADCY7, ADCY7, ADCY7, ADCY7, ADCY7, ADCY7, ADCY7, ADCY7, ADCY7, ADCY7, ADCY7, ADCY7, ADCY7, ADCY7, ADCY7, ADCY7, ADCY7, ADCY7, ADCY7, ADCY7	Hs.513578, Hs.513578, Hs.513578, Hs.513578, Hs.513578, Hs.513578, Hs.513578, Hs.513578, Hs.513578, Hs.513578, Hs.513578, Hs.513578, Hs.513578, Hs.513578, Hs.513578, Hs.513578, Hs.513578, Hs.513578, Hs.513578, Hs.513578, Hs.513578, Hs.513578, Hs.513578, Hs.513578, Hs.513578, Hs.513578, Hs.513578, Hs.513578, Hs.513578, Hs.513578, Hs.513578, Hs.513578, Hs.513578, Hs.513578, Hs.513578, Hs.513578, Hs.…	146.656	163.409	146.241	157.739	1.11423	0.997171	1.07557
8152902	ADCY8, ADCY8, ADCY8, ADCY8, ADCY8, ADCY8, ADCY8, ADCY8, ADCY8, ADCY8, ADCY8, ADCY8, ADCY8	Hs.591859, Hs.591859, Hs.591859, Hs.591859, Hs.591859, Hs.591859, Hs.591859, Hs.591859, Hs.591859, Hs.591859, Hs.591859, Hs.591859, Hs.591859	17.5	15.207	16.521	16.935	0.868964	0.94406	0.967716
7999079	ADCY9, ADCY9, ADCY9, ADCY9, ADCY9, ADCY9, ADCY9, ADCY9, ADCY9, ADCY9, ADCY9, ADCY9, ADCY9, ADCY9, ADCY9, ADCY9, ADCY9, ADCY9, ADCY9, ADCY9, ADCY9, ADCY9, ADCY9, ADCY9, ADCY9, ADCY9	Hs.391860, Hs.391860, Hs.391860, Hs.391860, Hs.391860, Hs.391860, Hs.391860, Hs.391860, Hs.391860, Hs.391860, Hs.391860, Hs.391860, Hs.391860, Hs.391860, Hs.391860, Hs.391860, Hs.391860, Hs.391860, Hs.391860, Hs.391860, Hs.391860, Hs.391860, Hs.391860, Hs.391860, Hs.391860, Hs.391860	212.807	233.904	228.099	216.542	1.09914	1.07186	1.01755
8019851	ADCYAP1, ADCYAP1, ADCYAP1, ADCYAP1, ADCYAP1, ADCYAP1, ADCYAP1, ADCYAP1, ADCYAP1, ADCYAP1, ADCYAP1, ADCYAP1, ADCYAP1, ADCYAP1, ADCYAP1	Hs.531719, Hs.727476, Hs.531719, Hs.727476, Hs.531719, Hs.727476, Hs.531719, Hs.727476, Hs.531719, Hs.727476, Hs.531719, Hs.727476, Hs.531719, Hs.727476, Hs.531719, Hs.727476, Hs.531719, Hs.727476, Hs.531719, Hs.727476, Hs.531719, Hs.727476, Hs.531719, Hs.727476, Hs.531719, Hs.727476, Hs.531719, Hs.727476, Hs.531719, Hs.727476	19.817	18.79	16.329	17.406	0.948141	0.824004	0.878343
8132151	ADCYAP1R1, ADCYAP1R1, ADCYAP1R1, ADCYAP1R1, ADCYAP1R1, ADCYAP1R1, ADCYAP1R1, ADCYAP1R1, ADCYAP1R1, ADCYAP1R1, ADCYAP1R1, ADCYAP1R1, ADCYAP1R1, ADCYAP1R1, ADCYAP1R1, ADCYAP1R1, ADCYAP1R1, ADCYAP1R1, ADCYAP1R1, ADCYAP1R1, ADCYAP1R1, ADCYAP1R1, ADCYAP1R1, ADCYAP1R1, ADCYAP1R1, ADCYAP1R1, ADCYAP1R1, ADCYAP1R1, ADCYAP1R1, ADCYAP1R1, ADCYAP1R1, ADCYAP1R1, ADCYAP1R1	Hs.377783, Hs.377783, Hs.377783, Hs.377783, Hs.377783, Hs.377783, Hs.377783, Hs.377783, Hs.377783, Hs.377783, Hs.377783, Hs.377783, Hs.377783, Hs.377783, Hs.377783, Hs.377783, Hs.377783, Hs.377783, Hs.377783, Hs.377783, Hs.377783, Hs.377783, Hs.377783, Hs.377783, Hs.377783, Hs.377783, Hs.377783, Hs.377783, Hs.377783, Hs.377783, Hs.377783, Hs.377783, Hs.377783	15.513	14.474	18.178	15.126	0.932973	1.17176	0.975009
8093643	ADD1, ADD1, ADD1, ADD1, ADD1, ADD1, ADD1, ADD1, ADD1, ADD1, ADD1, ADD1, ADD1, ADD1, ADD1, ADD1, ADD1, ADD1, ADD1, ADD1, ADD1, ADD1, ADD1, ADD1, ADD1, ADD1, ADD1, ADD1, ADD1, ADD1, ADD1, ADD1, ADD1, ADD1, ADD1, ADD1, ADD1, ADD1, ADD1, ADD1, ADD1, ADD1, ADD1, ADD1, ADD1, ADD1, ADD1, ADD1, ADD1, ADD1, ADD1, ADD1, ADD1, ADD1, ADD1, ADD1, ADD1, ADD1, ADD1, ADD1, ADD1, ADD1, ADD1, ADD1, ADD1, ADD1, ADD…	Hs.183706, Hs.183706, Hs.183706, Hs.183706, Hs.183706, Hs.183706, Hs.183706, Hs.183706, Hs.183706, Hs.183706, Hs.183706, Hs.183706, Hs.183706, Hs.183706, Hs.183706, Hs.183706, Hs.183706, Hs.183706, Hs.183706, Hs.183706, Hs.183706, Hs.183706, Hs.183706, Hs.183706, Hs.183706, Hs.183706, Hs.183706, Hs.183706, Hs.183706, Hs.183706, Hs.183706, Hs.183706, Hs.183706, Hs.183706, Hs.183706, Hs.183706, Hs.…	803.694	810.912	939.078	879.077	1.00898	1.16845	1.0938
8052882	ADD2, ADD2, ADD2, ADD2, ADD2, ADD2, ADD2, ADD2, ADD2, ADD2, ADD2, ADD2, ADD2, ADD2, ADD2, ADD2, ADD2, ADD2, ADD2, ADD2, ADD2, ADD2, ADD2, ADD2, ADD2, ADD2, ADD2, ADD2, ADD2, ADD2, ADD2, ADD2, ADD2, ADD2, ADD2, ADD2, ADD2, ADD2, ADD2, ADD2, ADD2, ADD2, ADD2, ADD2, ADD2, ADD2, ADD2, ADD2, ADD2	Hs.188528, Hs.188528, Hs.188528, Hs.188528, Hs.188528, Hs.188528, Hs.188528, Hs.188528, Hs.188528, Hs.188528, Hs.188528, Hs.188528, Hs.188528, Hs.188528, Hs.188528, Hs.188528, Hs.188528, Hs.188528, Hs.188528, Hs.188528, Hs.188528, Hs.188528, Hs.188528, Hs.188528, Hs.188528, Hs.188528, Hs.188528, Hs.188528, Hs.188528, Hs.188528, Hs.188528, Hs.188528, Hs.188528, Hs.188528, Hs.188528, Hs.188528, Hs.…	452.469	455.148	415.267	441.873	1.00592	0.91778	0.976583
7930380	ADD3, ADD3, ADD3, ADD3, ADD3, ADD3, ADD3, ADD3, ADD3, ADD3, ADD3, ADD3, ADD3, ADD3, ADD3, ADD3, ADD3, ADD3, ADD3, ADD3, ADD3, ADD3, ADD3, ADD3, ADD3, ADD3, ADD3, ADD3, ADD3, ADD3, ADD3, ADD3, ADD3, ADD3, ADD3, ADD3, ADD3, ADD3, ADD3, ADD3, ADD3, ADD3, ADD3, ADD3, ADD3, ADD3, ADD3, ADD3, ADD3, ADD3, ADD3, ADD3, ADD3, ADD3, ADD3, ADD3, ADD3, ADD3, ADD3, ADD3, ADD3, ADD3, ADD3, ADD3, ADD3, ADD3, ADD…	Hs.501012, Hs.501012, Hs.501012, Hs.501012, Hs.501012, Hs.501012, Hs.501012, Hs.501012, Hs.501012, Hs.501012, Hs.501012, Hs.501012, Hs.501012, Hs.501012, Hs.501012, Hs.501012, Hs.501012, Hs.501012, Hs.501012, Hs.501012, Hs.501012, Hs.501012, Hs.501012, Hs.501012, Hs.501012, Hs.501012, Hs.501012, Hs.501012, Hs.501012, Hs.501012, Hs.501012, Hs.501012, Hs.501012, Hs.501012, Hs.501012	486.21	503.358	605.168	467.882	1.03527	1.24466	0.962305
8122561	ADGB, ADGB, ADGB, ADGB, ADGB, ADGB, ADGB, ADGB, ADGB, ADGB, ADGB, ADGB, ADGB, ADGB, ADGB, ADGB, ADGB, ADGB, ADGB, ADGB, ADGB, ADGB, ADGB, ADGB, ADGB, ADGB, ADGB, ADGB, ADGB, ADGB, ADGB, ADGB, ADGB, ADGB, ADGB, ADGB, ADGB, ADGB, ADGB, ADGB, ADGB, ADGB	Hs.720870, Hs.720870, Hs.720870, Hs.720870, Hs.720870, Hs.720870, Hs.720870, Hs.720870, Hs.720870, Hs.720870, Hs.720870, Hs.720870, Hs.720870, Hs.720870, Hs.720870, Hs.720870, Hs.720870, Hs.720870, Hs.720870, Hs.720870, Hs.720870, Hs.720870, Hs.720870, Hs.720870, Hs.720870, Hs.720870, Hs.720870, Hs.720870, Hs.720870, Hs.720870, Hs.720870, Hs.720870, Hs.720870, Hs.720870, Hs.720870, Hs.720870, Hs.…	7.568	6.907	7.156	7.599	0.912592	0.945505	1.00408
7931500	ADGRA1, ADGRA1, ADGRA1, ADGRA1, ADGRA1, ADGRA1, ADGRA1, ADGRA1, ADGRA1, ADGRA1, ADGRA1	Hs.435183, Hs.435183, Hs.435183, Hs.435183, Hs.435183, Hs.435183, Hs.435183, Hs.435183, Hs.435183, Hs.435183, Hs.435183	53.872	37.602	49.591	49.542	0.697989	0.920532	0.919625
8145865	ADGRA2, ADGRA2, ADGRA2, ADGRA2, ADGRA2, ADGRA2, ADGRA2, ADGRA2, ADGRA2, ADGRA2, ADGRA2, ADGRA2	Hs.274136, Hs.274136, Hs.274136, Hs.274136, Hs.274136, Hs.274136, Hs.274136, Hs.274136, Hs.274136, Hs.274136, Hs.274136, Hs.274136	113.367	112.91	147.851	127.276	0.995974	1.30418	1.12269
8099612	ADGRA3, ADGRA3, ADGRA3, ADGRA3, ADGRA3, ADGRA3, ADGRA3, ADGRA3, ADGRA3, ADGRA3, ADGRA3, ADGRA3, ADGRA3, ADGRA3, ADGRA3, ADGRA3, ADGRA3, ADGRA3, ADGRA3, ADGRA3, ADGRA3	Hs.99195, Hs.99195, Hs.99195, Hs.99195, Hs.99195, Hs.99195, Hs.99195, Hs.99195, Hs.99195, Hs.99195, Hs.99195, Hs.99195, Hs.99195, Hs.99195, Hs.99195, Hs.99195, Hs.99195, Hs.99195, Hs.99195, Hs.99195, Hs.99195	374.609	395.353	303.908	344.37	1.05538	0.811269	0.919281
8148517	ADGRB1, ADGRB1, ADGRB1, ADGRB1, ADGRB1, ADGRB1, ADGRB1, ADGRB1, ADGRB1, ADGRB1, ADGRB1, ADGRB1, ADGRB1	Hs.194654, Hs.194654, Hs.194654, Hs.194654, Hs.194654, Hs.194654, Hs.194654, Hs.194654, Hs.194654, Hs.194654, Hs.194654, Hs.194654, Hs.194654	83.31	91.087	82.586	80.871	1.09335	0.991319	0.970725
7914433	ADGRB2, ADGRB2, ADGRB2, ADGRB2, ADGRB2, ADGRB2, ADGRB2, ADGRB2, ADGRB2, ADGRB2, ADGRB2, ADGRB2, ADGRB2, ADGRB2, ADGRB2, ADGRB2, ADGRB2, ADGRB2, ADGRB2, ADGRB2, ADGRB2, ADGRB2, ADGRB2, ADGRB2, ADGRB2, ADGRB2, ADGRB2, ADGRB2, ADGRB2, ADGRB2, ADGRB2, ADGRB2, ADGRB2, ADGRB2, ADGRB2, ADGRB2	Hs.524138, Hs.524138, Hs.524138, Hs.524138, Hs.524138, Hs.524138, Hs.524138, Hs.524138, Hs.524138, Hs.524138, Hs.524138, Hs.524138, Hs.524138, Hs.524138, Hs.524138, Hs.524138, Hs.524138, Hs.524138, Hs.524138, Hs.524138, Hs.524138, Hs.524138, Hs.524138, Hs.524138, Hs.524138, Hs.524138, Hs.524138, Hs.524138, Hs.524138, Hs.524138, Hs.524138, Hs.524138, Hs.524138, Hs.524138, Hs.524138, Hs.524138	94.597	92.025	81.143	76.038	0.97281	0.857775	0.803812
8120468	ADGRB3, ADGRB3, ADGRB3, ADGRB3, ADGRB3, ADGRB3, ADGRB3, ADGRB3, ADGRB3, ADGRB3, ADGRB3, ADGRB3, ADGRB3, ADGRB3, ADGRB3, ADGRB3, ADGRB3, ADGRB3, ADGRB3, ADGRB3	Hs.13261, Hs.13261, Hs.13261, Hs.13261, Hs.13261, Hs.13261, Hs.13261, Hs.13261, Hs.13261, Hs.13261, Hs.13261, Hs.13261, Hs.13261, Hs.13261, Hs.13261, Hs.13261, Hs.13261, Hs.13261, Hs.13261, Hs.13261	40.394	44.616	35.37	43.582	1.10453	0.875615	1.07893
7959893	ADGRD1, ADGRD1, ADGRD1, ADGRD1, ADGRD1, ADGRD1, ADGRD1, ADGRD1, ADGRD1, ADGRD1, ADGRD1, ADGRD1, ADGRD1, ADGRD1, ADGRD1, ADGRD1, ADGRD1, ADGRD1, ADGRD1, ADGRD1, ADGRD1, ADGRD1, ADGRD1, ADGRD1, ADGRD1, ADGRD1, ADGRD1, ADGRD1, ADGRD1, ADGRD1, ADGRD1, ADGRD1, ADGRD1, ADGRD1, ADGRD1, ADGRD1, ADGRD1, ADGRD1	Hs.719239, Hs.719239, Hs.719239, Hs.719239, Hs.719239, Hs.719239, Hs.719239, Hs.719239, Hs.719239, Hs.719239, Hs.719239, Hs.719239, Hs.719239, Hs.719239, Hs.719239, Hs.719239, Hs.719239, Hs.719239, Hs.719239, Hs.719239, Hs.719239, Hs.719239, Hs.719239, Hs.719239, Hs.719239, Hs.719239, Hs.719239, Hs.719239, Hs.719239, Hs.719239, Hs.719239, Hs.719239, Hs.719239, Hs.719239, Hs.719239, Hs.719239, Hs.…	20.369	25.663	21.014	25.019	1.25994	1.03169	1.22831
8157777	ADGRD2, ADGRD2, ADGRD2, ADGRD2, ADGRD2, ADGRD2, ADGRD2, ADGRD2, ADGRD2, ADGRD2, ADGRD2	Hs.454099, Hs.454099, Hs.454099, Hs.454099, Hs.454099, Hs.454099, Hs.454099, Hs.454099, Hs.454099, Hs.454099, Hs.454099	42.789	45.315	49.971	43.126	1.05903	1.16785	1.00789
8025103	ADGRE1, ADGRE1, ADGRE1, ADGRE1, ADGRE1, ADGRE1, ADGRE1, ADGRE1, ADGRE1, ADGRE1, ADGRE1, ADGRE1, ADGRE1, ADGRE1, ADGRE1, ADGRE1, ADGRE1, ADGRE1, ADGRE1, ADGRE1	Hs.2375, Hs.2375, Hs.2375, Hs.2375, Hs.2375, Hs.2375, Hs.2375, Hs.2375, Hs.2375, Hs.2375, Hs.2375, Hs.2375, Hs.2375, Hs.2375, Hs.2375, Hs.2375, Hs.2375, Hs.2375, Hs.2375, Hs.2375	14.28	13.407	12.49	13.204	0.938863	0.874637	0.924642
8034873	ADGRE2, ADGRE2, ADGRE2, ADGRE2, ADGRE2, ADGRE2, ADGRE2, ADGRE2, ADGRE2, ADGRE2, ADGRE2, ADGRE2, ADGRE2, ADGRE2, ADGRE2, ADGRE2, ADGRE2, ADGRE2, ADGRE2, ADGRE2, ADGRE2, ADGRE2, ADGRE2, ADGRE2, ADGRE2, ADGRE2, ADGRE2, ADGRE2, ADGRE2, ADGRE2, ADGRE2, ADGRE2, ADGRE2, ADGRE2, ADGRE2, ADGRE2, ADGRE2	Hs.531619, Hs.531619, Hs.531619, Hs.531619, Hs.531619, Hs.531619, Hs.531619, Hs.531619, Hs.531619, Hs.531619, Hs.531619, Hs.531619, Hs.531619, Hs.531619, Hs.531619, Hs.531619, Hs.531619, Hs.531619, Hs.531619, Hs.531619, Hs.531619, Hs.531619, Hs.531619, Hs.531619, Hs.531619, Hs.531619, Hs.531619, Hs.531619, Hs.531619, Hs.531619, Hs.531619, Hs.531619, Hs.531619, Hs.531619, Hs.531619, Hs.531619, Hs.…	44.714	39.51	36.841	39.29	0.883612	0.823921	0.878696
8034851	ADGRE3, ADGRE3, ADGRE3, ADGRE3, ADGRE3, ADGRE3, ADGRE3, ADGRE3, ADGRE3, ADGRE3, ADGRE3, ADGRE3, ADGRE3, ADGRE3, ADGRE3	Hs.658712, Hs.658712, Hs.658712, Hs.658712, Hs.658712, Hs.658712, Hs.658712, Hs.658712, Hs.658712, Hs.658712, Hs.658712, Hs.658712, Hs.658712, Hs.658712, Hs.658712	23.059	18.582	20.521	18.491	0.805867	0.889947	0.801912
8033332	ADGRE4P, ADGRE4P, ADGRE4P, ADGRE4P	Hs.688043, Hs.688043, Hs.688043, Hs.688043	23.246	23.291	24.158	23.979	1.00193	1.03924	1.03155
8026300	ADGRE5, ADGRE5, ADGRE5, ADGRE5, ADGRE5, ADGRE5, ADGRE5, ADGRE5, ADGRE5, ADGRE5, ADGRE5, ADGRE5, ADGRE5, ADGRE5, ADGRE5, ADGRE5, ADGRE5, ADGRE5, ADGRE5, ADGRE5, ADGRE5, ADGRE5, ADGRE5	Hs.466039, Hs.466039, Hs.466039, Hs.466039, Hs.466039, Hs.466039, Hs.466039, Hs.466039, Hs.466039, Hs.466039, Hs.466039, Hs.466039, Hs.466039, Hs.466039, Hs.466039, Hs.466039, Hs.466039, Hs.466039, Hs.466039, Hs.466039, Hs.466039, Hs.466039, Hs.466039	391.003	413.958	329.36	346.247	1.05871	0.842347	0.885537
8126820	ADGRF1, ADGRF1, ADGRF1, ADGRF1, ADGRF1, ADGRF1, ADGRF1, ADGRF1, ADGRF1, ADGRF1, ADGRF1, ADGRF1, ADGRF1, ADGRF1, ADGRF1, ADGRF1, ADGRF1, ADGRF1, ADGRF1, ADGRF1, ADGRF1, ADGRF1, ADGRF1, ADGRF1	Hs.733762, Hs.733762, Hs.733762, Hs.733762, Hs.733762, Hs.733762, Hs.733762, Hs.733762, Hs.733762, Hs.733762, Hs.733762, Hs.733762, Hs.733762, Hs.733762, Hs.733762, Hs.733762, Hs.733762, Hs.733762, Hs.733762, Hs.733762, Hs.733762, Hs.733762, Hs.733762, Hs.733762	9.896	9.671	9.972	9.602	0.977258	1.0077	0.970283
8120124	ADGRF2, ADGRF2, ADGRF4, ADGRF2, ADGRF2, ADGRF2, ADGRF2, ADGRF2	Hs.724860, Hs.724860, Hs.150131, Hs.724860, Hs.724860, Hs.724860, Hs.724860, Hs.724860	12.9	10.969	10.786	12.631	0.850296	0.836118	0.97917
8050924	ADGRF3, ADGRF3, ADGRF3, ADGRF3, ADGRF3, ADGRF3, ADGRF3, ADGRF3, ADGRF3, ADGRF3, ADGRF3, ADGRF3, ADGRF3, ADGRF3, ADGRF3, ADGRF3, ADGRF3, ADGRF3, ADGRF3, ADGRF3	Hs.631878, Hs.631878, Hs.631878, Hs.631878, Hs.631878, Hs.631878, Hs.631878, Hs.631878, Hs.631878, Hs.631878, Hs.631878, Hs.631878, Hs.631878, Hs.631878, Hs.631878, Hs.631878, Hs.631878, Hs.631878, Hs.631878, Hs.631878	59.407	48.962	47.211	61.044	0.824166	0.794692	1.02754
8120135	ADGRF4, ADGRF2, ADGRF4, ADGRF4, ADGRF4, ADGRF2, ADGRF2, ADGRF4, ADGRF2, ADGRF4	Hs.150131, Hs.724860, Hs.150131, Hs.150131, Hs.150131, Hs.724860, Hs.724860, Hs.150131, Hs.724860, Hs.150131	11.081	11.536	10.858	11.237	1.04112	0.979885	1.01413
8126798	ADGRF5, ADGRF5, ADGRF5, ADGRF5, ADGRF5, ADGRF5, ADGRF5, ADGRF5, ADGRF5, ADGRF5, ADGRF5, ADGRF5, ADGRF5, ADGRF5, ADGRF5, ADGRF5, ADGRF5, ADGRF5, ADGRF5, ADGRF5	Hs.362806, Hs.362806, Hs.362806, Hs.362806, Hs.362806, Hs.362806, Hs.362806, Hs.362806, Hs.362806, Hs.362806, Hs.362806, Hs.362806, Hs.362806, Hs.362806, Hs.362806, Hs.362806, Hs.362806, Hs.362806, Hs.362806, Hs.362806	14.655	12.903	13.321	12.848	0.880504	0.908967	0.876717
7996081	ADGRG1, ADGRG1, ADGRG1, ADGRG1, ADGRG1, ADGRG1, ADGRG1, ADGRG1, ADGRG1, ADGRG1, ADGRG1, ADGRG1, ADGRG1, ADGRG1, ADGRG1, ADGRG1, ADGRG1, ADGRG1, ADGRG1, ADGRG1, ADGRG1, ADGRG1, ADGRG1, ADGRG1, ADGRG1, ADGRG1, ADGRG1, ADGRG1, ADGRG1, ADGRG1, ADGRG1, ADGRG1, ADGRG1, ADGRG1, ADGRG1, ADGRG1, ADGRG1, ADGRG1, ADGRG1, ADGRG1, ADGRG1, ADGRG1, ADGRG1, ADGRG1, ADGRG1, ADGRG1, ADGRG1, ADGRG1, ADGRG1, ADGRG1,…	Hs.513633, Hs.513633, Hs.513633, Hs.513633, Hs.513633, Hs.513633, Hs.513633, Hs.513633, Hs.513633, Hs.513633, Hs.513633, Hs.513633, Hs.513633, Hs.513633, Hs.513633, Hs.513633, Hs.513633, Hs.513633, Hs.513633, Hs.513633, Hs.513633, Hs.513633, Hs.513633, Hs.513633, Hs.513633, Hs.513633, Hs.513633, Hs.513633, Hs.513633, Hs.513633, Hs.513633, Hs.513633, Hs.513633, Hs.513633, Hs.513633, Hs.513633, Hs.…	35.895	34.822	31.253	31.505	0.970103	0.870683	0.877703
8171624	ADGRG2, ADGRG2, ADGRG2, ADGRG2, ADGRG2, ADGRG2, ADGRG2, ADGRG2, ADGRG2, ADGRG2, ADGRG2, ADGRG2, ADGRG2, ADGRG2, ADGRG2, ADGRG2, ADGRG2, ADGRG2, ADGRG2, ADGRG2, ADGRG2, ADGRG2, ADGRG2, ADGRG2, ADGRG2, ADGRG2, ADGRG2, ADGRG2, ADGRG2, ADGRG2, ADGRG2, ADGRG2, ADGRG2, ADGRG2, ADGRG2, ADGRG2, ADGRG2, ADGRG2	Hs.146978, Hs.146978, Hs.146978, Hs.146978, Hs.146978, Hs.146978, Hs.146978, Hs.146978, Hs.146978, Hs.146978, Hs.146978, Hs.146978, Hs.146978, Hs.146978, Hs.146978, Hs.146978, Hs.146978, Hs.146978, Hs.146978, Hs.146978, Hs.146978, Hs.146978, Hs.146978, Hs.146978, Hs.146978, Hs.146978, Hs.146978, Hs.146978, Hs.146978, Hs.146978, Hs.146978, Hs.146978, Hs.146978, Hs.146978, Hs.146978, Hs.146978, Hs.…	12.815	11.354	11.707	15.782	0.886024	0.913585	1.23153
7996100	ADGRG3, ADGRG3, ADGRG3, ADGRG3, ADGRG3, ADGRG3, ADGRG3, ADGRG3, ADGRG3, ADGRG3, ADGRG3, ADGRG3, ADGRG3, ADGRG3, ADGRG3, ADGRG3, ADGRG3, ADGRG3, ADGRG3, ADGRG3, ADGRG3	Hs.383403, Hs.383403, Hs.383403, Hs.383403, Hs.383403, Hs.383403, Hs.383403, Hs.383403, Hs.383403, Hs.383403, Hs.383403, Hs.383403, Hs.383403, Hs.383403, Hs.383403, Hs.383403, Hs.383403, Hs.383403, Hs.383403, Hs.383403, Hs.383403	21.638	21.698	23.056	29.044	1.00278	1.06556	1.34227
8170135	ADGRG4, ADGRG4, ADGRG4, ADGRG4, ADGRG4, ADGRG4, ADGRG4, ADGRG4, ADGRG4, ADGRG4, ADGRG4, ADGRG4, ADGRG4	Hs.381354, Hs.381354, Hs.381354, Hs.381354, Hs.381354, Hs.381354, Hs.381354, Hs.381354, Hs.381354, Hs.381354, Hs.381354, Hs.381354, Hs.381354	13.505	13.922	12.338	11.7	1.03092	0.913613	0.866369
7996064	ADGRG5, ADGRG5, ADGRG5, ADGRG5, ADGRG5, ADGRG5, ADGRG5, ADGRG5, ADGRG5, ADGRG5, ADGRG5, ADGRG5, ADGRG5, ADGRG5, ADGRG5, ADGRG5, ADGRG5, ADGRG5, ADGRG5, ADGRG5	Hs.187884, Hs.187884, Hs.187884, Hs.187884, Hs.187884, Hs.187884, Hs.187884, Hs.187884, Hs.187884, Hs.187884, Hs.187884, Hs.187884, Hs.187884, Hs.187884, Hs.187884, Hs.187884, Hs.187884, Hs.187884, Hs.187884, Hs.187884	32.126	31.335	35.647	30.904	0.975399	1.10961	0.961977
8122365	ADGRG6, ADGRG6, ADGRG6, ADGRG6, ADGRG6, ADGRG6, ADGRG6, ADGRG6, ADGRG6, ADGRG6, ADGRG6, ADGRG6, ADGRG6, ADGRG6, ADGRG6, ADGRG6, ADGRG6, ADGRG6, ADGRG6, ADGRG6, ADGRG6, ADGRG6, ADGRG6, ADGRG6, ADGRG6, ADGRG6, ADGRG6, ADGRG6, ADGRG6, ADGRG6, ADGRG6, ADGRG6, ADGRG6	Hs.743302, Hs.743302, Hs.743302, Hs.743302, Hs.743302, Hs.743302, Hs.743302, Hs.743302, Hs.743302, Hs.743302, Hs.743302, Hs.743302, Hs.743302, Hs.743302, Hs.743302, Hs.743302, Hs.743302, Hs.743302, Hs.743302, Hs.743302, Hs.743302, Hs.743302, Hs.743302, Hs.743302, Hs.743302, Hs.743302, Hs.743302, Hs.743302, Hs.743302, Hs.743302, Hs.743302, Hs.743302, Hs.743302	43.057	38.495	76.898	50.013	0.894044	1.78597	1.16157
8081298	ADGRG7, ADGRG7, ADGRG7, ADGRG7, ADGRG7, ADGRG7, ADGRG7, ADGRG7, ADGRG7, ADGRG7, ADGRG7, ADGRG7, ADGRG7	Hs.334511, Hs.334511, Hs.334511, Hs.334511, Hs.334511, Hs.334511, Hs.334511, Hs.334511, Hs.334511, Hs.334511, Hs.334511, Hs.334511, Hs.334511	9.291	9.965	9.068	8.448	1.07261	0.976016	0.909311
8034783	ADGRL1, ADGRL1, ADGRL1, ADGRL1, ADGRL1, ADGRL1, ADGRL1, ADGRL1, ADGRL1, ADGRL1, ADGRL1, ADGRL1, ADGRL1, ADGRL1, ADGRL1, ADGRL1, ADGRL1, ADGRL1, ADGRL1, ADGRL1	Hs.94229, Hs.94229, Hs.94229, Hs.94229, Hs.94229, Hs.94229, Hs.94229, Hs.94229, Hs.94229, Hs.94229, Hs.94229, Hs.94229, Hs.94229, Hs.94229, Hs.94229, Hs.94229, Hs.94229, Hs.94229, Hs.94229, Hs.94229	367.667	355.361	271.506	298.29	0.966529	0.738456	0.811306
7902565	ADGRL2, ADGRL2, ADGRL2, ADGRL2, ADGRL2, ADGRL2, ADGRL2, ADGRL2, ADGRL2, ADGRL2, ADGRL2, ADGRL2, ADGRL2, ADGRL2, ADGRL2, ADGRL2, ADGRL2, ADGRL2, ADGRL2, ADGRL2, ADGRL2, ADGRL2, ADGRL2, ADGRL2, ADGRL2, ADGRL2, ADGRL2, ADGRL2, ADGRL2, ADGRL2, ADGRL2, ADGRL2, ADGRL2, ADGRL2, ADGRL2, ADGRL2, ADGRL2, ADGRL2, ADGRL2, ADGRL2, ADGRL2, ADGRL2, ADGRL2, ADGRL2, ADGRL2, ADGRL2, ADGRL2, ADGRL2, ADGRL2, ADGRL2	Hs.24212, Hs.649282, Hs.24212, Hs.649282, Hs.24212, Hs.649282, Hs.24212, Hs.649282, Hs.24212, Hs.649282, Hs.24212, Hs.649282, Hs.24212, Hs.649282, Hs.24212, Hs.649282, Hs.24212, Hs.649282, Hs.24212, Hs.649282, Hs.24212, Hs.649282, Hs.24212, Hs.649282, Hs.24212, Hs.649282, Hs.24212, Hs.649282, Hs.24212, Hs.649282, Hs.24212, Hs.649282, Hs.24212, Hs.649282, Hs.24212, Hs.649282, Hs.24212, Hs.649282, …	493.648	483.217	555.438	500.214	0.978869	1.12517	1.0133
8095303	ADGRL3, ADGRL3, ADGRL3, ADGRL3, ADGRL3, ADGRL3, ADGRL3, ADGRL3, ADGRL3, ADGRL3, ADGRL3, ADGRL3, ADGRL3, ADGRL3, ADGRL3, ADGRL3, ADGRL3, ADGRL3, ADGRL3, ADGRL3, ADGRL3, ADGRL3, ADGRL3, ADGRL3, ADGRL3, ADGRL3, ADGRL3, ADGRL3, ADGRL3, ADGRL3, ADGRL3, ADGRL3	Hs.28391, Hs.570770, Hs.28391, Hs.570770, Hs.28391, Hs.570770, Hs.28391, Hs.570770, Hs.28391, Hs.570770, Hs.28391, Hs.570770, Hs.28391, Hs.570770, Hs.28391, Hs.570770, Hs.28391, Hs.570770, Hs.28391, Hs.570770, Hs.28391, Hs.570770, Hs.28391, Hs.570770, Hs.28391, Hs.570770, Hs.28391, Hs.570770, Hs.28391, Hs.570770, Hs.28391, Hs.570770, Hs.28391, Hs.570770, Hs.28391, Hs.570770, Hs.28391, Hs.570770, …	319.618	239.458	422.039	342.732	0.749201	1.32045	1.07232
7917182	ADGRL4, ADGRL4, ADGRL4, ADGRL4, ADGRL4, ADGRL4, ADGRL4, ADGRL4	Hs.132314, Hs.132314, Hs.132314, Hs.132314, Hs.132314, Hs.132314, Hs.132314, Hs.132314	7.883	7.861	6.731	8.089	0.997215	0.853886	1.02617
8106827	ADGRV1, ADGRV1, ADGRV1, ADGRV1, ADGRV1, ADGRV1, ADGRV1, ADGRV1, ADGRV1, ADGRV1, ADGRV1, ADGRV1, ADGRV1, ADGRV1, ADGRV1, ADGRV1, ADGRV1, ADGRV1, ADGRV1, ADGRV1, ADGRV1	Hs.591777, Hs.591777, Hs.591777, Hs.591777, Hs.591777, Hs.591777, Hs.591777, Hs.591777, Hs.591777, Hs.591777, Hs.591777, Hs.591777, Hs.591777, Hs.591777, Hs.591777, Hs.591777, Hs.591777, Hs.591777, Hs.591777, Hs.591777, Hs.591777	321.788	383.411	301.654	321.012	1.1915	0.937431	0.997591
8101874	ADH1A, ADH1A, ADH1A, ADH1A, ADH1A, ADH1A, ADH1A, ADH1A, ADH1A, ADH1A, ADH1A, ADH1A, ADH1A, ADH1A, ADH1A, ADH1A	Hs.654433, Hs.654433, Hs.654433, Hs.654433, Hs.654433, Hs.654433, Hs.654433, Hs.654433, Hs.654433, Hs.654433, Hs.654433, Hs.654433, Hs.654433, Hs.654433, Hs.654433, Hs.654433	26.594	35.166	24.851	19	1.32232	0.934463	0.714445
8101881	ADH1B, ADH1B, ADH1B, ADH1B, ADH1B, ADH1B, ADH1B, ADH1B, ADH1B, ADH1B, ADH1B, ADH1B, ADH1B, ADH1B, ADH1B, ADH1B, ADH1B, ADH1B, ADH1B, ADH1B, ADH1B, ADH1B, ADH1B, ADH1B, ADH1B, ADH1B, ADH1B, ADH1B, ADH1B, ADH1B	Hs.4, Hs.4, Hs.4, Hs.4, Hs.4, Hs.4, Hs.4, Hs.4, Hs.4, Hs.4, Hs.4, Hs.4, Hs.4, Hs.4, Hs.4, Hs.4, Hs.4, Hs.4, Hs.4, Hs.4, Hs.4, Hs.4, Hs.4, Hs.4, Hs.4, Hs.4, Hs.4, Hs.4, Hs.4, Hs.4	17.205	14.83	16.117	17.851	0.861965	0.936733	1.03755
8101893	ADH1C, ADH1C, ADH1C, ADH1C, ADH1C, ADH1C, ADH1C, ADH1C, ADH1C, ADH1C, ADH1C, ADH1C, ADH1C, ADH1C, ADH1C, ADH1C, ADH1C, ADH1C, ADH1C, ADH1C, ADH1C, ADH1C	Hs.654537, Hs.654537, Hs.654537, Hs.654537, Hs.654537, Hs.654537, Hs.654537, Hs.654537, Hs.654537, Hs.654537, Hs.654537, Hs.654537, Hs.654537, Hs.654537, Hs.654537, Hs.654537, Hs.654537, Hs.654537, Hs.654537, Hs.654537, Hs.654537, Hs.654537	15.895	17.376	18.495	14.652	1.09318	1.16357	0.921816
8101852	ADH4, ADH4, ADH4, ADH4, ADH4, ADH4, ADH4, ADH4, ADH4, ADH4, ADH4, ADH4, ADH4, ADH4, ADH4, ADH4, ADH4, ADH4, ADH4, ADH4, ADH4, ADH4, ADH4, ADH4, ADH4, ADH4, ADH4, ADH4, ADH4, ADH4, ADH4, ADH4, ADH4, ADH4, ADH4	Hs.1219, Hs.1219, Hs.1219, Hs.1219, Hs.1219, Hs.1219, Hs.1219, Hs.1219, Hs.1219, Hs.1219, Hs.1219, Hs.1219, Hs.1219, Hs.1219, Hs.1219, Hs.1219, Hs.1219, Hs.1219, Hs.1219, Hs.1219, Hs.1219, Hs.1219, Hs.1219, Hs.1219, Hs.1219, Hs.1219, Hs.1219, Hs.1219, Hs.1219, Hs.1219, Hs.1219, Hs.1219, Hs.1219, Hs.1219, Hs.1219	8.572	9.008	9.179	10.066	1.05083	1.07075	1.17431
8101844	ADH5, ADH5, ADH5, ADH5, ADH5, ADH5, ADH5, ADH5, ADH5, ADH5, ADH5, ADH5, ADH5, ADH5, ADH5, ADH5, ADH5, ADH5, ADH5, ADH5, ADH5, ADH5, ADH5, ADH5, ADH5, ADH5, ADH5, ADH5, ADH5, ADH5, ADH5, ADH5, ADH5, ADH5, ADH5, ADH5	Hs.78989, Hs.78989, Hs.78989, Hs.78989, Hs.78989, Hs.78989, Hs.78989, Hs.78989, Hs.78989, Hs.78989, Hs.78989, Hs.78989, Hs.78989, Hs.78989, Hs.78989, Hs.78989, Hs.78989, Hs.78989, Hs.78989, Hs.78989, Hs.78989, Hs.78989, Hs.78989, Hs.78989, Hs.78989, Hs.78989, Hs.78989, Hs.78989, Hs.78989, Hs.78989, Hs.78989, Hs.78989, Hs.78989, Hs.78989	348.236	349.236	351.627	347.169	1.00287	1.00974	0.996935
8127419	ADH5P4, ADH5P4		372.595	367.316	342.174	337.84	0.985834	0.918354	0.906722
8101862	ADH6, ADH6, ADH6, ADH6, ADH6, ADH6, ADH6, ADH6, ADH6, ADH6, ADH6, ADH6, ADH6, ADH6, ADH6, ADH6, ADH6, ADH6, ADH6, ADH6, ADH6, ADH6, ADH6, ADH6, ADH6, ADH6, ADH6, ADH6	Hs.586161, Hs.586161, Hs.586161, Hs.586161, Hs.586161, Hs.586161, Hs.586161, Hs.586161, Hs.586161, Hs.586161, Hs.586161, Hs.586161, Hs.586161, Hs.586161, Hs.586161, Hs.586161, Hs.586161, Hs.586161, Hs.586161, Hs.586161, Hs.586161, Hs.586161, Hs.586161, Hs.586161, Hs.586161, Hs.586161, Hs.586161, Hs.586161	11.624	10.871	11.647	10.964	0.935226	1.00199	0.943192
8101904	ADH7, ADH7, ADH7, ADH7, ADH7, ADH7, ADH7, ADH7, ADH7, ADH7, ADH7, ADH7, ADH7, ADH7, ADH7, ADH7, ADH7, ADH7, ADH7, ADH7, ADH7	Hs.389, Hs.389, Hs.389, Hs.389, Hs.389, Hs.389, Hs.389, Hs.389, Hs.389, Hs.389, Hs.389, Hs.389, Hs.389, Hs.389, Hs.389, Hs.389, Hs.389, Hs.389, Hs.389, Hs.389, Hs.389	12.834	12.112	13.103	14.845	0.943769	1.02098	1.15673
8146687	ADHFE1, ADHFE1, ADHFE1, ADHFE1, ADHFE1, ADHFE1, ADHFE1, ADHFE1, ADHFE1, ADHFE1, ADHFE1, ADHFE1, ADHFE1, ADHFE1, ADHFE1, ADHFE1, C8orf46, ADHFE1, ADHFE1, C8orf46, ADHFE1, ADHFE1, ADHFE1, ADHFE1, ADHFE1, ADHFE1, ADHFE1, ADHFE1, ADHFE1, ADHFE1, C8orf46, ADHFE1, ADHFE1, ADHFE1, ADHFE1, ADHFE1, ADHFE1, ADHFE1, ADHFE1, ADHFE1, ADHFE1, ADHFE1, ADHFE1, ADHFE1, ADHFE1, ADHFE1, C8orf46, ADHFE1, ADHFE1, ADH…	Hs.720023, Hs.720023, Hs.720023, Hs.720023, Hs.720023, Hs.720023, Hs.720023, Hs.720023, Hs.720023, Hs.720023, Hs.720023, Hs.720023, Hs.720023, Hs.720023, Hs.720023, Hs.720023, Hs.268869, Hs.720023, Hs.720023, Hs.268869, Hs.720023, Hs.720023, Hs.720023, Hs.720023, Hs.720023, Hs.720023, Hs.720023, Hs.720023, Hs.720023, Hs.720023, Hs.268869, Hs.720023, Hs.720023, Hs.720023, Hs.720023, Hs.720023, Hs.…	21.003	21.663	27.645	24.738	1.03141	1.31628	1.17783
8050071	ADI1, ADI1, ADI1, ADI1, ADI1, ADI1, ADI1, ADI1, ADI1, ADI1, ADI1, ADI1, ADI1, ADI1, ADI1, ADI1	Hs.502773, Hs.502773, Hs.502773, Hs.502773, Hs.502773, Hs.502773, Hs.502773, Hs.502773, Hs.502773, Hs.502773, Hs.502773, Hs.502773, Hs.502773, Hs.502773, Hs.502773, Hs.502773	306.097	362.466	335.67	302.427	1.18415	1.09661	0.988009
8062527	ADIG, ADIG, ADIG, ADIG, ADIG, ADIG, ADIG, ADIG, ADIG, ADIG, ADIG, ADIG, ADIG	Hs.368028, Hs.368028, Hs.368028, Hs.368028, Hs.368028, Hs.368028, Hs.368028, Hs.368028, Hs.368028, Hs.368028, Hs.368028, Hs.368028, Hs.368028	33.402	36.098	33.813	35.428	1.08071	1.01228	1.06065
8084710	ADIPOQ, ADIPOQ, ADIPOQ, ADIPOQ, ADIPOQ, ADIPOQ, ADIPOQ, ADIPOQ, ADIPOQ, ADIPOQ, ADIPOQ, ADIPOQ, ADIPOQ, ADIPOQ, ADIPOQ, ADIPOQ	Hs.80485, Hs.80485, Hs.80485, Hs.80485, Hs.80485, Hs.80485, Hs.80485, Hs.80485, Hs.80485, Hs.80485, Hs.80485, Hs.80485, Hs.80485, Hs.80485, Hs.80485, Hs.80485	21.333	21.853	23.198	25.598	1.02439	1.08743	1.19991
7923503	ADIPOR1, ADIPOR1, ADIPOR1, ADIPOR1, ADIPOR1, ADIPOR1, ADIPOR1, ADIPOR1, ADIPOR1, ADIPOR1, ADIPOR1, ADIPOR1, ADIPOR1, ADIPOR1, ADIPOR1, ADIPOR1, ADIPOR1, ADIPOR1, ADIPOR1, ADIPOR1	Hs.713729, Hs.713729, Hs.713729, Hs.713729, Hs.713729, Hs.713729, Hs.713729, Hs.713729, Hs.713729, Hs.713729, Hs.713729, Hs.713729, Hs.713729, Hs.713729, Hs.713729, Hs.713729, Hs.713729, Hs.713729, Hs.713729, Hs.713729	1427.53	1466	1483.1	1472.5	1.02695	1.03893	1.0315
7953021	ADIPOR2, ADIPOR2, ADIPOR2, ADIPOR2, ADIPOR2, ADIPOR2, ADIPOR2, ADIPOR2, ADIPOR2, ADIPOR2, ADIPOR2, ADIPOR2, ADIPOR2, ADIPOR2, ADIPOR2, ADIPOR2, ADIPOR2, ADIPOR2, ADIPOR2, ADIPOR2, ADIPOR2, ADIPOR2, ADIPOR2, ADIPOR2	Hs.371642, Hs.371642, Hs.371642, Hs.371642, Hs.371642, Hs.371642, Hs.371642, Hs.371642, Hs.371642, Hs.371642, Hs.371642, Hs.371642, Hs.371642, Hs.371642, Hs.371642, Hs.371642, Hs.371642, Hs.371642, Hs.371642, Hs.371642, Hs.371642, Hs.371642, Hs.371642, Hs.371642, Hs.371642	507.6	562.178	506.513	491.205	1.10752	0.997858	0.9677
7928882	ADIRF, AGAP11, ADIRF, ADIRF, ADIRF, ADIRF, ADIRF, ADIRF, ADIRF, ADIRF, ADIRF, AGAP11	Hs.642660, Hs.511787, Hs.642660, Hs.642660, Hs.642660, Hs.642660, Hs.642660, Hs.642660, Hs.642660, Hs.642660, Hs.642660, Hs.511787, Hs.714477, Hs.739872	44.479	38.737	41.943	40.607	0.870898	0.942974	0.912944
7928471	ADK, ADK, ADK, ADK, ADK, ADK, ADK, ADK, ADK, ADK, ADK, ADK, ADK, ADK, ADK, ADK, ADK, ADK, ADK, ADK, ADK, ADK, ADK, ADK, ADK, ADK	Hs.656586, Hs.656586, Hs.656586, Hs.656586, Hs.656586, Hs.656586, Hs.656586, Hs.656586, Hs.656586, Hs.656586, Hs.656586, Hs.656586, Hs.656586, Hs.656586, Hs.656586, Hs.656586, Hs.656586, Hs.656586, Hs.656586, Hs.656586, Hs.656586, Hs.656586, Hs.656586, Hs.656586, Hs.656586, Hs.656586	268.398	250.442	261.115	254.336	0.9331	0.972865	0.947608
7938390	ADM, ADM, ADM, ADM, ADM, ADM, ADM, ADM, ADM, ADM, ADM, ADM, ADM, ADM, ADM, ADM, ADM, ADM, ADM, ADM, ADM, ADM	Hs.441047, Hs.441047, Hs.441047, Hs.441047, Hs.441047, Hs.441047, Hs.441047, Hs.441047, Hs.441047, Hs.441047, Hs.441047, Hs.441047, Hs.441047, Hs.441047, Hs.441047, Hs.441047, Hs.441047, Hs.441047, Hs.441047, Hs.441047, Hs.441047, Hs.441047	192.347	214.896	236.459	181.602	1.11723	1.22934	0.94414
8074063	ADM2, MIOX, MIOX, ADM2, ADM2, ADM2, ADM2, ADM2, ADM2, ADM2, ADM2, ADM2, ADM2, ADM2, ADM2	Hs.449099, Hs.743540, Hs.129227, Hs.129227, Hs.449099, Hs.743540, Hs.449099, Hs.743540, Hs.449099, Hs.743540, Hs.449099, Hs.743540, Hs.449099, Hs.743540, Hs.449099, Hs.743540, Hs.449099, Hs.743540, Hs.449099, Hs.743540, Hs.449099, Hs.743540, Hs.449099, Hs.743540, Hs.449099, Hs.743540, Hs.449099, Hs.743540	89.438	76.534	76.871	86.84	0.855726	0.859495	0.970958
8067011	ADNP, ADNP, ADNP, ADNP, ADNP, ADNP, ADNP, ADNP, ADNP, ADNP, ADNP, ADNP, ADNP, ADNP, ADNP, ADNP, ADNP, ADNP, ADNP, ADNP, ADNP, ADNP	Hs.570355, Hs.570355, Hs.570355, Hs.570355, Hs.570355, Hs.570355, Hs.570355, Hs.570355, Hs.570355, Hs.570355, Hs.570355, Hs.570355, Hs.570355, Hs.570355, Hs.570355, Hs.570355, Hs.570355, Hs.570355, Hs.570355, Hs.570355, Hs.570355, Hs.570355	863.193	881.941	834.245	837.784	1.02172	0.966464	0.970564
8021914	ADNP2, ADNP2, ADNP2, ADNP2, ADNP2, ADNP2, ADNP2, ADNP2, ADNP2, ADNP2, ADNP2, ADNP2, ADNP2, ADNP2, ADNP2, ADNP2	Hs.131915, Hs.131915, Hs.131915, Hs.131915, Hs.131915, Hs.131915, Hs.131915, Hs.131915, Hs.131915, Hs.131915, Hs.131915, Hs.131915, Hs.131915, Hs.131915, Hs.131915, Hs.131915	305.444	271.132	242.05	242.094	0.887664	0.792452	0.792594
7927767	ADO, ADO, ADO, ADO, ADO, ADO, ADO	Hs.99821, Hs.99821, Hs.99821, Hs.99821, Hs.99821, Hs.99821, Hs.99821	184.731	196.801	193.837	183.403	1.06534	1.0493	0.992811
7908907	ADORA1, ADORA1, ADORA1, ADORA1, ADORA1, ADORA1, ADORA1, ADORA1, ADORA1, ADORA1, ADORA1, ADORA1, ADORA1, ADORA1, ADORA1, ADORA1, ADORA1, ADORA1, ADORA1, ADORA1, ADORA1, ADORA1, ADORA1, ADORA1, ADORA1, ADORA1, ADORA1, ADORA1, ADORA1, ADORA1, ADORA1, ADORA1, ADORA1, ADORA1, ADORA1, ADORA1, ADORA1, ADORA1, ADORA1, ADORA1, ADORA1	Hs.77867, Hs.77867, Hs.77867, Hs.77867, Hs.77867, Hs.77867, Hs.77867, Hs.77867, Hs.77867, Hs.77867, Hs.77867, Hs.77867, Hs.77867, Hs.77867, Hs.77867, Hs.77867, Hs.77867, Hs.77867, Hs.77867, Hs.77867, Hs.77867, Hs.77867, Hs.77867, Hs.77867, Hs.77867, Hs.77867, Hs.77867, Hs.77867, Hs.77867, Hs.77867, Hs.77867, Hs.77867, Hs.77867, Hs.77867, Hs.77867, Hs.77867, Hs.77867, Hs.77867, Hs.77867, Hs.77867,…	62.007	60.047	55.267	64.663	0.968388	0.891311	1.04284
8071899	ADORA2A, ADORA2A, ADORA2A, ADORA2A, ADORA2A, ADORA2A, ADORA2A, SPECC1L-ADORA2A, ADORA2A, ADORA2A, ADORA2A, ADORA2A, ADORA2A, ADORA2A, ADORA2A, ADORA2A, ADORA2A, ADORA2A, ADORA2A, ADORA2A, ADORA2A, ADORA2A, ADORA2A, ADORA2A, ADORA2A, ADORA2A, ADORA2A, ADORA2A, ADORA2A, ADORA2A, ADORA2A, ADORA2A, ADORA2A, ADORA2A, ADORA2A, ADORA2A, ADORA2A, ADORA2A, ADORA2A, ADORA2A, ADORA2A, SPECC1L-ADORA2A, ADORA…	Hs.197029, Hs.197029, Hs.197029, Hs.197029, Hs.197029, Hs.197029, Hs.197029, Hs.197029, Hs.197029, Hs.197029, Hs.197029, Hs.197029, Hs.197029, Hs.197029, Hs.197029, Hs.197029, Hs.197029, Hs.197029, Hs.197029, Hs.197029, Hs.197029, Hs.197029, Hs.197029, Hs.197029, Hs.197029, Hs.197029, Hs.197029, Hs.197029, Hs.197029, Hs.197029, Hs.197029, Hs.197029, Hs.197029, Hs.197029, Hs.197029, Hs.197029, Hs.…	83.775	68.707	82.304	73.86	0.820133	0.982442	0.881642
8075005	ADORA2A-AS1, ADORA2A-AS1, ADORA2A-AS1	Hs.632761, Hs.632761, Hs.632761	46.954	50.598	46.263	49.781	1.07761	0.985294	1.0602
8005134	ADORA2B, ADORA2B, ADORA2B, ADORA2B, ADORA2B, ADORA2B, ADORA2B, ADORA2B, ADORA2B, ADORA2B, ADORA2B, ADORA2B, ADORA2B	Hs.167046, Hs.167046, Hs.167046, Hs.167046, Hs.167046, Hs.167046, Hs.167046, Hs.167046, Hs.167046, Hs.167046, Hs.167046, Hs.167046, Hs.167046	209.421	199.63	194.39	182.931	0.953244	0.928224	0.873506
7918533	ADORA3, TMIGD3, ADORA3, ADORA3, TMIGD3, TMIGD3, ADORA3, TMIGD3, TMIGD3, TMIGD3, TMIGD3, TMIGD3, TMIGD3, TMIGD3, ADORA3, ADORA3, ADORA3, ADORA3, TMIGD3, TMIGD3, TMIGD3, ADORA3, ADORA3, TMIGD3, TMIGD3, TMIGD3, TMIGD3, TMIGD3, ADORA3, ADORA3, TMIGD3, ADORA3, ADORA3, ADORA3, ADORA3, ADORA3	Hs.281342, Hs.281342, Hs.281342, Hs.281342, Hs.281342, Hs.281342, Hs.281342, Hs.281342, Hs.281342, Hs.281342, Hs.281342, Hs.281342, Hs.281342, Hs.281342, Hs.281342, Hs.281342, Hs.281342, Hs.281342, Hs.281342, Hs.281342, Hs.281342, Hs.281342, Hs.281342	16.552	15.43	16.89	17.594	0.932227	1.02038	1.06292
7990231	ADPGK, ADPGK, ADPGK, ADPGK, ADPGK, ADPGK, ADPGK, ADPGK, ADPGK, ADPGK, ADPGK, ADPGK, ADPGK, ADPGK, ADPGK, ADPGK, ADPGK, ADPGK, ADPGK, ADPGK, ADPGK, ADPGK, ADPGK, ADPGK, ADPGK, ADPGK, ADPGK, ADPGK, ADPGK, ADPGK, ADPGK, ADPGK, ADPGK, ADPGK, ADPGK, ADPGK, ADPGK, ADPGK, ADPGK, ADPGK, ADPGK, ADPGK, ADPGK, ADPGK, ADPGK, ADPGK, ADPGK, ADPGK, ADPGK	Hs.654636, Hs.654636, Hs.654636, Hs.654636, Hs.654636, Hs.654636, Hs.654636, Hs.654636, Hs.654636, Hs.654636, Hs.654636, Hs.654636, Hs.654636, Hs.654636, Hs.654636, Hs.654636, Hs.654636, Hs.654636, Hs.654636, Hs.654636, Hs.654636, Hs.654636, Hs.654636, Hs.654636, Hs.654636, Hs.562587, Hs.654636, Hs.654636, Hs.654636, Hs.654636, Hs.654636, Hs.654636, Hs.654636, Hs.654636, Hs.654636, Hs.654636, Hs.…	354.526	344.991	337.122	335.41	0.973106	0.950908	0.946082
8081880	ADPRH, ADPRH, ADPRH, ADPRH, ADPRH, ADPRH, ADPRH, ADPRH, ADPRH, ADPRH, ADPRH, ADPRH, ADPRH, ADPRH, ADPRH, ADPRH, ADPRH, ADPRH, ADPRH, ADPRH, ADPRH, ADPRH, ADPRH, ADPRH, ADPRH, ADPRH, ADPRH	Hs.99884, Hs.99884, Hs.99884, Hs.99884, Hs.99884, Hs.99884, Hs.99884, Hs.99884, Hs.99884, Hs.99884, Hs.99884, Hs.99884, Hs.99884, Hs.99884, Hs.99884, Hs.99884, Hs.99884, Hs.99884, Hs.99884, Hs.99884, Hs.99884, Hs.99884, Hs.99884, Hs.99884, Hs.99884, Hs.99884, Hs.99884	16.129	23.877	20.233	17.195	1.48033	1.25444	1.0661
7972902	ADPRHL1, ADPRHL1, ADPRHL1, ADPRHL1, ADPRHL1, ADPRHL1, ADPRHL1, ADPRHL1, ADPRHL1, ADPRHL1, ADPRHL1	Hs.98669, Hs.98669, Hs.98669, Hs.98669, Hs.98669, Hs.98669, Hs.98669, Hs.98669, Hs.98669, Hs.98669, Hs.98669	79.409	124.07	112.381	100.463	1.56242	1.41522	1.26513
7900087	ADPRHL2, ADPRHL2, ADPRHL2, ADPRHL2, ADPRHL2, ADPRHL2, ADPRHL2, ADPRHL2, ADPRHL2, ADPRHL2	Hs.18021, Hs.18021, Hs.18021, Hs.18021, Hs.18021, Hs.18021, Hs.18021, Hs.18021, Hs.18021, Hs.18021	125.643	113.869	130.021	114.845	0.906288	1.03485	0.914054
8004940	ADPRM, ADPRM, ADPRM, ADPRM, ADPRM, ADPRM, ADPRM, ADPRM, ADPRM, ADPRM, ADPRM, ADPRM, ADPRM, ADPRM, ADPRM, ADPRM, ADPRM, ADPRM, ADPRM, ADPRM, ADPRM	Hs.47668, Hs.47668, Hs.47668, Hs.47668, Hs.47668, Hs.47668, Hs.47668, Hs.47668, Hs.47668, Hs.47668, Hs.47668, Hs.47668, Hs.47668, Hs.47668, Hs.47668, Hs.47668, Hs.47668, Hs.47668, Hs.47668, Hs.47668, Hs.47668	22.281	27.415	28.924	33.657	1.23044	1.29815	1.5106
8149885	ADRA1A, ADRA1A, ADRA1A, ADRA1A, ADRA1A, ADRA1A, ADRA1A, ADRA1A, ADRA1A, ADRA1A, ADRA1A, ADRA1A, ADRA1A, ADRA1A, ADRA1A, ADRA1A, ADRA1A, ADRA1A, ADRA1A, ADRA1A, ADRA1A, ADRA1A, ADRA1A, ADRA1A, ADRA1A, ADRA1A, ADRA1A, ADRA1A, ADRA1A, ADRA1A, ADRA1A, ADRA1A, ADRA1A, ADRA1A, ADRA1A, ADRA1A, ADRA1A, ADRA1A, ADRA1A, ADRA1A, ADRA1A, ADRA1A, ADRA1A, ADRA1A, ADRA1A, ADRA1A, ADRA1A, ADRA1A, ADRA1A, ADRA1A,…	Hs.709175, Hs.709175, Hs.709175, Hs.709175, Hs.709175, Hs.709175, Hs.709175, Hs.709175, Hs.709175, Hs.709175, Hs.709175, Hs.709175, Hs.709175, Hs.709175, Hs.709175, Hs.709175, Hs.709175, Hs.709175, Hs.709175, Hs.709175, Hs.709175, Hs.709175, Hs.709175, Hs.709175, Hs.709175, Hs.709175, Hs.709175, Hs.709175, Hs.709175, Hs.709175, Hs.709175, Hs.709175, Hs.709175, Hs.709175, Hs.709175, Hs.709175, Hs.…	31.011	32.582	24.914	26.96	1.05064	0.803398	0.869383
8109612	ADRA1B, ADRA1B, ADRA1B, ADRA1B, ADRA1B, ADRA1B, ADRA1B, ADRA1B, ADRA1B, ADRA1B, ADRA1B, ADRA1B, ADRA1B, ADRA1B, ADRA1B, ADRA1B, ADRA1B	Hs.368632, Hs.368632, Hs.368632, Hs.368632, Hs.368632, Hs.368632, Hs.368632, Hs.368632, Hs.368632, Hs.368632, Hs.368632, Hs.368632, Hs.368632, Hs.368632, Hs.368632, Hs.368632, Hs.368632	59.493	54.084	58.022	58.086	0.909089	0.975281	0.976359
8064779	ADRA1D, ADRA1D, ADRA1D, ADRA1D, ADRA1D, ADRA1D, ADRA1D, ADRA1D, ADRA1D	Hs.557, Hs.557, Hs.557, Hs.557, Hs.557, Hs.557, Hs.557, Hs.557, Hs.557	55.24	60.763	56.739	54.498	1.09998	1.02712	0.98656
7930482	ADRA2A, ADRA2A, ADRA2A, ADRA2A, ADRA2A, ADRA2A, ADRA2A	Hs.249159, Hs.249159, Hs.249159, Hs.249159, Hs.249159, Hs.249159, Hs.249159	54.25	48.31	49.411	56.054	0.890514	0.910809	1.03325
8053869	ADRA2B, ADRA2B, ADRA2B, ADRA2B, ADRA2B, ADRA2B	Hs.247686, Hs.247686, Hs.247686, Hs.247686, Hs.247686, Hs.247686	97.56	82.15	85.893	96.28	0.842047	0.88041	0.986882
8093826	ADRA2C, ADRA2C, ADRA2C, ADRA2C, ADRA2C, ADRA2C, ADRA2C, ADRA2C	Hs.123022, Hs.123022, Hs.123022, Hs.123022, Hs.123022, Hs.123022, Hs.123022, Hs.123022	69.881	64.755	62.033	62.859	0.926659	0.887707	0.899528
7930627	ADRB1, ADRB1, ADRB1, ADRB1, ADRB1	Hs.99913, Hs.99913, Hs.99913, Hs.99913, Hs.99913, Hs.99913	77.045	80.858	86.784	87.562	1.04949	1.12641	1.1365
8109086	ADRB2, ADRB2, ADRB2, ADRB2, ADRB2, ADRB2, ADRB2, ADRB2, ADRB2	Hs.2551, Hs.2551, Hs.2551, Hs.2551, Hs.2551, Hs.2551, Hs.2551, Hs.2551, Hs.2551	23.802	25.121	20.204	22.869	1.05542	0.848812	0.960795
8150249	ADRB3, ADRB3, ADRB3, ADRB3, ADRB3, ADRB3, ADRB3, ADRB3, ADRB3, ADRB3, ADRB3, ADRB3	Hs.2549, Hs.2549, Hs.2549, Hs.2549, Hs.2549, Hs.2549, Hs.2549, Hs.2549, Hs.2549, Hs.2549, Hs.2549, Hs.2549	32.509	24.205	29.088	36.539	0.744565	0.894763	1.12397
7941797	ADRBK1, ADRBK1, ADRBK1, ADRBK1, ADRBK1, ADRBK1, ADRBK1, ADRBK1, ADRBK1, ADRBK1, ADRBK1, ADRBK1, ADRBK1, ADRBK1, ADRBK1, ADRBK1, ADRBK1, ADRBK1, ADRBK1, ADRBK1, ADRBK1, ADRBK1, ADRBK1, ADRBK1, ADRBK1, ADRBK1, ADRBK1, ADRBK1, ADRBK1, ADRBK1, ADRBK1, ADRBK1, ADRBK1, ADRBK1, ADRBK1, ADRBK1, ADRBK1	Hs.83636, Hs.83636, Hs.83636, Hs.83636, Hs.83636, Hs.83636, Hs.83636, Hs.83636, Hs.83636, Hs.83636, Hs.83636, Hs.83636, Hs.83636, Hs.83636, Hs.83636, Hs.83636, Hs.83636, Hs.83636, Hs.83636, Hs.83636, Hs.83636, Hs.83636, Hs.83636, Hs.83636, Hs.83636, Hs.83636, Hs.83636, Hs.83636, Hs.83636, Hs.83636, Hs.83636, Hs.83636, Hs.83636, Hs.83636, Hs.83636, Hs.83636, Hs.83636	291.008	261.64	271.568	294.023	0.899082	0.933198	1.01036
8072015	ADRBK2, ADRBK2, ADRBK2, ADRBK2, ADRBK2, ADRBK2, ADRBK2, ADRBK2, ADRBK2, ADRBK2, ADRBK2, ADRBK2, ADRBK2, ADRBK2, ADRBK2, ADRBK2, ADRBK2, ADRBK2	Hs.657494, Hs.657494, Hs.657494, Hs.657494, Hs.657494, Hs.657494, Hs.657494, Hs.657494, Hs.657494, Hs.657494, Hs.657494, Hs.657494, Hs.657494, Hs.657494, Hs.657494, Hs.657494, Hs.657494, Hs.657494	321.985	272.797	275.77	283.171	0.847235	0.856471	0.879455
8063893	ADRM1, ADRM1, ADRM1, ADRM1, ADRM1, ADRM1, ADRM1, ADRM1, ADRM1, ADRM1, ADRM1, ADRM1, ADRM1, ADRM1, ADRM1, ADRM1, ADRM1, ADRM1, ADRM1, ADRM1, ADRM1, ADRM1, ADRM1, ADRM1	Hs.90107, Hs.90107, Hs.90107, Hs.90107, Hs.90107, Hs.90107, Hs.90107, Hs.90107, Hs.90107, Hs.90107, Hs.90107, Hs.90107, Hs.90107, Hs.90107, Hs.90107, Hs.90107, Hs.90107, Hs.90107, Hs.90107, Hs.90107, Hs.90107, Hs.90107, Hs.90107, Hs.90107	874.435	763.281	851.451	808.214	0.872885	0.973716	0.92427
8073242	ADSL, ADSL, ADSL, ADSL, ADSL, ADSL, ADSL, ADSL, ADSL, ADSL, ADSL, ADSL, ADSL, ADSL, ADSL, ADSL, ADSL, ADSL, ADSL, ADSL, ADSL, ADSL, ADSL, ADSL, ADSL, ADSL, ADSL, ADSL, ADSL, ADSL, ADSL, ADSL, ADSL, ADSL, ADSL, ADSL, ADSL, ADSL, ADSL, ADSL, ADSL, ADSL, ADSL, ADSL, ADSL, ADSL, ADSL, ADSL, ADSL, ADSL, ADSL, ADSL, ADSL, ADSL	Hs.75527, Hs.75527, Hs.75527, Hs.75527, Hs.75527, Hs.75527, Hs.75527, Hs.75527, Hs.75527, Hs.75527, Hs.75527, Hs.75527, Hs.75527, Hs.75527, Hs.75527, Hs.75527, Hs.75527, Hs.75527, Hs.75527, Hs.75527, Hs.75527, Hs.75527, Hs.75527, Hs.75527, Hs.75527, Hs.75527, Hs.75527, Hs.75527, Hs.75527, Hs.75527, Hs.75527, Hs.75527, Hs.75527, Hs.75527, Hs.75527	1230.25	1194.48	1235.34	1111.03	0.970923	1.00414	0.903097
7925550	ADSS, ADSS, ADSS, ADSS, ADSS, ADSS, ADSS, ADSS, ADSS, ADSS, ADSS, ADSS, ADSS	Hs.498313, Hs.498313, Hs.498313, Hs.498313, Hs.498313, Hs.498313, Hs.498313, Hs.498313, Hs.498313, Hs.498313, Hs.498313, Hs.498313, Hs.498313	392.683	352.885	388.241	334.7	0.898652	0.988688	0.852342
7977273	ADSSL1, ADSSL1, ADSSL1, ADSSL1, ADSSL1, ADSSL1, ADSSL1, ADSSL1, ADSSL1, ADSSL1, ADSSL1, ADSSL1, ADSSL1, ADSSL1, ADSSL1, ADSSL1, ADSSL1, ADSSL1, ADSSL1, ADSSL1, ADSSL1, ADSSL1, ADSSL1, ADSSL1, ADSSL1, ADSSL1, ADSSL1, ADSSL1, ADSSL1, ADSSL1, ADSSL1, ADSSL1, ADSSL1, ADSSL1, ADSSL1, ADSSL1, ADSSL1, ADSSL1, ADSSL1	Hs.592327, Hs.592327, Hs.592327, Hs.592327, Hs.592327, Hs.592327, Hs.592327, Hs.592327, Hs.592327, Hs.592327, Hs.592327, Hs.592327, Hs.592327, Hs.592327, Hs.592327, Hs.592327, Hs.592327, Hs.592327, Hs.592327, Hs.592327, Hs.592327, Hs.592327, Hs.592327, Hs.592327, Hs.592327, Hs.592327, Hs.592327, Hs.592327, Hs.592327, Hs.592327, Hs.592327, Hs.592327, Hs.592327, Hs.592327, Hs.592327, Hs.592327, Hs.…	41.905	48.473	40.32	43.542	1.15673	0.962168	1.03906
8123951	ADTRP, ADTRP, ADTRP, ADTRP, ADTRP, ADTRP, ADTRP, ADTRP, ADTRP, ADTRP, ADTRP, ADTRP, ADTRP, ADTRP, ADTRP, ADTRP, ADTRP, ADTRP, ADTRP, ADTRP, ADTRP, ADTRP, ADTRP, ADTRP, ADTRP, ADTRP, ADTRP, ADTRP, ADTRP, ADTRP, ADTRP, ADTRP, ADTRP, ADTRP, ADTRP	Hs.126409, Hs.126409, Hs.126409, Hs.126409, Hs.126409, Hs.126409, Hs.126409, Hs.126409, Hs.126409, Hs.126409, Hs.126409, Hs.126409, Hs.126409, Hs.126409, Hs.126409, Hs.126409, Hs.126409, Hs.126409, Hs.126409, Hs.126409, Hs.126409, Hs.126409, Hs.126409, Hs.126409, Hs.126409, Hs.126409, Hs.126409, Hs.126409, Hs.126409, Hs.126409, Hs.126409, Hs.126409, Hs.126409, Hs.126409, Hs.126409	14.256	14.8	13.007	13.43	1.03814	0.912359	0.942028
8132557	AEBP1, AEBP1, AEBP1, AEBP1, AEBP1, AEBP1, AEBP1, AEBP1, AEBP1, AEBP1, AEBP1, AEBP1, AEBP1, AEBP1, AEBP1, AEBP1, AEBP1, AEBP1, AEBP1, AEBP1, AEBP1, AEBP1, AEBP1, AEBP1, AEBP1, AEBP1	Hs.439463, Hs.439463, Hs.439463, Hs.439463, Hs.439463, Hs.439463, Hs.439463, Hs.439463, Hs.439463, Hs.439463, Hs.439463, Hs.439463, Hs.439463, Hs.439463, Hs.439463, Hs.439463, Hs.439463, Hs.439463, Hs.439463, Hs.439463, Hs.439463, Hs.439463, Hs.439463, Hs.439463, Hs.439463, Hs.439463	51.244	48.549	54.432	46.659	0.947406	1.06221	0.910533
7954279	AEBP2, AEBP2, AEBP2, AEBP2, AEBP2, AEBP2, AEBP2, AEBP2, AEBP2, AEBP2, AEBP2, AEBP2, AEBP2, AEBP2, AEBP2, AEBP2, AEBP2, AEBP2, AEBP2, AEBP2, AEBP2, AEBP2, AEBP2	Hs.126497, Hs.126497, Hs.126497, Hs.126497, Hs.126497, Hs.126497, Hs.126497, Hs.126497, Hs.126497, Hs.126497, Hs.126497, Hs.126497, Hs.126497, Hs.126497, Hs.126497, Hs.126497, Hs.126497, Hs.126497, Hs.126497, Hs.126497, Hs.126497, Hs.126497, Hs.126497	1388.7	1473.95	1650.01	1699.45	1.06139	1.18817	1.22377
7985767	AEN, AEN, AEN, AEN, AEN, AEN, AEN, AEN, AEN, AEN, AEN, AEN, AEN, AEN, AEN, AEN, AEN, AEN, AEN, AEN, AEN, AEN	Hs.436102, Hs.436102, Hs.436102, Hs.436102, Hs.436102, Hs.436102, Hs.436102, Hs.436102, Hs.436102, Hs.436102, Hs.436102, Hs.436102, Hs.436102, Hs.436102, Hs.436102, Hs.436102, Hs.436102, Hs.436102, Hs.436102, Hs.436102, Hs.436102, Hs.436102	788.075	652.212	1004.05	894.407	0.827601	1.27406	1.13493
8032576	AES, AES, AES, AES, AES, AES, AES, AES, AES, AES, AES, AES, AES, AES, AES, AES, AES, AES, AES, AES, AES, AES, AES, AES, AES, AES, AES, AES, AES, AES, AES, AES, AES, AES, AES, AES, AES, AES, AES, AES	Hs.515053, Hs.515053, Hs.515053, Hs.515053, Hs.515053, Hs.515053, Hs.515053, Hs.515053, Hs.515053, Hs.515053, Hs.515053, Hs.515053, Hs.515053, Hs.515053, Hs.515053, Hs.515053, Hs.515053, Hs.515053, Hs.515053, Hs.515053, Hs.515053, Hs.515053, Hs.515053, Hs.515053, Hs.515053, Hs.515053, Hs.515053, Hs.515053, Hs.515053, Hs.515053, Hs.515053, Hs.515053, Hs.515053, Hs.515053	561.976	516.183	489.995	487.683	0.918515	0.871915	0.867802
8099259	AFAP1, AFAP1, AFAP1, AFAP1, AFAP1, AFAP1, AFAP1, AFAP1, AFAP1, AFAP1, AFAP1, AFAP1, AFAP1, AFAP1, AFAP1, AFAP1, AFAP1, AFAP1, AFAP1, AFAP1, AFAP1, AFAP1, AFAP1, AFAP1, AFAP1, AFAP1, AFAP1, AFAP1, AFAP1, AFAP1, AFAP1, AFAP1	Hs.529369, Hs.529369, Hs.529369, Hs.529369, Hs.529369, Hs.529369, Hs.529369, Hs.529369, Hs.529369, Hs.529369, Hs.529369, Hs.529369, Hs.529369, Hs.529369, Hs.529369, Hs.529369, Hs.529369, Hs.529369, Hs.529369, Hs.529369, Hs.529369, Hs.529369, Hs.529369, Hs.529369, Hs.529369, Hs.529369, Hs.529369, Hs.529369, Hs.529369, Hs.529369, Hs.529369, Hs.529369	147.861	156.56	169.737	128.031	1.05883	1.14795	0.865886
8094028	AFAP1-AS1, AFAP1-AS1, AFAP1-AS1	Hs.663029, Hs.663029, Hs.663029	17.177	13.584	19.397	21.527	0.790838	1.12927	1.25328
8109120	AFAP1L1, AFAP1L1, AFAP1L1, AFAP1L1, AFAP1L1, AFAP1L1, AFAP1L1, AFAP1L1, AFAP1L1, AFAP1L1, AFAP1L1, AFAP1L1, AFAP1L1, AFAP1L1, AFAP1L1, AFAP1L1, AFAP1L1, AFAP1L1, AFAP1L1, AFAP1L1, AFAP1L1, AFAP1L1, AFAP1L1	Hs.483793, Hs.483793, Hs.483793, Hs.483793, Hs.483793, Hs.483793, Hs.483793, Hs.483793, Hs.483793, Hs.483793, Hs.483793, Hs.483793, Hs.483793, Hs.483793, Hs.483793, Hs.483793, Hs.483793, Hs.483793, Hs.483793, Hs.483793, Hs.483793, Hs.483793, Hs.483793	28.768	29.933	28.335	29.25	1.04053	0.984972	1.01677
7936439	AFAP1L2, AFAP1L2, AFAP1L2, AFAP1L2, AFAP1L2, AFAP1L2, AFAP1L2, AFAP1L2, AFAP1L2, AFAP1L2, AFAP1L2, AFAP1L2, AFAP1L2, AFAP1L2, AFAP1L2, AFAP1L2, AFAP1L2, AFAP1L2, AFAP1L2, AFAP1L2, AFAP1L2, AFAP1L2, AFAP1L2, AFAP1L2, AFAP1L2, AFAP1L2, AFAP1L2, AFAP1L2, AFAP1L2, AFAP1L2, AFAP1L2, AFAP1L2, AFAP1L2, AFAP1L2, AFAP1L2, AFAP1L2, AFAP1L2, AFAP1L2, AFAP1L2, AFAP1L2, AFAP1L2, AFAP1L2, AFAP1L2, AFAP1L2, AFA…	Hs.501106, Hs.501106, Hs.501106, Hs.501106, Hs.501106, Hs.501106, Hs.501106, Hs.501106, Hs.501106, Hs.501106, Hs.501106, Hs.501106, Hs.501106, Hs.501106, Hs.501106, Hs.501106, Hs.501106, Hs.501106, Hs.501106, Hs.501106, Hs.501106, Hs.501106, Hs.501106, Hs.501106, Hs.501106, Hs.501106, Hs.501106, Hs.501106, Hs.501106, Hs.501106, Hs.501106, Hs.501106, Hs.501106, Hs.501106, Hs.501106, Hs.501106, Hs.…	16.228	17.416	16.822	17.536	1.07322	1.03659	1.0806
8096224	AFF1, AFF1, AFF1, AFF1, AFF1, AFF1, AFF1, AFF1, AFF1, AFF1, AFF1, AFF1, AFF1, AFF1, AFF1, AFF1, AFF1, AFF1, AFF1, AFF1, AFF1, AFF1, AFF1, AFF1, AFF1, AFF1, AFF1, AFF1, AFF1, AFF1, AFF1, AFF1, AFF1, AFF1, AFF1, AFF1, AFF1, AFF1, AFF1, AFF1, AFF1, AFF1	Hs.480190, Hs.480190, Hs.480190, Hs.480190, Hs.480190, Hs.480190, Hs.480190, Hs.480190, Hs.480190, Hs.480190, Hs.480190, Hs.480190, Hs.480190, Hs.480190, Hs.480190, Hs.480190, Hs.480190, Hs.480190, Hs.480190, Hs.480190, Hs.480190, Hs.480190, Hs.480190, Hs.480190, Hs.480190, Hs.480190, Hs.480190, Hs.480190, Hs.480190, Hs.480190, Hs.480190, Hs.480190, Hs.480190, Hs.480190, Hs.480190, Hs.480190, Hs.…	402.652	405.705	455.228	464.221	1.00758	1.13058	1.15291
8170364	AFF2, AFF2, AFF2, AFF2, AFF2, AFF2, AFF2, AFF2, AFF2, AFF2, AFF2, AFF2, AFF2, AFF2, AFF2, AFF2, AFF2, AFF2, AFF2, AFF2, AFF2, AFF2, AFF2, AFF2, AFF2, AFF2, AFF2, AFF2, AFF2, AFF2	Hs.496911, Hs.496911, Hs.496911, Hs.496911, Hs.496911, Hs.496911, Hs.496911, Hs.496911, Hs.496911, Hs.496911, Hs.496911, Hs.496911, Hs.496911, Hs.496911, Hs.496911, Hs.496911, Hs.496911, Hs.496911, Hs.496911, Hs.496911, Hs.496911, Hs.496911, Hs.496911, Hs.496911, Hs.496911, Hs.496911, Hs.496911, Hs.496911, Hs.496911, Hs.496911	520.767	360.975	709.07	530.749	0.693161	1.36159	1.01917
8054254	AFF3, AFF3, AFF3, AFF3, AFF3, AFF3, AFF3, AFF3, AFF3, AFF3, AFF3, AFF3, AFF3, AFF3, AFF3, AFF3, AFF3, AFF3, AFF3, AFF3, AFF3, AFF3, AFF3, AFF3, AFF3, AFF3, AFF3, AFF3, AFF3, AFF3, AFF3, AFF3, AFF3, AFF3, AFF3, AFF3, AFF3, AFF3, AFF3, AFF3, AFF3, AFF3, AFF3, AFF3, AFF3, AFF3, AFF3, AFF3, AFF3, AFF3, AFF3, AFF3, AFF3, AFF3	Hs.444414, Hs.444414, Hs.444414, Hs.444414, Hs.444414, Hs.444414, Hs.444414, Hs.444414, Hs.444414, Hs.444414, Hs.444414, Hs.444414, Hs.444414, Hs.444414, Hs.444414, Hs.444414, Hs.444414, Hs.444414, Hs.444414, Hs.444414, Hs.444414, Hs.444414, Hs.444414, Hs.444414, Hs.444414, Hs.444414, Hs.444414, Hs.444414, Hs.444414, Hs.444414, Hs.444414, Hs.444414, Hs.444414, Hs.444414, Hs.444414, Hs.444414, Hs.…	37.099	30.766	80.511	48.524	0.829292	2.17013	1.30795
8114083	AFF4, AFF4, AFF4, AFF4, AFF4, AFF4, AFF4, AFF4, AFF4, AFF4, AFF4, AFF4, AFF4, AFF4, AFF4, AFF4, AFF4, AFF4, AFF4, AFF4, AFF4, AFF4, AFF4, AFF4, AFF4, AFF4, AFF4, AFF4, AFF4, AFF4, AFF4, AFF4, AFF4	Hs.519313, Hs.519313, Hs.519313, Hs.519313, Hs.519313, Hs.519313, Hs.519313, Hs.519313, Hs.519313, Hs.519313, Hs.519313, Hs.519313, Hs.519313, Hs.519313, Hs.519313, Hs.519313, Hs.519313, Hs.519313, Hs.519313, Hs.519313, Hs.519313, Hs.519313, Hs.519313, Hs.519313, Hs.519313, Hs.519313, Hs.519313, Hs.519313, Hs.519313, Hs.519313, Hs.519313, Hs.519313, Hs.519313	751.924	719.635	760.573	782.664	0.957058	1.0115	1.04088
7998083	AFG3L1P, AFG3L1P, AFG3L1P, AFG3L1P, AFG3L1P, AFG3L1P, AFG3L1P, AFG3L1P, AFG3L1P, AFG3L1P, AFG3L1P, AFG3L1P, AFG3L1P, AFG3L1P, AFG3L1P, AFG3L1P, AFG3L1P, AFG3L1P, AFG3L1P, AFG3L1P, AFG3L1P, AFG3L1P, AFG3L1P, AFG3L1P, AFG3L1P, AFG3L1P, AFG3L1P, AFG3L1P, AFG3L1P, AFG3L1P, AFG3L1P, AFG3L1P, AFG3L1P, AFG3L1P, AFG3L1P, AFG3L1P, AFG3L1P, AFG3L1P, AFG3L1P, AFG3L1P, AFG3L1P, AFG3L1P, AFG3L1P, AFG3L1P, AFG…	Hs.534773, Hs.534773, Hs.534773, Hs.534773, Hs.534773, Hs.534773, Hs.534773, Hs.534773, Hs.534773, Hs.534773, Hs.534773, Hs.534773, Hs.534773, Hs.534773, Hs.534773, Hs.534773, Hs.534773, Hs.534773, Hs.534773, Hs.534773, Hs.534773, Hs.534773, Hs.534773, Hs.534773, Hs.534773, Hs.534773, Hs.534773, Hs.534773, Hs.534773, Hs.534773, Hs.534773, Hs.534773, Hs.534773, Hs.534773, Hs.534773, Hs.534773, Hs.…	85.392	84.971	84.828	90.707	0.995075	0.993401	1.06224
8022342	AFG3L2, AFG3L2, AFG3L2, AFG3L2, AFG3L2, AFG3L2, AFG3L2, AFG3L2, AFG3L2, AFG3L2, AFG3L2, AFG3L2	Hs.726355, Hs.726355, Hs.726355, Hs.726355, Hs.726355, Hs.726355, Hs.726355, Hs.726355, Hs.726355, Hs.726355, Hs.726355, Hs.726355	555.656	581.517	557.503	535.834	1.04654	1.00332	0.964326
8095663	AFM, AFM, AFM, AFM, AFM, AFM, AFM, AFM, AFM	Hs.168718, Hs.168718, Hs.168718, Hs.168718, Hs.168718, Hs.168718, Hs.168718, Hs.168718, Hs.168718	9.287	10.299	8.728	10.131	1.10903	0.939816	1.09095
8010248	AFMID, AFMID, AFMID, AFMID, AFMID, AFMID, AFMID, AFMID, AFMID, AFMID, AFMID, AFMID, AFMID, AFMID, AFMID, AFMID, AFMID, AFMID, AFMID, AFMID, AFMID, AFMID, AFMID, AFMID, AFMID, AFMID, AFMID, AFMID, AFMID, AFMID, AFMID, AFMID, AFMID, AFMID, AFMID, AFMID, AFMID, AFMID, AFMID, AFMID, AFMID, AFMID, AFMID, AFMID, AFMID, AFMID, AFMID, AFMID, AFMID, AFMID, AFMID, AFMID	Hs.558614, Hs.558614, Hs.558614, Hs.558614, Hs.558614, Hs.558614, Hs.558614, Hs.558614, Hs.558614, Hs.558614, Hs.558614, Hs.558614, Hs.558614, Hs.558614, Hs.558614, Hs.558614, Hs.558614, Hs.558614, Hs.558614, Hs.558614, Hs.558614, Hs.558614, Hs.558614, Hs.558614, Hs.558614, Hs.558614, Hs.558614, Hs.558614, Hs.558614, Hs.558614, Hs.558614, Hs.558614, Hs.558614, Hs.558614, Hs.558614, Hs.558614, Hs.…	117.744	134.122	120.062	117.457	1.1391	1.01969	0.997563
8095646	AFP, AFP, AFP, AFP, AFP, AFP, AFP, AFP, AFP, AFP, AFP, AFP, AFP, AFP, AFP, AFP, AFP, AFP, AFP, AFP, AFP, AFP, AFP, AFP	Hs.518808, Hs.518808, Hs.518808, Hs.518808, Hs.518808, Hs.518808, Hs.518808, Hs.518808, Hs.518808, Hs.518808, Hs.518808, Hs.518808, Hs.518808, Hs.518808, Hs.518808, Hs.518808, Hs.518808, Hs.518808, Hs.518808, Hs.518808, Hs.518808, Hs.518808, Hs.518808, Hs.518808	12.932	11.379	12.866	12.29	0.879912	0.994884	0.950361
8042291	AFTPH, AFTPH, AFTPH, AFTPH, AFTPH, AFTPH, AFTPH, AFTPH, AFTPH, AFTPH, AFTPH, AFTPH, AFTPH, AFTPH, AFTPH, AFTPH, AFTPH, AFTPH, AFTPH, AFTPH, AFTPH, AFTPH, AFTPH, AFTPH, AFTPH, AFTPH	Hs.655167, Hs.655167, Hs.655167, Hs.655167, Hs.655167, Hs.655167, Hs.655167, Hs.655167, Hs.655167, Hs.655167, Hs.655167, Hs.655167, Hs.655167, Hs.655167, Hs.655167, Hs.655167, Hs.655167, Hs.655167, Hs.655167, Hs.655167, Hs.655167, Hs.655167, Hs.655167, Hs.655167, Hs.655167, Hs.655167	216.563	229.012	264.715	260.225	1.05748	1.22235	1.20161
8103834	AGA, AGA, AGA, AGA, AGA, AGA, AGA, AGA, AGA, AGA, AGA, AGA, AGA, AGA, AGA, AGA, AGA, AGA, AGA, AGA, AGA, AGA, AGA	Hs.207776, Hs.207776, Hs.207776, Hs.207776, Hs.207776, Hs.207776, Hs.207776, Hs.207776, Hs.207776, Hs.207776, Hs.207776, Hs.207776, Hs.207776, Hs.207776, Hs.207776, Hs.207776, Hs.207776, Hs.207776, Hs.207776, Hs.207776, Hs.207776, Hs.207776, Hs.207776	203.387	222.836	211.11	194.142	1.09563	1.03797	0.954545
8049448	AGAP1, AGAP1, AGAP1, AGAP1, AGAP1, AGAP1, AGAP1, AGAP1, AGAP1, AGAP1, AGAP1, AGAP1, AGAP1, AGAP1, AGAP1, AGAP1, AGAP1, AGAP1, AGAP1, AGAP1, AGAP1, AGAP1, AGAP1, AGAP1, AGAP1, AGAP1, AGAP1, AGAP1, AGAP1, AGAP1, AGAP1, AGAP1, AGAP1, AGAP1, AGAP1, AGAP1, AGAP1, AGAP1, AGAP1, AGAP1, AGAP1, AGAP1, AGAP1, AGAP1, AGAP1	Hs.435039, Hs.435039, Hs.435039, Hs.435039, Hs.435039, Hs.435039, Hs.435039, Hs.435039, Hs.435039, Hs.435039, Hs.435039, Hs.435039, Hs.435039, Hs.435039, Hs.435039, Hs.435039, Hs.435039, Hs.435039, Hs.435039, Hs.435039, Hs.435039, Hs.435039, Hs.435039, Hs.435039, Hs.435039, Hs.435039, Hs.435039, Hs.435039, Hs.435039, Hs.435039, Hs.435039, Hs.435039, Hs.435039, Hs.435039, Hs.435039, Hs.435039, Hs.…	236.056	286.34	209.18	259.425	1.21302	0.886148	1.099
7933290	AGAP11, BMS1P5, AGAP11, AGAP11, BMS1P3, AGAP11	Hs.511787, Hs.743373, Hs.511787, Hs.511787, Hs.511787, Hs.511787	412.935	394.205	474.06	435.511	0.954642	1.14803	1.05467
7933413	AGAP11, BMS1P5, BMS1P5, BMS1P5, AGAP11, BMS1P5, AGAP11, BMS1P3, AGAP11, BMS1P5	Hs.511787, Hs.743373, Hs.743373, Hs.743373, Hs.511787, Hs.743373, Hs.711898, Hs.511787, Hs.511787, Hs.743373, Hs.511787	304.372	285.671	339.493	310.263	0.938558	1.11539	1.01935
7964499	AGAP2, AGAP2, AGAP2, AGAP2, AGAP2, AGAP2, AGAP2, AGAP2, AGAP2, AGAP2, AGAP2, AGAP2, AGAP2, AGAP2, AGAP2, AGAP2, AGAP2, AGAP2, AGAP2, AGAP2, AGAP2	Hs.302435, Hs.302435, Hs.302435, Hs.302435, Hs.302435, Hs.302435, Hs.302435, Hs.302435, Hs.302435, Hs.302435, Hs.302435, Hs.302435, Hs.302435, Hs.302435, Hs.302435, Hs.302435, Hs.302435, Hs.302435, Hs.302435, Hs.302435, Hs.302435	31.576	31.483	31.688	31.963	0.997058	1.00357	1.01229
8137381	AGAP3, AGAP3, AGAP3, AGAP3, AGAP3, AGAP3, AGAP3, AGAP3, AGAP3, AGAP3, AGAP3, AGAP3, AGAP3, AGAP3, AGAP3, AGAP3, AGAP3, AGAP3, AGAP3, AGAP3, AGAP3, AGAP3, AGAP3, AGAP3, AGAP3, AGAP3, AGAP3, AGAP3, AGAP3, AGAP3, AGAP3, AGAP3, AGAP3, AGAP3, AGAP3, AGAP3, AGAP3, AGAP3, AGAP3, AGAP3, AGAP3, AGAP3, AGAP3, AGAP3, AGAP3, AGAP3, AGAP3, AGAP3, AGAP3, AGAP3, AGAP3, AGAP3, AGAP3, AGAP3, AGAP3, AGAP3, AGAP3, …	Hs.647075, Hs.647075, Hs.647075, Hs.647075, Hs.647075, Hs.647075, Hs.647075, Hs.647075, Hs.647075, Hs.647075, Hs.647075, Hs.647075, Hs.647075, Hs.647075, Hs.647075, Hs.647075, Hs.647075, Hs.647075, Hs.647075, Hs.647075, Hs.647075, Hs.647075, Hs.647075, Hs.647075, Hs.647075, Hs.647075, Hs.647075, Hs.647075, Hs.647075, Hs.647075, Hs.647075, Hs.647075, Hs.647075, Hs.647075, Hs.647075, Hs.647075, Hs.…	141.628	146.567	136.609	145.651	1.03488	0.964565	1.02841
7934451	AGAP6, AGAP5, AGAP9, AGAP11, AGAP7P, AGAP6, AGAP6, AGAP5, AGAP9, AGAP5, AGAP9, AGAP5, AGAP5, AGAP11, AGAP9, AGAP11, AGAP6, AGAP5, AGAP6, AGAP5, AGAP9, AGAP6, AGAP11, AGAP9, AGAP9, AGAP5	Hs.536158, Hs.651147, Hs.645346, Hs.742298, Hs.511787, Hs.528346, Hs.536158, Hs.536158, Hs.651147, Hs.645346, Hs.742298, Hs.651147, Hs.645346, Hs.742298, Hs.651147, Hs.651147, Hs.511787, Hs.645346, Hs.742298, Hs.511787, Hs.536158, Hs.651147, Hs.536158, Hs.651147, Hs.645346, Hs.742298, Hs.536158, Hs.511787, Hs.645346, Hs.742298, Hs.645346, Hs.742298, Hs.651147, Hs.536158, Hs.656384, Hs.536158, Hs.…	236.573	225.85	319.55	295.198	0.954676	1.35075	1.24781
7933427	AGAP6, AGAP9, AGAP11, AGAP6, AGAP6, AGAP9, AGAP9, AGAP11, AGAP9, AGAP11, AGAP6, AGAP6, AGAP9, AGAP6, AGAP11, AGAP9, AGAP9	Hs.536158, Hs.645346, Hs.742298, Hs.511787, Hs.536158, Hs.536158, Hs.645346, Hs.742298, Hs.645346, Hs.742298, Hs.511787, Hs.645346, Hs.742298, Hs.511787, Hs.536158, Hs.536158, Hs.645346, Hs.742298, Hs.536158, Hs.511787, Hs.645346, Hs.742298, Hs.645346, Hs.742298, Hs.536158, Hs.656384, Hs.536158, Hs.656384, Hs.536158, Hs.656384, Hs.536158, Hs.656384	271.246	257.186	354.228	326.36	0.948167	1.30593	1.20319
7933405	AGAP6, AGAP9, AGAP4, AGAP4, AGAP4, AGAP11, AGAP4, AGAP4, AGAP4, AGAP4, AGAP6, AGAP6, AGAP6, AGAP6, AGAP9, AGAP9, AGAP11, AGAP4, AGAP9, AGAP11, AGAP4, AGAP4, AGAP4, AGAP6, AGAP6, AGAP4, AGAP4, AGAP9, AGAP6, AGAP11, AGAP9, AGAP9, AGAP4	Hs.536158, Hs.645346, Hs.742298, Hs.656384, Hs.536192, Hs.656384, Hs.656384, Hs.511787, Hs.656384, Hs.656384, Hs.656384, Hs.656384, Hs.536158, Hs.536158, Hs.536158, Hs.536158, Hs.645346, Hs.742298, Hs.645346, Hs.742298, Hs.511787, Hs.656384, Hs.645346, Hs.742298, Hs.511787, Hs.656384, Hs.656384, Hs.656384, Hs.536158, Hs.536158, Hs.656384, Hs.656384, Hs.645346, Hs.742298, Hs.536158, Hs.511787, Hs.…	277.628	257.347	364.139	332.602	0.926949	1.31161	1.19802
7933252	AGAP6, AGAP9, AGAP4, AGAP4, AGAP4, AGAP6, AGAP4, AGAP4, AGAP4, AGAP4, AGAP4, AGAP4, AGAP6, AGAP6, AGAP6, AGAP6, AGAP6, AGAP9, AGAP9, AGAP4, AGAP9, AGAP4, AGAP4, AGAP4, AGAP6, AGAP6, AGAP4, AGAP4, AGAP9, AGAP6, AGAP9, AGAP9, AGAP4	Hs.536158, Hs.645346, Hs.742298, Hs.656384, Hs.536192, Hs.656384, Hs.656384, Hs.536158, Hs.656384, Hs.656384, Hs.656384, Hs.656384, Hs.656384, Hs.656384, Hs.536158, Hs.536158, Hs.536158, Hs.536158, Hs.536158, Hs.645346, Hs.742298, Hs.645346, Hs.742298, Hs.656384, Hs.645346, Hs.742298, Hs.656384, Hs.656384, Hs.656384, Hs.536158, Hs.536158, Hs.656384, Hs.656384, Hs.645346, Hs.742298, Hs.536158, Hs.…	280.634	262.209	370.143	335.736	0.934345	1.31895	1.19635
7933574	AGAP6, AGAP9, AGAP4, AGAP4, AGAP4, AGAP7P, AGAP6, AGAP4, AGAP4, AGAP4, AGAP4, AGAP4, AGAP4, AGAP6, AGAP6, AGAP6, AGAP6, AGAP6, AGAP9, AGAP9, AGAP4, AGAP9, AGAP4, AGAP6, AGAP6, AGAP4, AGAP4, AGAP9, AGAP6, AGAP9, AGAP9, AGAP4	Hs.536158, Hs.645346, Hs.742298, Hs.656384, Hs.536192, Hs.656384, Hs.656384, Hs.528346, Hs.536158, Hs.656384, Hs.656384, Hs.656384, Hs.656384, Hs.656384, Hs.656384, Hs.536158, Hs.536158, Hs.536158, Hs.536158, Hs.536158, Hs.645346, Hs.742298, Hs.645346, Hs.742298, Hs.656384, Hs.645346, Hs.742298, Hs.656384, Hs.536158, Hs.536158, Hs.656384, Hs.656384, Hs.645346, Hs.742298, Hs.536158, Hs.645346, Hs.…	246.672	228.35	320.263	295.902	0.925722	1.29834	1.19958
7927552	AGAP6, AGAP9, AGAP6, AGAP6, AGAP6, AGAP6, AGAP6, AGAP6, AGAP9, AGAP9, AGAP9, AGAP6, AGAP6, AGAP9, AGAP6, AGAP9, AGAP9	Hs.536158, Hs.645346, Hs.742298, Hs.536158, Hs.536158, Hs.536158, Hs.536158, Hs.536158, Hs.536158, Hs.645346, Hs.742298, Hs.645346, Hs.742298, Hs.645346, Hs.742298, Hs.536158, Hs.536158, Hs.645346, Hs.742298, Hs.536158, Hs.645346, Hs.742298, Hs.645346, Hs.742298, Hs.536158, Hs.656384, Hs.536158, Hs.656384, Hs.536158, Hs.656384, Hs.536158, Hs.656384	274.97	253.914	362.437	330.599	0.923424	1.3181	1.20231
7927353	AGAP9, AGAP9, AGAP9, AGAP9, AGAP9, AGAP9, AGAP9	Hs.645346, Hs.742298, Hs.645346, Hs.742298, Hs.645346, Hs.742298, Hs.645346, Hs.742298, Hs.645346, Hs.742298, Hs.645346, Hs.742298, Hs.645346, Hs.742298	274.749	271.335	369.618	349.408	0.987574	1.34529	1.27174
7933331	AGAP9, AGAP9, AGAP9, AGAP9, AGAP9, AGAP9, AGAP9	Hs.645346, Hs.742298, Hs.645346, Hs.742298, Hs.645346, Hs.742298, Hs.645346, Hs.742298, Hs.645346, Hs.742298, Hs.645346, Hs.742298, Hs.645346, Hs.742298	274.749	271.335	369.618	349.408	0.987574	1.34529	1.27174
7985741	AGBL1, AGBL1, AGBL1, AGBL1, AGBL1, AGBL1, AGBL1, AGBL1, AGBL1, AGBL1, AGBL1, AGBL1, AGBL1, AGBL1, AGBL1, AGBL1, AGBL1, AGBL1, AGBL1, AGBL1	Hs.679833, Hs.679833, Hs.679833, Hs.679833, Hs.679833, Hs.679833, Hs.679833, Hs.679833, Hs.679833, Hs.679833, Hs.679833, Hs.679833, Hs.679833, Hs.679833, Hs.679833, Hs.679833, Hs.679833, Hs.679833, Hs.679833, Hs.679833	11.069	10.922	11.652	12.284	0.986736	1.05264	1.10973
7947947	AGBL2, AGBL2, AGBL2, AGBL2, AGBL2, AGBL2, AGBL2, AGBL2, AGBL2, AGBL2, AGBL2, AGBL2, AGBL2, AGBL2, AGBL2, AGBL2, AGBL2, AGBL2, AGBL2, AGBL2, AGBL2, AGBL2, AGBL2, AGBL2, AGBL2, AGBL2, AGBL2, AGBL2, AGBL2, AGBL2, AGBL2, AGBL2, AGBL2, AGBL2, AGBL2, AGBL2, AGBL2, AGBL2, AGBL2, AGBL2, AGBL2, AGBL2, AGBL2, AGBL2, AGBL2, AGBL2, AGBL2, AGBL2, AGBL2, AGBL2, AGBL2, AGBL2, AGBL2, AGBL2, AGBL2, AGBL2, AGBL2, …	Hs.147377, Hs.147377, Hs.147377, Hs.147377, Hs.147377, Hs.147377, Hs.147377, Hs.147377, Hs.147377, Hs.147377, Hs.147377, Hs.147377, Hs.147377, Hs.147377, Hs.147377, Hs.147377, Hs.147377, Hs.147377, Hs.147377, Hs.147377, Hs.147377, Hs.147377, Hs.147377, Hs.147377, Hs.147377, Hs.147377, Hs.147377, Hs.147377, Hs.147377, Hs.147377, Hs.147377, Hs.147377, Hs.147377, Hs.147377, Hs.147377, Hs.147377, Hs.…	10.458	9.875	9.677	7.961	0.94426	0.92525	0.761191
8136370	AGBL3, AGBL3, AGBL3, AGBL3, AGBL3, AGBL3, AGBL3, AGBL3, AGBL3, AGBL3, AGBL3, AGBL3, AGBL3, AGBL3, AGBL3, AGBL3, AGBL3, AGBL3, AGBL3, AGBL3, AGBL3, AGBL3, AGBL3, AGBL3	Hs.648616, Hs.648616, Hs.648616, Hs.648616, Hs.648616, Hs.648616, Hs.648616, Hs.648616, Hs.648616, Hs.648616, Hs.648616, Hs.648616, Hs.648616, Hs.648616, Hs.648616, Hs.648616, Hs.648616, Hs.648616, Hs.648616, Hs.648616, Hs.648616, Hs.648616, Hs.648616, Hs.648616	10.558	10.682	11.07	12.462	1.01174	1.04854	1.18033
7915971	AGBL4, AGBL4, AGBL4, AGBL4, AGBL4, AGBL4, AGBL4, AGBL4, AGBL4, AGBL4, AGBL4, AGBL4, AGBL4, AGBL4, AGBL4, AGBL4, AGBL4, AGBL4, AGBL4, AGBL4, AGBL4, AGBL4, AGBL4, AGBL4, AGBL4	Hs.551844, Hs.679809, Hs.551844, Hs.679809, Hs.551844, Hs.679809, Hs.551844, Hs.679809, Hs.551844, Hs.679809, Hs.551844, Hs.679809, Hs.551844, Hs.679809, Hs.551844, Hs.679809, Hs.551844, Hs.679809, Hs.551844, Hs.679809, Hs.551844, Hs.679809, Hs.551844, Hs.679809, Hs.551844, Hs.679809, Hs.551844, Hs.679809, Hs.551844, Hs.679809, Hs.551844, Hs.679809, Hs.551844, Hs.679809, Hs.551844, Hs.679809, Hs.…	19.306	17.169	15.428	18.243	0.889318	0.799148	0.944938
8040774	AGBL5, AGBL5, AGBL5, AGBL5, AGBL5, AGBL5, AGBL5, AGBL5, AGBL5, AGBL5, AGBL5, AGBL5, AGBL5, AGBL5, AGBL5, AGBL5, AGBL5, AGBL5, AGBL5, AGBL5, AGBL5, AGBL5, AGBL5, AGBL5, AGBL5, AGBL5, AGBL5, AGBL5, AGBL5, AGBL5, AGBL5, AGBL5, AGBL5	Hs.138207, Hs.138207, Hs.138207, Hs.138207, Hs.138207, Hs.138207, Hs.138207, Hs.138207, Hs.138207, Hs.138207, Hs.138207, Hs.138207, Hs.138207, Hs.138207, Hs.138207, Hs.138207, Hs.138207, Hs.138207, Hs.138207, Hs.138207, Hs.138207, Hs.138207, Hs.138207, Hs.138207, Hs.138207, Hs.138207, Hs.138207, Hs.138207, Hs.138207, Hs.138207, Hs.138207, Hs.138207, Hs.138207	152.11	183.963	191.018	179.427	1.20941	1.25579	1.17959
8179967	AGER, AGER, AGER, AGER, AGER, AGER, AGER, AGER, AGER, AGER, AGER, AGER, AGER, AGER, AGER, AGER, AGER, AGER, AGER, AGER, AGER, AGER, AGER, AGER, AGER, AGER, AGER, AGER, AGER, AGER, AGER, AGER, AGER, AGER, AGER, AGER, AGER, AGER, AGER, AGER, AGER, AGER, AGER, AGER, AGER, AGER, AGER, AGER, AGER, AGER, AGER, AGER, AGER, AGER, AGER, AGER, AGER, AGER, AGER, AGER, AGER, AGER, AGER, AGER, AGER, AGER, AGE…	Hs.534342, Hs.534342, Hs.534342, Hs.534342, Hs.534342, Hs.534342, Hs.534342, Hs.534342, Hs.534342, Hs.534342, Hs.534342, Hs.534342, Hs.534342, Hs.534342, Hs.534342, Hs.534342, Hs.534342, Hs.534342, Hs.534342, Hs.534342, Hs.534342, Hs.534342, Hs.534342, Hs.534342, Hs.534342, Hs.534342, Hs.534342, Hs.534342, Hs.534342, Hs.534342, Hs.534342, Hs.534342, Hs.534342, Hs.534342, Hs.534342, Hs.534342, Hs.…	73.488	62.924	71.587	69.697	0.856248	0.974136	0.948413
8178771	AGER, AGER, AGER, AGER, AGER, AGER, AGER, AGER, AGER, AGER, AGER, AGER, AGER, AGER, AGER, AGER, AGER, AGER, AGER, AGER, AGER, AGER, AGER, AGER, AGER, AGER, AGER, AGER, AGER, AGER, AGER, AGER, AGER, AGER, AGER, AGER, AGER, AGER, AGER, AGER, AGER, AGER, AGER, AGER, AGER, AGER, AGER, AGER, AGER, AGER, AGER, AGER, AGER, AGER, AGER, AGER, AGER, AGER, AGER, AGER, AGER, AGER, AGER, AGER, AGER, AGER, AGE…	Hs.534342, Hs.534342, Hs.534342, Hs.534342, Hs.534342, Hs.534342, Hs.534342, Hs.534342, Hs.534342, Hs.534342, Hs.534342, Hs.534342, Hs.534342, Hs.534342, Hs.534342, Hs.534342, Hs.534342, Hs.534342, Hs.534342, Hs.534342, Hs.534342, Hs.534342, Hs.534342, Hs.534342, Hs.534342, Hs.534342, Hs.534342, Hs.534342, Hs.534342, Hs.534342, Hs.534342, Hs.534342, Hs.534342, Hs.534342, Hs.534342, Hs.534342, Hs.…	74.142	63.484	72.224	70.317	0.856248	0.974136	0.948413
8125341	AGER, AGER, AGER, AGER, AGER, AGER, AGER, AGER, AGER, AGER, AGER, AGER, AGER, AGER, AGER, AGER, AGER, AGER, AGER, AGER, AGER, AGER, AGER, AGER, AGER, AGER, AGER, AGER, AGER, AGER, AGER, AGER, AGER, AGER, AGER, AGER, AGER, AGER, AGER, AGER, AGER, AGER, AGER, AGER, AGER, AGER, AGER, AGER, AGER, AGER, AGER, AGER, AGER, AGER, AGER, AGER, AGER, AGER, AGER, AGER, AGER, AGER, AGER, AGER, AGER, AGER, AGE…	Hs.534342, Hs.534342, Hs.534342, Hs.534342, Hs.534342, Hs.534342, Hs.534342, Hs.534342, Hs.534342, Hs.534342, Hs.534342, Hs.534342, Hs.534342, Hs.534342, Hs.534342, Hs.534342, Hs.534342, Hs.534342, Hs.534342, Hs.534342, Hs.534342, Hs.534342, Hs.534342, Hs.534342, Hs.534342, Hs.534342, Hs.534342, Hs.534342, Hs.534342, Hs.534342, Hs.534342, Hs.534342, Hs.534342, Hs.534342, Hs.534342, Hs.534342, Hs.…	71.717	66.001	70.248	67.208	0.920295	0.979515	0.937118
8048847	AGFG1, AGFG1, AGFG1, AGFG1, AGFG1, AGFG1, AGFG1, AGFG1, AGFG1, AGFG1, AGFG1, AGFG1, AGFG1, AGFG1, AGFG1, AGFG1, AGFG1, AGFG1, AGFG1, AGFG1, AGFG1, AGFG1, AGFG1, AGFG1, AGFG1, AGFG1, AGFG1, AGFG1, AGFG1, AGFG1, AGFG1, AGFG1, AGFG1, AGFG1, AGFG1, AGFG1, AGFG1	Hs.352962, Hs.352962, Hs.352962, Hs.352962, Hs.352962, Hs.352962, Hs.352962, Hs.352962, Hs.352962, Hs.352962, Hs.352962, Hs.352962, Hs.352962, Hs.352962, Hs.352962, Hs.352962, Hs.352962, Hs.352962, Hs.352962, Hs.352962, Hs.352962, Hs.352962, Hs.352962, Hs.352962, Hs.352962, Hs.352962, Hs.352962, Hs.352962, Hs.352962, Hs.352962, Hs.352962, Hs.352962, Hs.352962, Hs.352962, Hs.352962, Hs.352962, Hs.…	1405.52	1331.41	1391.63	1261.83	0.947271	0.990121	0.897767
8134834	AGFG2, AGFG2, AGFG2, AGFG2, AGFG2, AGFG2, AGFG2, AGFG2, AGFG2, AGFG2, AGFG2, AGFG2, AGFG2, AGFG2, AGFG2, AGFG2, AGFG2	Hs.521083, Hs.521083, Hs.521083, Hs.521083, Hs.521083, Hs.521083, Hs.521083, Hs.521083, Hs.521083, Hs.521083, Hs.521083, Hs.521083, Hs.521083, Hs.521083, Hs.521083, Hs.521083, Hs.521083	51.251	50.553	49.781	50.031	0.986389	0.971318	0.976191
8106429	AGGF1, AGGF1, AGGF1, AGGF1, AGGF1, AGGF1, AGGF1, AGGF1, AGGF1, AGGF1, AGGF1, AGGF1, AGGF1, AGGF1, AGGF1, AGGF1, AGGF1, AGGF1	Hs.634849, Hs.634849, Hs.634849, Hs.634849, Hs.634849, Hs.634849, Hs.634849, Hs.634849, Hs.634849, Hs.634849, Hs.634849, Hs.634849, Hs.634849, Hs.634849, Hs.634849, Hs.634849, Hs.634849, Hs.634849	244.6	259.989	257.94	250.54	1.06291	1.05454	1.02429
8136614	AGK, AGK, AGK, AGK, AGK, AGK, AGK, AGK, AGK, AGK, AGK, AGK, AGK, AGK, AGK, AGK, AGK, AGK, AGK, AGK, AGK, AGK, AGK, AGK, AGK, AGK, AGK, AGK, AGK, AGK, AGK, AGK, AGK, AGK, AGK, AGK, AGK, AGK, AGK, AGK	Hs.743318, Hs.743318, Hs.743318, Hs.743318, Hs.743318, Hs.743318, Hs.743318, Hs.743318, Hs.743318, Hs.743318, Hs.743318, Hs.743318, Hs.743318, Hs.743318, Hs.743318, Hs.743318, Hs.743318, Hs.743318, Hs.743318, Hs.743318, Hs.743318, Hs.743318, Hs.743318, Hs.743318, Hs.743318, Hs.743318, Hs.743318, Hs.743318, Hs.743318, Hs.743318, Hs.743318, Hs.743318, Hs.743318, Hs.743318, Hs.743318, Hs.743318, Hs.…	377.244	469.862	457.504	418.849	1.24551	1.21275	1.11029
7903239	AGL, AGL, AGL, AGL, AGL, AGL, AGL, AGL, AGL, AGL, AGL, AGL, AGL, AGL, AGL, AGL, AGL, AGL, AGL, AGL, AGL, AGL, AGL, AGL, AGL, AGL, AGL, AGL, AGL, AGL, AGL, AGL, AGL, AGL, AGL, AGL	Hs.904, Hs.904, Hs.904, Hs.904, Hs.904, Hs.904, Hs.904, Hs.904, Hs.904, Hs.904, Hs.904, Hs.904, Hs.904, Hs.904, Hs.904, Hs.904, Hs.904, Hs.904, Hs.904, Hs.904, Hs.904, Hs.904, Hs.904, Hs.904, Hs.904, Hs.904, Hs.904, Hs.904, Hs.904, Hs.904, Hs.904, Hs.904, Hs.904, Hs.904, Hs.904, Hs.904	389.656	398.763	373.849	398.891	1.02337	0.959435	1.0237
7912659	AGMAT, AGMAT, AGMAT, AGMAT, AGMAT, AGMAT	Hs.461532, Hs.461532, Hs.461532, Hs.461532, Hs.461532, Hs.461532	21.718	25.791	25.213	28.977	1.18752	1.16089	1.33421
8138337	AGMO, AGMO, AGMO, AGMO, AGMO, AGMO, AGMO, AGMO, AGMO, AGMO, AGMO, AGMO, AGMO, AGMO, AGMO	Hs.670634, Hs.670634, Hs.670634, Hs.670634, Hs.670634, Hs.670634, Hs.670634, Hs.670634, Hs.670634, Hs.670634, Hs.670634, Hs.670634, Hs.670634, Hs.670634, Hs.670634	8.187	8.153	8.382	8.545	0.995847	1.02384	1.0437
7900030	AGO1, AGO3, AGO3, AGO1, AGO1, AGO1, AGO1, AGO1, AGO1, AGO1, AGO1, AGO1, AGO1, AGO1, AGO1, AGO1	Hs.22867, Hs.657659, Hs.657659, Hs.22867, Hs.22867, Hs.22867, Hs.22867, Hs.22867, Hs.22867, Hs.22867, Hs.22867, Hs.22867, Hs.22867, Hs.22867, Hs.22867, Hs.22867	719.19	664.05	685.77	672.837	0.92333	0.95353	0.935548
8153201	AGO2, AGO2, AGO2, AGO2, AGO2, AGO2, AGO2, AGO2, AGO2, AGO2, AGO2, AGO2, AGO2, AGO2, AGO2, AGO2, AGO2, AGO2, AGO2, AGO2, AGO2, AGO2, AGO2, AGO2, AGO2, AGO2, AGO2, AGO2, AGO2, AGO2, AGO2, AGO2, AGO2	Hs.743313, Hs.743313, Hs.743313, Hs.743313, Hs.743313, Hs.743313, Hs.743313, Hs.743313, Hs.743313, Hs.743313, Hs.743313, Hs.743313, Hs.743313, Hs.743313, Hs.743313, Hs.743313, Hs.743313, Hs.743313, Hs.743313, Hs.743313, Hs.743313, Hs.743313, Hs.743313, Hs.743313, Hs.743313, Hs.743313, Hs.743313, Hs.743313, Hs.743313, Hs.743313, Hs.743313, Hs.743313, Hs.743313	774.16	686.01	606.641	671.701	0.886135	0.783613	0.867652
7900051	AGO3, AGO3, AGO3, AGO3, AGO3, AGO3, AGO3, AGO3, AGO3, AGO3, AGO3, AGO3, AGO3, AGO3, AGO3, AGO3, AGO3, AGO3, AGO3, AGO3, AGO3, AGO3, AGO3, AGO3, AGO3, AGO3, AGO3, AGO3, AGO3	Hs.657659, Hs.657659, Hs.657659, Hs.657659, Hs.657659, Hs.657659, Hs.657659, Hs.657659, Hs.657659, Hs.657659, Hs.657659, Hs.657659, Hs.657659, Hs.657659, Hs.657659, Hs.657659, Hs.657659, Hs.657659, Hs.657659, Hs.657659, Hs.657659, Hs.657659, Hs.657659, Hs.657659, Hs.657659, Hs.657659, Hs.657659, Hs.657659, Hs.657659	290.232	303.785	346.381	318.254	1.0467	1.19346	1.09655
7900009	AGO4, AGO4, AGO4, AGO4, AGO4, AGO4, AGO4, AGO4, AGO4, AGO4, AGO4, AGO4, AGO4, AGO4, AGO4, AGO4	Hs.744858, Hs.744858, Hs.744858, Hs.744858, Hs.744858, Hs.744858, Hs.744858, Hs.744858, Hs.744858, Hs.744858, Hs.744858, Hs.744858, Hs.744858, Hs.744858, Hs.744858, Hs.744858	157.798	215.53	233.124	241.972	1.36586	1.47736	1.53343
8179958	AGPAT1, AGPAT1, AGPAT1, AGPAT1, AGPAT1, AGPAT1, AGPAT1, AGPAT1, AGPAT1, AGPAT1, AGPAT1, AGPAT1, AGPAT1, AGPAT1, AGPAT1, AGPAT1, AGPAT1, AGPAT1, AGPAT1, AGPAT1, AGPAT1, AGPAT1, AGPAT1, AGPAT1, AGPAT1, AGPAT1, AGPAT1, AGPAT1, AGPAT1, AGPAT1, AGPAT1, AGPAT1, AGPAT1, AGPAT1, AGPAT1, AGPAT1, AGPAT1, AGPAT1, AGPAT1, AGPAT1, AGPAT1, AGPAT1, AGPAT1, AGPAT1, AGPAT1, AGPAT1, AGPAT1, AGPAT1, AGPAT1, AGPAT1,…	Hs.409230, Hs.409230, Hs.409230, Hs.409230, Hs.409230, Hs.409230, Hs.409230, Hs.409230, Hs.409230, Hs.409230, Hs.409230, Hs.409230, Hs.409230, Hs.409230, Hs.409230, Hs.409230, Hs.409230, Hs.409230, Hs.409230, Hs.409230, Hs.409230, Hs.409230, Hs.409230, Hs.409230, Hs.409230, Hs.409230, Hs.409230, Hs.409230, Hs.409230, Hs.409230, Hs.409230, Hs.409230, Hs.409230, Hs.409230, Hs.409230, Hs.409230, Hs.…	592.703	657.081	628.033	605.174	1.10862	1.05961	1.02104
8178762	AGPAT1, AGPAT1, AGPAT1, AGPAT1, AGPAT1, AGPAT1, AGPAT1, AGPAT1, AGPAT1, AGPAT1, AGPAT1, AGPAT1, AGPAT1, AGPAT1, AGPAT1, AGPAT1, AGPAT1, AGPAT1, AGPAT1, AGPAT1, AGPAT1, AGPAT1, AGPAT1, AGPAT1, AGPAT1, AGPAT1, AGPAT1, AGPAT1, AGPAT1, AGPAT1, AGPAT1, AGPAT1, AGPAT1, AGPAT1, AGPAT1, AGPAT1, AGPAT1, AGPAT1, AGPAT1, AGPAT1, AGPAT1, AGPAT1, AGPAT1, AGPAT1, AGPAT1, AGPAT1, AGPAT1, AGPAT1, AGPAT1, AGPAT1,…	Hs.409230, Hs.409230, Hs.409230, Hs.409230, Hs.409230, Hs.409230, Hs.409230, Hs.409230, Hs.409230, Hs.409230, Hs.409230, Hs.409230, Hs.409230, Hs.409230, Hs.409230, Hs.409230, Hs.409230, Hs.409230, Hs.409230, Hs.409230, Hs.409230, Hs.409230, Hs.409230, Hs.409230, Hs.409230, Hs.409230, Hs.409230, Hs.409230, Hs.409230, Hs.409230, Hs.409230, Hs.409230, Hs.409230, Hs.409230, Hs.409230, Hs.409230, Hs.…	592.703	657.081	628.033	605.174	1.10862	1.05961	1.02104
8125328	AGPAT1, AGPAT1, AGPAT1, AGPAT1, AGPAT1, AGPAT1, AGPAT1, AGPAT1, AGPAT1, AGPAT1, AGPAT1, AGPAT1, AGPAT1, AGPAT1, AGPAT1, AGPAT1, AGPAT1, AGPAT1, AGPAT1, AGPAT1, AGPAT1, AGPAT1, AGPAT1, AGPAT1, AGPAT1, AGPAT1, AGPAT1, AGPAT1, AGPAT1, AGPAT1, AGPAT1, AGPAT1, AGPAT1, AGPAT1, AGPAT1, AGPAT1, AGPAT1, AGPAT1, AGPAT1, AGPAT1, AGPAT1, AGPAT1, AGPAT1, AGPAT1, AGPAT1, AGPAT1, AGPAT1, AGPAT1, AGPAT1, AGPAT1,…	Hs.409230, Hs.409230, Hs.409230, Hs.409230, Hs.409230, Hs.409230, Hs.409230, Hs.409230, Hs.409230, Hs.409230, Hs.409230, Hs.409230, Hs.409230, Hs.409230, Hs.409230, Hs.409230, Hs.409230, Hs.409230, Hs.409230, Hs.409230, Hs.409230, Hs.409230, Hs.409230, Hs.409230, Hs.409230, Hs.409230, Hs.409230, Hs.409230, Hs.409230, Hs.409230, Hs.409230, Hs.409230, Hs.409230, Hs.409230, Hs.409230, Hs.409230, Hs.…	592.703	657.081	628.033	605.174	1.10862	1.05961	1.02104
8165258	AGPAT2, AGPAT2, AGPAT2, AGPAT2, AGPAT2, AGPAT2, AGPAT2, AGPAT2, AGPAT2, AGPAT2, AGPAT2, AGPAT2, AGPAT2, AGPAT2, AGPAT2, AGPAT2, AGPAT2, AGPAT2, AGPAT2	Hs.320151, Hs.320151, Hs.320151, Hs.320151, Hs.320151, Hs.320151, Hs.320151, Hs.320151, Hs.320151, Hs.320151, Hs.320151, Hs.320151, Hs.320151, Hs.320151, Hs.320151, Hs.320151, Hs.320151, Hs.320151, Hs.320151	249.363	239.111	211.133	207.997	0.958887	0.84669	0.834114
8068952	AGPAT3, AGPAT3, AGPAT3, AGPAT3, AGPAT3, AGPAT3, AGPAT3, AGPAT3, AGPAT3, AGPAT3, AGPAT3, AGPAT3, AGPAT3, AGPAT3, AGPAT3, AGPAT3, AGPAT3, AGPAT3, AGPAT3, AGPAT3, AGPAT3, AGPAT3, AGPAT3, AGPAT3, AGPAT3, AGPAT3, AGPAT3, AGPAT3, AGPAT3, AGPAT3, AGPAT3, AGPAT3, AGPAT3, AGPAT3, AGPAT3, AGPAT3, AGPAT3, AGPAT3, AGPAT3, AGPAT3, AGPAT3, AGPAT3, AGPAT3, AGPAT3, AGPAT3, AGPAT3, AGPAT3, AGPAT3, AGPAT3, AGPAT3,…	Hs.248785, Hs.248785, Hs.248785, Hs.248785, Hs.248785, Hs.248785, Hs.248785, Hs.248785, Hs.248785, Hs.248785, Hs.248785, Hs.248785, Hs.248785, Hs.248785, Hs.248785, Hs.248785, Hs.248785, Hs.248785, Hs.248785, Hs.248785, Hs.248785, Hs.248785, Hs.248785, Hs.248785, Hs.248785, Hs.248785, Hs.248785, Hs.248785, Hs.248785, Hs.248785, Hs.248785, Hs.248785, Hs.248785, Hs.248785, Hs.248785, Hs.248785	169.572	167.431	184.662	168.984	0.987377	1.08899	0.996534
8130628	AGPAT4, AGPAT4, AGPAT4, AGPAT4, AGPAT4, AGPAT4, AGPAT4, AGPAT4, AGPAT4, AGPAT4, AGPAT4, AGPAT4, AGPAT4, AGPAT4, AGPAT4, AGPAT4, AGPAT4, AGPAT4, AGPAT4, AGPAT4, AGPAT4, AGPAT4, AGPAT4, AGPAT4, AGPAT4, AGPAT4, AGPAT4, AGPAT4, AGPAT4, AGPAT4, AGPAT4, AGPAT4	Hs.353175, Hs.353175, Hs.353175, Hs.353175, Hs.353175, Hs.353175, Hs.353175, Hs.353175, Hs.353175, Hs.353175, Hs.353175, Hs.353175, Hs.353175, Hs.353175, Hs.353175, Hs.353175, Hs.353175, Hs.353175, Hs.353175, Hs.353175, Hs.353175, Hs.353175, Hs.353175, Hs.353175, Hs.353175, Hs.353175, Hs.353175, Hs.353175, Hs.353175, Hs.353175, Hs.353175, Hs.353175	101.484	97.122	117.142	124.137	0.95702	1.15429	1.22322
8130641	AGPAT4-IT1, AGPAT4-IT1, AGPAT4-IT1	Hs.664873, Hs.664873, Hs.664873	27.944	24.66	25.755	24.319	0.882461	0.921662	0.870269
8144378	AGPAT5, AGPAT5, AGPAT5, AGPAT5, AGPAT5, AGPAT5, AGPAT5, AGPAT5, AGPAT5, AGPAT5, AGPAT5, AGPAT5, AGPAT5, AGPAT5, AGPAT5, AGPAT5, AGPAT5, AGPAT5, AGPAT5, AGPAT5, AGPAT5	Hs.624002, Hs.624002, Hs.624002, Hs.624002, Hs.624002, Hs.624002, Hs.624002, Hs.624002, Hs.624002, Hs.624002, Hs.624002, Hs.624002, Hs.624002, Hs.624002, Hs.624002, Hs.624002, Hs.624002, Hs.624002, Hs.624002, Hs.624002, Hs.624002	572.247	590.008	525.591	533.955	1.03104	0.918469	0.933084
8046604	AGPS, AGPS, AGPS, AGPS, AGPS, AGPS, AGPS, AGPS, AGPS, AGPS, AGPS, AGPS, AGPS, AGPS, AGPS, AGPS, AGPS, AGPS	Hs.516543, Hs.516543, Hs.516543, Hs.516543, Hs.516543, Hs.516543, Hs.516543, Hs.516543, Hs.516543, Hs.516543, Hs.516543, Hs.516543, Hs.516543, Hs.516543, Hs.516543, Hs.516543, Hs.516543, Hs.516543	1110.25	1078.55	973.187	977.514	0.971446	0.876545	0.880443
8138381	AGR2, AGR2, AGR2, AGR2, AGR2, AGR2, AGR2, AGR2, AGR2, AGR2, AGR2, AGR2, AGR2, AGR2, AGR2, AGR2, AGR2, AGR2, AGR2, AGR2, AGR2, AGR2, AGR2, AGR2, AGR2, AGR2, AGR2, AGR2	Hs.530009, Hs.530009, Hs.530009, Hs.530009, Hs.530009, Hs.530009, Hs.530009, Hs.530009, Hs.530009, Hs.530009, Hs.530009, Hs.530009, Hs.530009, Hs.530009, Hs.530009, Hs.530009, Hs.530009, Hs.530009, Hs.530009, Hs.530009, Hs.530009, Hs.530009, Hs.530009, Hs.530009, Hs.530009, Hs.530009, Hs.530009, Hs.530009, Hs.530009	10.085	10.257	9.712	9.743	1.01702	0.96302	0.966082
8138392	AGR3, AGR3, AGR3, AGR3, AGR3, AGR3, AGR3, AGR3, AGR3, AGR3, AGR3, AGR3, AGR3, AGR3, AGR3	Hs.100686, Hs.100686, Hs.100686, Hs.100686, Hs.100686, Hs.100686, Hs.100686, Hs.100686, Hs.100686, Hs.100686, Hs.100686, Hs.100686, Hs.100686, Hs.100686, Hs.100686	6.361	7.037	5.899	6.943	1.10615	0.927334	1.09138
7896822	AGRN, AGRN, AGRN, AGRN, AGRN, AGRN, AGRN, AGRN, AGRN, AGRN, AGRN, AGRN, AGRN, AGRN, AGRN, AGRN, AGRN, AGRN, AGRN, AGRN, AGRN, AGRN, AGRN, AGRN, AGRN, AGRN, AGRN, AGRN, AGRN, AGRN, AGRN	Hs.273330, Hs.273330, Hs.273330, Hs.273330, Hs.273330, Hs.273330, Hs.273330, Hs.273330, Hs.273330, Hs.273330, Hs.273330, Hs.273330, Hs.273330, Hs.273330, Hs.273330, Hs.273330, Hs.273330, Hs.273330, Hs.273330, Hs.273330, Hs.273330, Hs.273330, Hs.273330, Hs.273330, Hs.273330, Hs.273330, Hs.273330, Hs.273330, Hs.273330, Hs.273330, Hs.273330	119.065	111.934	97.263	99.987	0.94011	0.816891	0.839771
8002051	AGRP, AGRP, AGRP, AGRP, AGRP, AGRP, AGRP, AGRP	Hs.104633, Hs.104633, Hs.104633, Hs.104633, Hs.104633, Hs.104633, Hs.104633, Hs.104633	66.104	61.119	68.006	71.327	0.924597	1.02878	1.07902
7924987	AGT, AGT, AGT, AGT, AGT, AGT, AGT, AGT, AGT, AGT	Hs.19383, Hs.19383, Hs.19383, Hs.19383, Hs.19383, Hs.19383, Hs.19383, Hs.19383, Hs.19383, Hs.19383	20.582	19.11	22.389	20.951	0.928494	1.0878	1.01794
8162086	AGTPBP1, AGTPBP1, AGTPBP1, AGTPBP1, AGTPBP1, AGTPBP1, AGTPBP1, AGTPBP1, AGTPBP1, AGTPBP1, AGTPBP1, AGTPBP1, AGTPBP1, AGTPBP1, AGTPBP1, AGTPBP1, AGTPBP1, AGTPBP1, AGTPBP1, AGTPBP1, AGTPBP1, AGTPBP1, AGTPBP1, AGTPBP1, AGTPBP1, AGTPBP1, AGTPBP1, AGTPBP1, AGTPBP1, AGTPBP1, AGTPBP1, AGTPBP1, AGTPBP1, AGTPBP1, AGTPBP1, AGTPBP1	Hs.719980, Hs.719980, Hs.719980, Hs.719980, Hs.719980, Hs.719980, Hs.719980, Hs.719980, Hs.719980, Hs.719980, Hs.719980, Hs.719980, Hs.719980, Hs.719980, Hs.719980, Hs.719980, Hs.719980, Hs.719980, Hs.719980, Hs.719980, Hs.719980, Hs.719980, Hs.719980, Hs.719980, Hs.719980, Hs.719980, Hs.719980, Hs.719980, Hs.719980, Hs.719980, Hs.719980, Hs.719980, Hs.719980, Hs.719980, Hs.719980, Hs.719980	197.94	195.656	193.335	198.472	0.988459	0.976732	1.00269
8083240	AGTR1, AGTR1, AGTR1, AGTR1, AGTR1, AGTR1, AGTR1, AGTR1, AGTR1, AGTR1, AGTR1, AGTR1, AGTR1, AGTR1, AGTR1, AGTR1, AGTR1, AGTR1, AGTR1, AGTR1, AGTR1, AGTR1, AGTR1, AGTR1, AGTR1, AGTR1, AGTR1, AGTR1, AGTR1, AGTR1	Hs.477887, Hs.744837, Hs.477887, Hs.744837, Hs.477887, Hs.744837, Hs.477887, Hs.744837, Hs.477887, Hs.744837, Hs.477887, Hs.744837, Hs.477887, Hs.744837, Hs.477887, Hs.744837, Hs.477887, Hs.744837, Hs.477887, Hs.744837, Hs.477887, Hs.744837, Hs.477887, Hs.744837, Hs.477887, Hs.744837, Hs.477887, Hs.744837, Hs.477887, Hs.744837, Hs.477887, Hs.744837, Hs.477887, Hs.744837, Hs.477887, Hs.744837, Hs.…	14.163	11.287	11.317	14.93	0.796936	0.799045	1.05415
8169492	AGTR2, AGTR2, AGTR2, AGTR2, AGTR2, AGTR2, AGTR2, AGTR2	Hs.405348, Hs.405348, Hs.405348, Hs.405348, Hs.405348, Hs.405348, Hs.405348, Hs.405348	10.489	9.465	9.68	8.627	0.902394	0.922872	0.822517
7897745	AGTRAP, AGTRAP, AGTRAP, AGTRAP, AGTRAP, AGTRAP, AGTRAP, AGTRAP, AGTRAP, AGTRAP, AGTRAP, AGTRAP, AGTRAP, AGTRAP, AGTRAP, AGTRAP, AGTRAP, AGTRAP, AGTRAP, AGTRAP, AGTRAP, AGTRAP, AGTRAP, AGTRAP, AGTRAP, AGTRAP, AGTRAP, AGTRAP, AGTRAP, AGTRAP, AGTRAP, AGTRAP, AGTRAP, AGTRAP, AGTRAP, AGTRAP, AGTRAP, AGTRAP, AGTRAP, AGTRAP, AGTRAP, AGTRAP, AGTRAP, AGTRAP, AGTRAP, AGTRAP, AGTRAP	Hs.464438, Hs.464438, Hs.464438, Hs.464438, Hs.464438, Hs.464438, Hs.464438, Hs.464438, Hs.464438, Hs.464438, Hs.464438, Hs.464438, Hs.464438, Hs.464438, Hs.464438, Hs.464438, Hs.464438, Hs.464438, Hs.464438, Hs.464438, Hs.464438, Hs.464438, Hs.464438, Hs.464438, Hs.464438, Hs.464438, Hs.464438, Hs.464438, Hs.464438, Hs.464438, Hs.464438, Hs.464438, Hs.464438, Hs.464438, Hs.464438, Hs.464438, Hs.…	429.886	445.797	566.382	522.691	1.03701	1.31752	1.21588
7986248	AGVR6190	Hs.710272	88.23	78.384	75.016	99.73	0.888409	0.850232	1.13034
8049737	AGXT, AGXT, AGXT, AGXT, AGXT, AGXT, AGXT, AGXT, AGXT, AGXT, AGXT, AGXT, AGXT, AGXT, AGXT, AGXT, AGXT, AGXT, AGXT, AGXT	Hs.144567, Hs.144567, Hs.144567, Hs.144567, Hs.144567, Hs.144567, Hs.144567, Hs.144567, Hs.144567, Hs.144567, Hs.144567, Hs.144567, Hs.144567, Hs.144567, Hs.144567, Hs.144567, Hs.144567, Hs.144567, Hs.144567, Hs.144567	56.167	49.001	48.598	48.293	0.872416	0.865244	0.85981
8111474	AGXT2, AGXT2, AGXT2, AGXT2, AGXT2, AGXT2, AGXT2, AGXT2, AGXT2, AGXT2, AGXT2, AGXT2, AGXT2, AGXT2, AGXT2, AGXT2, AGXT2, AGXT2, AGXT2, AGXT2, AGXT2, AGXT2, AGXT2, AGXT2, AGXT2, AGXT2, AGXT2	Hs.34494, Hs.34494, Hs.34494, Hs.34494, Hs.34494, Hs.34494, Hs.34494, Hs.34494, Hs.34494, Hs.34494, Hs.34494, Hs.34494, Hs.34494, Hs.34494, Hs.34494, Hs.34494, Hs.34494, Hs.34494, Hs.34494, Hs.34494, Hs.34494, Hs.34494, Hs.34494, Hs.34494, Hs.34494, Hs.34494, Hs.34494	20.624	22.707	20.998	31.373	1.10099	1.01813	1.52118
8056220	AHCTF1, AHCTF1, AHCTF1, AHCTF1, AHCTF1, AHCTF1, AHCTF1, AHCTF1, AHCTF1, AHCTF1, AHCTF1, AHCTF1, AHCTF1, AHCTF1, AHCTF1, AHCTF1, AHCTF1, AHCTF1, AHCTF1, AHCTF1	Hs.300887, Hs.300887, Hs.300887, Hs.300887, Hs.300887, Hs.300887, Hs.300887, Hs.300887, Hs.300887, Hs.300887, Hs.300887, Hs.300887, Hs.300887, Hs.300887, Hs.300887, Hs.300887, Hs.300887, Hs.300887, Hs.300887, Hs.300887	955.198	889.868	797.322	800.043	0.931606	0.83472	0.837568
7925622	AHCTF1, KIF28P, AHCTF1, AHCTF1, AHCTF1, AHCTF1, AHCTF1, AHCTF1, AHCTF1, AHCTF1, AHCTF1, AHCTF1, AHCTF1, AHCTF1, AHCTF1, AHCTF1, AHCTF1, AHCTF1, AHCTF1, AHCTF1, AHCTF1, AHCTF1, AHCTF1, AHCTF1, AHCTF1, AHCTF1, AHCTF1, AHCTF1	Hs.300887, Hs.300887, Hs.300887, Hs.300887, Hs.300887, Hs.300887, Hs.300887, Hs.300887, Hs.300887, Hs.300887, Hs.300887, Hs.300887, Hs.300887, Hs.300887, Hs.300887, Hs.300887, Hs.300887, Hs.300887, Hs.300887, Hs.300887, Hs.300887, Hs.300887, Hs.300887, Hs.300887, Hs.300887, Hs.300887, Hs.300887	829.187	785.91	728.984	685.622	0.947808	0.879155	0.826861
8065738	AHCY, AHCY, AHCY, AHCY, AHCY, AHCY, AHCY, AHCY, AHCY, AHCY, AHCY, AHCY, AHCY, AHCY, AHCY, AHCY, AHCY, AHCY, AHCY, AHCY, AHCY, AHCY, AHCY, AHCY, AHCY, AHCY, AHCY, AHCY, AHCY, AHCY, AHCY, AHCY, AHCY	Hs.388004, Hs.388004, Hs.388004, Hs.388004, Hs.388004, Hs.388004, Hs.388004, Hs.388004, Hs.388004, Hs.388004, Hs.388004, Hs.388004, Hs.388004, Hs.388004, Hs.388004, Hs.388004, Hs.388004, Hs.388004, Hs.388004, Hs.388004, Hs.388004, Hs.388004, Hs.388004, Hs.388004, Hs.388004, Hs.388004, Hs.388004, Hs.388004, Hs.388004, Hs.388004, Hs.388004, Hs.388004, Hs.388004	1177.89	999.306	976.521	1021.11	0.848387	0.829043	0.866897
7903803	AHCYL1, AHCYL1, AHCYL1, AHCYL1, AHCYL1, AHCYL1, AHCYL1, AHCYL1, AHCYL1, AHCYL1, AHCYL1, AHCYL1, AHCYL1, AHCYL1, AHCYL1, AHCYL1, AHCYL1, AHCYL1, AHCYL1, AHCYL1, AHCYL1, AHCYL1, AHCYL1, AHCYL1, AHCYL1, AHCYL1, AHCYL1, AHCYL1, AHCYL1, AHCYL1, AHCYL1, AHCYL1, AHCYL1, AHCYL1, AHCYL1	Hs.743973, Hs.743973, Hs.743973, Hs.743973, Hs.743973, Hs.743973, Hs.743973, Hs.743973, Hs.743973, Hs.743973, Hs.743973, Hs.743973, Hs.743973, Hs.743973, Hs.743973, Hs.743973, Hs.743973, Hs.743973, Hs.743973, Hs.743973, Hs.743973, Hs.743973, Hs.743973, Hs.743973, Hs.743973, Hs.743973, Hs.743973, Hs.743973, Hs.743973, Hs.743973, Hs.743973, Hs.743973, Hs.743973, Hs.743973	855.985	949.154	987.261	910.123	1.10884	1.15336	1.06325
8136095	AHCYL2, AHCYL2, AHCYL2, AHCYL2, AHCYL2, AHCYL2, AHCYL2, AHCYL2, AHCYL2, AHCYL2, AHCYL2, AHCYL2, AHCYL2, AHCYL2, AHCYL2, AHCYL2, AHCYL2, AHCYL2, AHCYL2, AHCYL2, AHCYL2, AHCYL2, AHCYL2, AHCYL2, AHCYL2, AHCYL2, AHCYL2, AHCYL2, AHCYL2, AHCYL2, AHCYL2, AHCYL2, AHCYL2, AHCYL2, AHCYL2, AHCYL2, AHCYL2, AHCYL2, AHCYL2, AHCYL2	Hs.600789, Hs.600789, Hs.600789, Hs.600789, Hs.600789, Hs.600789, Hs.600789, Hs.600789, Hs.600789, Hs.600789, Hs.600789, Hs.600789, Hs.600789, Hs.600789, Hs.600789, Hs.600789, Hs.600789, Hs.600789, Hs.600789, Hs.600789, Hs.600789, Hs.600789, Hs.600789, Hs.600789, Hs.600789, Hs.600789, Hs.600789, Hs.600789, Hs.600789, Hs.600789, Hs.600789, Hs.600789, Hs.600789, Hs.600789, Hs.600789, Hs.600789, Hs.…	270.177	294.524	358.635	327.136	1.09012	1.32741	1.21082
7914103	AHDC1, AHDC1, AHDC1, AHDC1, AHDC1, AHDC1, AHDC1, AHDC1, AHDC1, AHDC1, AHDC1, AHDC1, AHDC1, AHDC1, AHDC1, AHDC1, AHDC1, AHDC1, AHDC1, AHDC1, AHDC1, AHDC1, AHDC1	Hs.469280, Hs.469280, Hs.469280, Hs.469280, Hs.469280, Hs.469280, Hs.469280, Hs.469280, Hs.469280, Hs.469280, Hs.469280, Hs.469280, Hs.469280, Hs.469280, Hs.469280, Hs.469280, Hs.469280, Hs.469280, Hs.469280, Hs.469280, Hs.469280, Hs.469280, Hs.469280	62.878	56.457	48.581	54.671	0.89788	0.772614	0.869475
8129728	AHI1, AHI1, AHI1, AHI1, AHI1, AHI1, AHI1, AHI1, AHI1, AHI1, AHI1, AHI1, AHI1, AHI1, AHI1, AHI1, AHI1, AHI1, AHI1, AHI1, AHI1, AHI1, AHI1, AHI1, AHI1, AHI1, AHI1, AHI1, AHI1, AHI1, AHI1, AHI1, AHI1, AHI1, AHI1, AHI1, AHI1, AHI1, AHI1, AHI1, AHI1, AHI1, AHI1, AHI1, AHI1, AHI1, AHI1, AHI1, AHI1, AHI1, AHI1, AHI1, AHI1, AHI1, AHI1, AHI1, AHI1, AHI1, AHI1, AHI1, AHI1, AHI1, AHI1	Hs.386684, Hs.386684, Hs.386684, Hs.386684, Hs.386684, Hs.386684, Hs.386684, Hs.386684, Hs.386684, Hs.386684, Hs.386684, Hs.386684, Hs.386684, Hs.386684, Hs.386684, Hs.386684, Hs.386684, Hs.386684, Hs.386684, Hs.386684, Hs.386684, Hs.386684, Hs.386684, Hs.386684, Hs.386684, Hs.386684, Hs.386684, Hs.386684, Hs.386684, Hs.386684, Hs.386684, Hs.386684, Hs.386684, Hs.386684, Hs.386684, Hs.386684, Hs.…	130.766	144.648	149.266	141.47	1.10616	1.14148	1.08186
7948667	AHNAK, AHNAK, AHNAK, AHNAK, AHNAK, AHNAK, AHNAK, AHNAK, AHNAK, AHNAK, AHNAK, AHNAK, AHNAK, AHNAK, AHNAK, AHNAK, AHNAK, AHNAK, AHNAK, AHNAK, AHNAK, AHNAK, AHNAK, AHNAK, AHNAK, AHNAK, AHNAK, AHNAK, AHNAK, AHNAK	Hs.502756, Hs.502756, Hs.502756, Hs.502756, Hs.502756, Hs.502756, Hs.502756, Hs.502756, Hs.502756, Hs.502756, Hs.502756, Hs.502756, Hs.502756, Hs.502756, Hs.502756, Hs.502756, Hs.502756, Hs.502756, Hs.502756, Hs.502756, Hs.502756, Hs.502756, Hs.502756, Hs.502756, Hs.502756, Hs.502756, Hs.502756, Hs.502756, Hs.502756, Hs.502756	402.582	363.813	311.755	346.046	0.9037	0.774388	0.859567
7981514	AHNAK2, AHNAK2, AHNAK2, AHNAK2, AHNAK2, AHNAK2, AHNAK2, AHNAK2, AHNAK2, AHNAK2, AHNAK2, AHNAK2, AHNAK2, AHNAK2, AHNAK2, AHNAK2	Hs.441783, Hs.441783, Hs.441783, Hs.441783, Hs.441783, Hs.441783, Hs.441783, Hs.441783, Hs.441783, Hs.441783, Hs.441783, Hs.441783, Hs.441783, Hs.441783, Hs.441783, Hs.441783	20.356	25.831	27.354	23.21	1.26894	1.34378	1.14021
8131614	AHR, AHR, AHR, AHR, AHR, AHR, AHR, AHR, AHR, AHR, AHR, AHR, AHR, AHR, AHR, AHR	Hs.171189, Hs.171189, Hs.171189, Hs.171189, Hs.171189, Hs.171189, Hs.171189, Hs.171189, Hs.171189, Hs.171189, Hs.171189, Hs.171189, Hs.171189, Hs.171189, Hs.171189, Hs.171189	107.451	228.831	42.467	106.405	2.12962	0.395222	0.990265
8104180	AHRR, PDCD6, PDCD6, PDCD6, PDCD6, PDCD6, AHRR, PDCD6, PDCD6, AHRR, AHRR, AHRR, PDCD6, PDCD6, AHRR, PDCD6, AHRR, PDCD6, PDCD6, PDCD6, AHRR, AHRR, PDCD6, AHRR, PDCD6, AHRR, PDCD6, AHRR, AHRR, PDCD6, PDCD6, PDCD6, PDCD6, PDCD6, PDCD6, AHRR, PDCD6, PDCD6, PDCD6, PDCD6, AHRR, PDCD6, PDCD6, PDCD6, AHRR, AHRR, PDCD6, AHRR, PDCD6, PDCD6, PDCD6, PDCD6, PDCD6, PDCD6, PDCD6, PDCD6, PDCD6, PDCD6, AHRR, AHRR,…	Hs.50823, Hs.50823, Hs.50823, Hs.50823, Hs.50823, Hs.50823, Hs.50823, Hs.50823, Hs.50823, Hs.50823, Hs.50823, Hs.50823, Hs.50823, Hs.50823, Hs.50823, Hs.50823, Hs.50823, Hs.50823, Hs.50823, Hs.50823, Hs.50823, Hs.50823, Hs.50823, Hs.50823, Hs.50823, Hs.50823, Hs.50823, Hs.50823, Hs.50823, Hs.50823, Hs.50823, Hs.50823, Hs.50823, Hs.50823, Hs.50823, Hs.50823, Hs.50823, Hs.50823	86.482	85.306	83.392	82.549	0.986409	0.964269	0.954528
7975976	AHSA1, AHSA1, AHSA1, AHSA1, AHSA1, AHSA1, AHSA1, AHSA1, AHSA1, AHSA1, AHSA1, AHSA1, AHSA1, AHSA1, AHSA1, AHSA1, AHSA1, AHSA1, AHSA1, AHSA1, AHSA1, AHSA1, AHSA1, AHSA1, AHSA1, AHSA1, AHSA1, AHSA1, AHSA1, AHSA1, AHSA1, AHSA1, AHSA1	Hs.204041, Hs.204041, Hs.204041, Hs.204041, Hs.204041, Hs.204041, Hs.204041, Hs.204041, Hs.204041, Hs.204041, Hs.204041, Hs.204041, Hs.204041, Hs.204041, Hs.204041, Hs.204041, Hs.204041, Hs.204041, Hs.204041, Hs.204041, Hs.204041, Hs.204041, Hs.204041, Hs.204041, Hs.204041, Hs.204041, Hs.204041, Hs.204041, Hs.204041, Hs.204041, Hs.204041, Hs.204041, Hs.204041	1045.65	1031.65	1064.51	900.892	0.986611	1.01803	0.861558
8042195	AHSA2, AHSA2, AHSA2, AHSA2, AHSA2, AHSA2, AHSA2, AHSA2, AHSA2, AHSA2, AHSA2, AHSA2, AHSA2, AHSA2, AHSA2, AHSA2, AHSA2, AHSA2, AHSA2, AHSA2, AHSA2, AHSA2, AHSA2, AHSA2, AHSA2, AHSA2, AHSA2, AHSA2, AHSA2, AHSA2, AHSA2, AHSA2, AHSA2, AHSA2, AHSA2, AHSA2, AHSA2, AHSA2, AHSA2, AHSA2	Hs.655602, Hs.655602, Hs.655602, Hs.655602, Hs.655602, Hs.655602, Hs.655602, Hs.655602, Hs.655602, Hs.655602, Hs.655602, Hs.655602, Hs.655602, Hs.655602, Hs.655602, Hs.655602, Hs.655602, Hs.655602, Hs.655602, Hs.655602, Hs.655602, Hs.655602, Hs.655602, Hs.655602, Hs.655602, Hs.655602, Hs.655602, Hs.655602, Hs.655602, Hs.655602, Hs.655602, Hs.655602, Hs.655602, Hs.655602, Hs.655602, Hs.655602, Hs.…	116.639	145.632	156.605	161.599	1.24857	1.34264	1.38546
8084648	AHSG, AHSG, AHSG, AHSG, AHSG, AHSG, AHSG, AHSG, AHSG, AHSG, AHSG, AHSG, AHSG, AHSG, AHSG	Hs.324746, Hs.324746, Hs.324746, Hs.324746, Hs.324746, Hs.324746, Hs.324746, Hs.324746, Hs.324746, Hs.324746, Hs.324746, Hs.324746, Hs.324746, Hs.324746, Hs.324746	15.378	15.073	12.793	13.416	0.980167	0.831889	0.872422
7995237	AHSP, AHSP, AHSP, AHSP, AHSP, AHSP, AHSP, AHSP, AHSP, AHSP, AHSP, AHSP, AHSP, AHSP	Hs.274309, Hs.274309, Hs.274309, Hs.274309, Hs.274309, Hs.274309, Hs.274309, Hs.274309, Hs.274309, Hs.274309, Hs.274309, Hs.274309, Hs.274309, Hs.274309	21.188	20.994	21.034	19.112	0.990858	0.99275	0.902045
7960910	AICDA, AICDA, AICDA, AICDA, AICDA, AICDA, AICDA, AICDA, AICDA, AICDA, AICDA, AICDA, AICDA, AICDA, AICDA, AICDA, AICDA, AICDA, AICDA, AICDA, AICDA, AICDA, AICDA, AICDA, AICDA, AICDA, AICDA, AICDA	Hs.149342, Hs.149342, Hs.149342, Hs.149342, Hs.149342, Hs.149342, Hs.149342, Hs.149342, Hs.149342, Hs.149342, Hs.149342, Hs.149342, Hs.149342, Hs.149342, Hs.149342, Hs.149342, Hs.149342, Hs.149342, Hs.149342, Hs.149342, Hs.149342, Hs.149342, Hs.149342, Hs.149342, Hs.149342, Hs.149342, Hs.149342, Hs.149342	20.251	17.748	17.693	15.927	0.876399	0.87367	0.78651
7917148	AIDA, AIDA, AIDA	Hs.156625, Hs.534965, Hs.156625, Hs.534965, Hs.156625, Hs.534965	786.891	828.433	876.782	771.58	1.05279	1.11424	0.980542
7924491	AIDA, AIDA, AIDA, AIDA, AIDA, AIDA, AIDA, AIDA, AIDA, AIDA, AIDA, AIDA	Hs.156625, Hs.534965, Hs.156625, Hs.534965, Hs.156625, Hs.534965, Hs.156625, Hs.534965, Hs.156625, Hs.534965, Hs.156625, Hs.534965, Hs.156625, Hs.534965, Hs.156625, Hs.534965, Hs.156625, Hs.534965, Hs.156625, Hs.534965, Hs.156625, Hs.534965, Hs.156625, Hs.534965, Hs.660473	93.141	58.247	77.187	73.35	0.62536	0.828708	0.787516
8179276	AIF1, AIF1, AIF1, AIF1, AIF1, AIF1, AIF1, AIF1, AIF1, AIF1, AIF1, AIF1, AIF1, AIF1, AIF1, AIF1, AIF1, AIF1, AIF1, AIF1, AIF1, AIF1, AIF1, AIF1, AIF1, AIF1, AIF1, AIF1, AIF1, AIF1, AIF1, AIF1, AIF1, AIF1, AIF1, AIF1, AIF1, AIF1, AIF1, AIF1, AIF1, AIF1, AIF1, AIF1, AIF1, AIF1, AIF1, AIF1, AIF1, AIF1, AIF1, AIF1, AIF1, AIF1, AIF1, AIF1, AIF1, AIF1, AIF1, AIF1, AIF1, AIF1, AIF1, AIF1, AIF1, AIF1, AIF…	Hs.76364, Hs.76364, Hs.76364, Hs.76364, Hs.76364, Hs.76364, Hs.76364, Hs.76364, Hs.76364, Hs.76364, Hs.76364, Hs.76364, Hs.76364, Hs.76364, Hs.76364, Hs.76364, Hs.76364, Hs.76364, Hs.76364, Hs.76364, Hs.76364, Hs.76364, Hs.76364, Hs.76364, Hs.76364, Hs.76364, Hs.76364, Hs.76364, Hs.76364, Hs.76364, Hs.76364, Hs.76364, Hs.76364, Hs.76364, Hs.76364, Hs.76364, Hs.76364, Hs.76364, Hs.76364, Hs.76364,…	16.014	13.394	14.075	17.785	0.836396	0.87894	1.11064
8177996	AIF1, AIF1, AIF1, AIF1, AIF1, AIF1, AIF1, AIF1, AIF1, AIF1, AIF1, AIF1, AIF1, AIF1, AIF1, AIF1, AIF1, AIF1, AIF1, AIF1, AIF1, AIF1, AIF1, AIF1, AIF1, AIF1, AIF1, AIF1, AIF1, AIF1, AIF1, AIF1, AIF1, AIF1, AIF1, AIF1, AIF1, AIF1, AIF1, AIF1, AIF1, AIF1, AIF1, AIF1, AIF1, AIF1, AIF1, AIF1, AIF1, AIF1, AIF1, AIF1, AIF1, AIF1, AIF1, AIF1, AIF1, AIF1, AIF1, AIF1, AIF1, AIF1, AIF1, AIF1, AIF1, AIF1, AIF…	Hs.76364, Hs.76364, Hs.76364, Hs.76364, Hs.76364, Hs.76364, Hs.76364, Hs.76364, Hs.76364, Hs.76364, Hs.76364, Hs.76364, Hs.76364, Hs.76364, Hs.76364, Hs.76364, Hs.76364, Hs.76364, Hs.76364, Hs.76364, Hs.76364, Hs.76364, Hs.76364, Hs.76364, Hs.76364, Hs.76364, Hs.76364, Hs.76364, Hs.76364, Hs.76364, Hs.76364, Hs.76364, Hs.76364, Hs.76364, Hs.76364, Hs.76364, Hs.76364, Hs.76364, Hs.76364, Hs.76364,…	16.014	13.394	14.075	17.785	0.836396	0.87894	1.11064
8118158	AIF1, AIF1, AIF1, AIF1, AIF1, AIF1, AIF1, AIF1, AIF1, AIF1, AIF1, AIF1, AIF1, AIF1, AIF1, AIF1, AIF1, AIF1, AIF1, AIF1, AIF1, AIF1, AIF1, AIF1, AIF1, AIF1, AIF1, AIF1, AIF1, AIF1, AIF1, AIF1, AIF1, AIF1, AIF1, AIF1, AIF1, AIF1, AIF1, AIF1, AIF1, AIF1, AIF1, AIF1, AIF1, AIF1, AIF1, AIF1, AIF1, AIF1, AIF1, AIF1, AIF1, AIF1, AIF1, AIF1, AIF1, AIF1, AIF1, AIF1, AIF1, AIF1, AIF1, AIF1, AIF1, AIF1, AIF…	Hs.76364, Hs.76364, Hs.76364, Hs.76364, Hs.76364, Hs.76364, Hs.76364, Hs.76364, Hs.76364, Hs.76364, Hs.76364, Hs.76364, Hs.76364, Hs.76364, Hs.76364, Hs.76364, Hs.76364, Hs.76364, Hs.76364, Hs.76364, Hs.76364, Hs.76364, Hs.76364, Hs.76364, Hs.76364, Hs.76364, Hs.76364, Hs.76364, Hs.76364, Hs.76364, Hs.76364, Hs.76364, Hs.76364, Hs.76364, Hs.76364, Hs.76364, Hs.76364, Hs.76364, Hs.76364, Hs.76364,…	16.014	13.394	14.075	17.785	0.836396	0.87894	1.11064
8158771	AIF1L, AIF1L, AIF1L, AIF1L, AIF1L, AIF1L, AIF1L, AIF1L, AIF1L, AIF1L, AIF1L, AIF1L, AIF1L, AIF1L, AIF1L, AIF1L, AIF1L, AIF1L, AIF1L, AIF1L, AIF1L, AIF1L, AIF1L, AIF1L, AIF1L, AIF1L, AIF1L, AIF1L, AIF1L, AIF1L, AIF1L	Hs.4944, Hs.4944, Hs.4944, Hs.4944, Hs.4944, Hs.4944, Hs.4944, Hs.4944, Hs.4944, Hs.4944, Hs.4944, Hs.4944, Hs.4944, Hs.4944, Hs.4944, Hs.4944, Hs.4944, Hs.4944, Hs.4944, Hs.4944, Hs.4944, Hs.4944, Hs.4944, Hs.4944, Hs.4944, Hs.4944, Hs.4944, Hs.4944, Hs.4944, Hs.4944, Hs.4944	113.588	138.19	102.481	109.934	1.21659	0.902215	0.96783
8175052	AIFM1, AIFM1, AIFM1, AIFM1, AIFM1, AIFM1, AIFM1, AIFM1, AIFM1, AIFM1, AIFM1, AIFM1, AIFM1, AIFM1, AIFM1, AIFM1, AIFM1, AIFM1, AIFM1, AIFM1, AIFM1, AIFM1, AIFM1, AIFM1, AIFM1, AIFM1, AIFM1, AIFM1, AIFM1, AIFM1, AIFM1, AIFM1, AIFM1, AIFM1, AIFM1, AIFM1	Hs.424932, Hs.424932, Hs.424932, Hs.424932, Hs.424932, Hs.424932, Hs.424932, Hs.424932, Hs.424932, Hs.424932, Hs.424932, Hs.424932, Hs.424932, Hs.424932, Hs.424932, Hs.424932, Hs.424932, Hs.424932, Hs.424932, Hs.424932, Hs.424932, Hs.424932, Hs.424932, Hs.424932, Hs.424932, Hs.424932, Hs.424932, Hs.424932, Hs.424932, Hs.424932, Hs.424932, Hs.424932, Hs.424932, Hs.424932, Hs.424932, Hs.424932	996.192	1033.28	1035.53	1033.97	1.03723	1.03949	1.03793
7934101	AIFM2, AIFM2, AIFM2, AIFM2, AIFM2, AIFM2, AIFM2, AIFM2, AIFM2, AIFM2, AIFM2, AIFM2, AIFM2, AIFM2, AIFM2, AIFM2, AIFM2	Hs.650680, Hs.650680, Hs.650680, Hs.650680, Hs.650680, Hs.650680, Hs.650680, Hs.650680, Hs.650680, Hs.650680, Hs.650680, Hs.650680, Hs.650680, Hs.650680, Hs.650680, Hs.650680, Hs.650680	155.673	161.79	137.352	150.584	1.03929	0.88231	0.967308
8071444	AIFM3, AIFM3, AIFM3, AIFM3, AIFM3, AIFM3, AIFM3, AIFM3, AIFM3, AIFM3, AIFM3, AIFM3, AIFM3, AIFM3, AIFM3, AIFM3, AIFM3, LZTR1, AIFM3, AIFM3, AIFM3, AIFM3, AIFM3, AIFM3, AIFM3, AIFM3, AIFM3, AIFM3, AIFM3, AIFM3, AIFM3, AIFM3, AIFM3, AIFM3, AIFM3, AIFM3, AIFM3, AIFM3, AIFM3, AIFM3, AIFM3, AIFM3, AIFM3, LZTR1, AIFM3, AIFM3, AIFM3, AIFM3	Hs.723246, Hs.723246, Hs.723246, Hs.723246, Hs.723246, Hs.723246, Hs.723246, Hs.723246, Hs.723246, Hs.723246, Hs.723246, Hs.723246, Hs.723246, Hs.723246, Hs.723246, Hs.723246, Hs.723246, Hs.78788, Hs.723246, Hs.723246, Hs.723246, Hs.723246, Hs.723246, Hs.723246, Hs.723246, Hs.723246, Hs.723246, Hs.723246, Hs.723246, Hs.723246, Hs.723246, Hs.723246, Hs.723246, Hs.723246, Hs.723246, Hs.723246, Hs.7…	36.434	27.092	30.743	34.197	0.743597	0.843819	0.938601
8122396	AIG1, AIG1, AIG1, AIG1, AIG1, AIG1, AIG1, AIG1, AIG1, AIG1, AIG1, AIG1, AIG1, AIG1, AIG1, AIG1, AIG1, AIG1, AIG1, AIG1, AIG1, AIG1, AIG1, AIG1, AIG1, AIG1, AIG1, AIG1, AIG1, AIG1, AIG1, AIG1, AIG1, AIG1, AIG1, AIG1, AIG1, AIG1, AIG1, AIG1, AIG1, AIG1	Hs.567501, Hs.567501, Hs.567501, Hs.567501, Hs.567501, Hs.567501, Hs.567501, Hs.567501, Hs.567501, Hs.567501, Hs.567501, Hs.567501, Hs.567501, Hs.567501, Hs.567501, Hs.567501, Hs.567501, Hs.567501, Hs.567501, Hs.567501, Hs.567501, Hs.567501, Hs.567501, Hs.567501, Hs.567501, Hs.567501, Hs.567501, Hs.567501, Hs.567501, Hs.567501, Hs.567501, Hs.567501, Hs.567501, Hs.567501, Hs.567501, Hs.567501, Hs.…	205.689	270.372	227.384	242.274	1.31447	1.10548	1.17786
8121277	AIM1, AIM1, AIM1, AIM1, AIM1, AIM1, AIM1, AIM1, AIM1, AIM1, AIM1, AIM1, AIM1, AIM1	Hs.724262, Hs.744905, Hs.724262, Hs.744905, Hs.724262, Hs.744905, Hs.724262, Hs.744905, Hs.724262, Hs.744905, Hs.724262, Hs.744905, Hs.724262, Hs.744905, Hs.724262, Hs.744905, Hs.724262, Hs.744905, Hs.724262, Hs.744905, Hs.724262, Hs.744905, Hs.724262, Hs.744905, Hs.724262, Hs.744905, Hs.724262, Hs.744905	16.07	17.221	15.806	17.11	1.0716	0.983548	1.0647
7913938	AIM1L, AIM1L, AIM1L, AIM1L, AIM1L, AIM1L, AIM1L, AIM1L, AIM1L, AIM1L, AIM1L, AIM1L, AIM1L, AIM1L, AIM1L, AIM1L, AIM1L, AIM1L, AIM1L, AIM1L, AIM1L, AIM1L, AIM1L, AIM1L, AIM1L, AIM1L, AIM1L, AIM1L, AIM1L, AIM1L	Hs.128738, Hs.128738, Hs.128738, Hs.128738, Hs.128738, Hs.128738, Hs.128738, Hs.128738, Hs.128738, Hs.128738, Hs.128738, Hs.128738, Hs.128738, Hs.128738, Hs.128738, Hs.128738, Hs.128738, Hs.128738, Hs.128738, Hs.128738, Hs.128738, Hs.128738, Hs.128738, Hs.128738, Hs.128738, Hs.128738, Hs.128738, Hs.128738, Hs.128738, Hs.128738	41.222	38.744	37.695	37.992	0.939886	0.914433	0.921653
7921434	AIM2, AIM2, AIM2, AIM2, AIM2, AIM2, AIM2, AIM2, AIM2, AIM2, AIM2, AIM2, AIM2, AIM2, AIM2, AIM2	Hs.733411, Hs.733411, Hs.733411, Hs.733411, Hs.733411, Hs.733411, Hs.733411, Hs.733411, Hs.733411, Hs.733411, Hs.733411, Hs.733411, Hs.733411, Hs.733411, Hs.733411, Hs.733411	11.283	10.996	11.138	9.881	0.974579	0.987134	0.875701
8096718	AIMP1, AIMP1, AIMP1, AIMP1, AIMP1, AIMP1, AIMP1, AIMP1, AIMP1, AIMP1, AIMP1, AIMP1, AIMP1, AIMP1, AIMP1, AIMP1, AIMP1, AIMP1	Hs.591680, Hs.591680, Hs.591680, Hs.591680, Hs.591680, Hs.591680, Hs.591680, Hs.591680, Hs.591680, Hs.591680, Hs.591680, Hs.591680, Hs.591680, Hs.591680, Hs.591680, Hs.591680, Hs.591680, Hs.591680	403.126	429.81	412.291	408.045	1.06619	1.02274	1.0122
8131374	AIMP2, AIMP2, AIMP2, AIMP2, AIMP2, AIMP2, AIMP2, AIMP2, AIMP2, AIMP2, AIMP2, AIMP2, AIMP2, AIMP2, AIMP2, AIMP2, AIMP2, AIMP2, AIMP2	Hs.301613, Hs.301613, Hs.301613, Hs.301613, Hs.301613, Hs.301613, Hs.301613, Hs.301613, Hs.301613, Hs.301613, Hs.301613, Hs.301613, Hs.301613, Hs.301613, Hs.301613, Hs.301613, Hs.301613, Hs.301613, Hs.301613	1027.68	928.86	1028.11	924.768	0.903842	1.00042	0.89986
7941927	AIP, AIP, AIP, AIP, AIP, AIP, AIP, AIP, AIP, AIP, AIP, AIP, AIP, AIP, AIP, AIP	Hs.412433, Hs.412433, Hs.412433, Hs.412433, Hs.412433, Hs.412433, Hs.412433, Hs.412433, Hs.412433, Hs.412433, Hs.412433, Hs.412433, Hs.412433, Hs.412433, Hs.412433, Hs.412433	210.804	209.961	193.023	206.712	0.995997	0.91565	0.980585
8011912	AIPL1, AIPL1, AIPL1, AIPL1, AIPL1, AIPL1, AIPL1, AIPL1, AIPL1, AIPL1, AIPL1, AIPL1, AIPL1, AIPL1, AIPL1, AIPL1, AIPL1, AIPL1, AIPL1, AIPL1, AIPL1, AIPL1, AIPL1, AIPL1, AIPL1, AIPL1, AIPL1, AIPL1, AIPL1, AIPL1, AIPL1, AIPL1, AIPL1, AIPL1, AIPL1, AIPL1, AIPL1, AIPL1, AIPL1, AIPL1, AIPL1, AIPL1, AIPL1, AIPL1, AIPL1, AIPL1, AIPL1, AIPL1, AIPL1, AIPL1, AIPL1, AIPL1, AIPL1, AIPL1, AIPL1, AIPL1, AIPL1, …	Hs.279887, Hs.279887, Hs.279887, Hs.279887, Hs.279887, Hs.279887, Hs.279887, Hs.279887, Hs.279887, Hs.279887, Hs.279887, Hs.279887, Hs.279887, Hs.279887, Hs.279887, Hs.279887, Hs.279887, Hs.279887, Hs.279887, Hs.279887, Hs.279887, Hs.279887, Hs.279887, Hs.279887, Hs.279887, Hs.279887, Hs.279887, Hs.279887, Hs.279887, Hs.279887, Hs.279887, Hs.279887, Hs.279887, Hs.279887, Hs.279887, Hs.279887, Hs.…	62.609	60.418	53.92	65.19	0.965015	0.861218	1.04123
8069037	AIRE, AIRE, AIRE, AIRE, AIRE, AIRE, AIRE, AIRE, AIRE, AIRE, AIRE, AIRE, AIRE, AIRE, AIRE, AIRE, AIRE	Hs.129829, Hs.129829, Hs.129829, Hs.129829, Hs.129829, Hs.129829, Hs.129829, Hs.129829, Hs.129829, Hs.129829, Hs.129829, Hs.129829, Hs.129829, Hs.129829, Hs.129829, Hs.129829, Hs.129829	67.282	64.632	54.833	65.798	0.960612	0.814965	0.977937
7897227	AJAP1, AJAP1, AJAP1, AJAP1, AJAP1, AJAP1, AJAP1, AJAP1, AJAP1, AJAP1, AJAP1, AJAP1, AJAP1, AJAP1, AJAP1	Hs.25924, Hs.25924, Hs.25924, Hs.25924, Hs.25924, Hs.25924, Hs.25924, Hs.25924, Hs.25924, Hs.25924, Hs.25924, Hs.25924, Hs.25924, Hs.25924, Hs.25924	14.125	12.514	14.242	14.656	0.88595	1.00824	1.03758
7977854	AJUBA, AJUBA, AJUBA, AJUBA, AJUBA, AJUBA, AJUBA, AJUBA, AJUBA, AJUBA, AJUBA, AJUBA, AJUBA, AJUBA, AJUBA, AJUBA, AJUBA, AJUBA, AJUBA, AJUBA, AJUBA, AJUBA, AJUBA	Hs.655832, Hs.655832, Hs.655832, Hs.655832, Hs.655832, Hs.655832, Hs.655832, Hs.655832, Hs.655832, Hs.655832, Hs.655832, Hs.655832, Hs.655832, Hs.655832, Hs.655832, Hs.655832, Hs.655832, Hs.655832, Hs.655832, Hs.655832, Hs.655832, Hs.655832, Hs.655832	290.633	244.527	318.227	238.602	0.841363	1.09495	0.820976
8164293	AK1, AK1, AK1, AK1, AK1, AK1, AK1, AK1, AK1, AK1, AK1, AK1, AK1, AK1, AK1, AK1, AK1, AK1, AK1, AK1, AK1, AK1, AK1, AK1	Hs.175473, Hs.175473, Hs.175473, Hs.175473, Hs.175473, Hs.175473, Hs.175473, Hs.175473, Hs.175473, Hs.175473, Hs.175473, Hs.175473, Hs.175473, Hs.175473, Hs.175473, Hs.175473, Hs.175473, Hs.175473, Hs.175473, Hs.175473, Hs.175473, Hs.175473, Hs.175473, Hs.175473	42.811	38.614	41.276	42.621	0.901972	0.96415	0.995565
7914617	AK2, AK2, AK2, AK2, AK2, AK2, AK2, AK2, AK2, AK2, AK2, AK2, AK2, AK2, AK2, AK2, AK2, AK2, AK2, AK2, AK2, AK2, AK2, AK2, AK2, AK2, AK2, AK2, AK2, AK2, AK2, AK2, AK2, AK2, AK2, AK2, AK2, AK2, AK2, AK2, AK2, AK2, AK2, AK2, AK2	Hs.470907, Hs.470907, Hs.470907, Hs.470907, Hs.470907, Hs.470907, Hs.470907, Hs.470907, Hs.470907, Hs.470907, Hs.470907, Hs.470907, Hs.470907, Hs.470907, Hs.470907, Hs.470907, Hs.470907, Hs.470907, Hs.470907, Hs.470907, Hs.470907, Hs.470907, Hs.470907, Hs.470907, Hs.470907, Hs.470907, Hs.470907, Hs.470907, Hs.470907, Hs.470907, Hs.470907, Hs.470907, Hs.470907, Hs.470907	394.951	429.837	390.28	347.95	1.08833	0.988173	0.880995
8159945	AK3, AK3, AK3, AK3, AK3, AK3, AK3, AK3, AK3, AK3, AK3, AK3, AK3, AK3, AK3, AK3, AK3, AK3, AK3, AK3, AK3, AK3, AK3, AK3, AK3	Hs.732022, Hs.732022, Hs.732022, Hs.732022, Hs.732022, Hs.732022, Hs.732022, Hs.732022, Hs.732022, Hs.732022, Hs.732022, Hs.732022, Hs.732022, Hs.732022, Hs.732022, Hs.732022, Hs.732022, Hs.732022, Hs.732022, Hs.732022, Hs.732022, Hs.732022, Hs.732022, Hs.732022, Hs.732022	371.903	438.223	327.313	404.614	1.17832	0.880102	1.08795
7902038	AK4, AK4, AK4, AK4, AK4, AK4, AK4, AK4, AK4, AK4, AK4, AK4, AK4, AK4, AK4, AK4, AK4, AK4, AK4, AK4, AK4, AK4, AK4, AK4, AK4, AK4, AK4, AK4	Hs.10862, Hs.10862, Hs.10862, Hs.10862, Hs.10862, Hs.10862, Hs.10862, Hs.10862, Hs.10862, Hs.10862, Hs.10862, Hs.10862, Hs.10862, Hs.10862, Hs.10862, Hs.10862, Hs.10862, Hs.10862, Hs.10862, Hs.10862, Hs.10862, Hs.10862, Hs.10862, Hs.10862, Hs.10862, Hs.10862, Hs.10862, Hs.10862	85.831	75.568	78.025	100.43	0.880423	0.909053	1.17009
7902452	AK5, AK5, AK5, AK5, AK5, AK5, AK5, AK5, AK5, AK5, AK5, AK5, AK5, AK5, AK5, AK5, AK5, AK5, AK5, AK5, AK5, AK5, AK5, AK5, AK5, AK5, AK5, AK5, AK5, AK5, AK5, AK5, AK5, AK5, AK5, AK5, AK5, AK5	Hs.559718, Hs.559718, Hs.559718, Hs.559718, Hs.559718, Hs.559718, Hs.559718, Hs.559718, Hs.559718, Hs.559718, Hs.559718, Hs.559718, Hs.559718, Hs.559718, Hs.559718, Hs.559718, Hs.559718, Hs.559718, Hs.559718, Hs.559718, Hs.559718, Hs.559718, Hs.559718, Hs.559718, Hs.559718, Hs.559718, Hs.559718, Hs.559718, Hs.559718, Hs.559718, Hs.559718, Hs.559718, Hs.559718, Hs.559718, Hs.559718, Hs.559718, Hs.…	12.551	14.026	18.341	11.826	1.11752	1.46133	0.942258
8177635	AK6, TAF9, TAF9, AK6, AK6, AK6, TAF9, AK6, TAF9, TAF9, AK6, AK6, AK6, AK6, TAF9, TAF9, TAF9, TAF9, AK6, AK6, AK6, AK6, AK6, AK6, TAF9, TAF9, TAF9, AK6, TAF9, TAF9, TAF9, TAF9, TAF9, TAF9, TAF9, TAF9, TAF9, TAF9, TAF9, TAF9, AK6, TAF9	Hs.653163, Hs.653163, Hs.653163, Hs.653163, Hs.653163, Hs.653163, Hs.653163, Hs.653163, Hs.653163, Hs.653163, Hs.653163, Hs.653163, Hs.653163, Hs.653163, Hs.653163, Hs.653163, Hs.653163, Hs.653163, Hs.653163, Hs.653163, Hs.653163, Hs.653163, Hs.653163, Hs.653163, Hs.653163, Hs.653163, Hs.653163, Hs.653163, Hs.653163, Hs.653163, Hs.653163, Hs.653163, Hs.653163, Hs.653163, Hs.653163	263.365	267.167	268.179	248.64	1.01444	1.01828	0.944086
8112458	AK6, TAF9, TAF9, AK6, AK6, AK6, TAF9, AK6, TAF9, TAF9, AK6, AK6, AK6, AK6, TAF9, TAF9, TAF9, TAF9, AK6, AK6, AK6, AK6, AK6, AK6, TAF9, TAF9, TAF9, AK6, TAF9, TAF9, TAF9, TAF9, TAF9, TAF9, TAF9, TAF9, TAF9, TAF9, TAF9, TAF9, AK6, TAF9	Hs.653163, Hs.653163, Hs.653163, Hs.653163, Hs.653163, Hs.653163, Hs.653163, Hs.653163, Hs.653163, Hs.653163, Hs.653163, Hs.653163, Hs.653163, Hs.653163, Hs.653163, Hs.653163, Hs.653163, Hs.653163, Hs.653163, Hs.653163, Hs.653163, Hs.653163, Hs.653163, Hs.653163, Hs.653163, Hs.653163, Hs.653163, Hs.653163, Hs.653163, Hs.653163, Hs.653163, Hs.653163, Hs.653163, Hs.653163, Hs.653163	388.747	393.408	395.853	367.011	1.01199	1.01828	0.944086
7976578	AK7, AK7, AK7, AK7, AK7, AK7, AK7, AK7, AK7, AK7, AK7, AK7, AK7, AK7, AK7, AK7	Hs.667462, Hs.667462, Hs.667462, Hs.667462, Hs.667462, Hs.667462, Hs.667462, Hs.667462, Hs.667462, Hs.667462, Hs.667462, Hs.667462, Hs.667462, Hs.667462, Hs.667462, Hs.667462	37.176	28.903	30.045	38.852	0.777464	0.808182	1.04509
8164766	AK8, AK8, AK8, AK8, AK8, AK8, AK8, AK8, AK8, AK8, AK8, AK8, AK8, AK8, AK8, AK8, AK8, AK8, AK8, AK8, AK8, AK8, AK8, AK8, AK8	Hs.421340, Hs.421340, Hs.421340, Hs.421340, Hs.421340, Hs.421340, Hs.421340, Hs.421340, Hs.421340, Hs.421340, Hs.421340, Hs.421340, Hs.421340, Hs.421340, Hs.421340, Hs.421340, Hs.421340, Hs.421340, Hs.421340, Hs.421340, Hs.421340, Hs.421340, Hs.421340, Hs.421340, Hs.421340	25.746	28.361	23.122	25.986	1.10158	0.898093	1.00934
8128777	AK9, AK9, AK9, AK9, AK9, AK9, AK9, AK9, AK9, AK9, AK9, AK9, AK9, AK9, AK9, AK9, AK9, AK9	Hs.205144, Hs.205144, Hs.205144, Hs.205144, Hs.205144, Hs.205144, Hs.205144, Hs.205144, Hs.205144, Hs.205144, Hs.205144, Hs.205144, Hs.205144, Hs.205144, Hs.205144, Hs.205144, Hs.205144, Hs.205144	8.151	7.292	9.22	9.979	0.894526	1.13111	1.22423
8128788	AK9, AK9, AK9, AK9, AK9, AK9, AK9, AK9, AK9, AK9, AK9, AK9, AK9, AK9, AK9, AK9, AK9, AK9, AK9, AK9, AK9, AK9, AK9	Hs.205144, Hs.205144, Hs.205144, Hs.205144, Hs.205144, Hs.205144, Hs.205144, Hs.205144, Hs.205144, Hs.205144, Hs.205144, Hs.205144, Hs.205144, Hs.205144, Hs.205144, Hs.205144, Hs.205144, Hs.205144, Hs.205144, Hs.205144, Hs.205144, Hs.205144, Hs.205144	9.937	9.678	11.359	10.574	0.973868	1.14306	1.06406
8128795	AK9, AK9, AK9, AK9, AK9, AK9, AK9, AK9, AK9, AK9, AK9, AK9, AK9, AK9, AK9, AK9, AK9, AK9, AK9, AK9, AK9, AK9, AK9, AK9, AK9, AK9, AK9, AK9	Hs.205144, Hs.205144, Hs.205144, Hs.205144, Hs.205144, Hs.205144, Hs.205144, Hs.205144, Hs.205144, Hs.205144, Hs.205144, Hs.205144, Hs.205144, Hs.205144, Hs.205144, Hs.205144, Hs.205144, Hs.205144, Hs.205144, Hs.205144, Hs.205144, Hs.205144, Hs.205144, Hs.205144, Hs.205144, Hs.205144, Hs.205144, Hs.205144	18.689	19.71	19.552	18.661	1.05467	1.04623	0.998513
8008664	AKAP1, AKAP1, AKAP1, AKAP1, AKAP1, AKAP1, AKAP1, AKAP1, AKAP1, AKAP1, AKAP1, AKAP1, AKAP1, AKAP1, AKAP1, AKAP1, AKAP1, AKAP1, AKAP1, AKAP1, AKAP1, AKAP1, AKAP1, AKAP1, AKAP1, AKAP1, AKAP1, AKAP1, AKAP1, AKAP1, AKAP1, AKAP1, AKAP1, AKAP1, AKAP1, AKAP1, AKAP1, AKAP1, AKAP1, AKAP1, AKAP1, AKAP1, AKAP1, AKAP1, AKAP1, AKAP1, AKAP1	Hs.463506, Hs.463506, Hs.463506, Hs.463506, Hs.463506, Hs.463506, Hs.463506, Hs.463506, Hs.463506, Hs.463506, Hs.463506, Hs.463506, Hs.463506, Hs.463506, Hs.463506, Hs.463506, Hs.463506, Hs.463506, Hs.463506, Hs.463506, Hs.463506, Hs.463506, Hs.463506, Hs.463506, Hs.463506, Hs.463506, Hs.463506, Hs.463506, Hs.463506, Hs.463506, Hs.463506, Hs.463506, Hs.463506, Hs.463506, Hs.463506, Hs.463506, Hs.…	289.028	286.378	247.625	246.538	0.990832	0.856753	0.852991
8013431	AKAP10, AKAP10, AKAP10, AKAP10, AKAP10, AKAP10, AKAP10, AKAP10, AKAP10, AKAP10, AKAP10, AKAP10, AKAP10, AKAP10, AKAP10, AKAP10, AKAP10, AKAP10, AKAP10, AKAP10, AKAP10, AKAP10, AKAP10, AKAP10, AKAP10, AKAP10, AKAP10, AKAP10, AKAP10, AKAP10, AKAP10, AKAP10	Hs.642676, Hs.642676, Hs.642676, Hs.642676, Hs.642676, Hs.642676, Hs.642676, Hs.642676, Hs.642676, Hs.642676, Hs.642676, Hs.642676, Hs.642676, Hs.642676, Hs.642676, Hs.642676, Hs.642676, Hs.642676, Hs.642676, Hs.642676, Hs.642676, Hs.642676, Hs.642676, Hs.642676, Hs.642676, Hs.642676, Hs.642676, Hs.642676, Hs.642676, Hs.642676, Hs.642676, Hs.642676	258.57	247.81	293.439	279.984	0.958387	1.13486	1.08282
7968835	AKAP11, AKAP11, AKAP11, AKAP11, AKAP11, AKAP11, AKAP11, AKAP11, AKAP11, AKAP11, AKAP11, AKAP11, AKAP11, AKAP11, AKAP11	Hs.105105, Hs.105105, Hs.105105, Hs.105105, Hs.105105, Hs.105105, Hs.105105, Hs.105105, Hs.105105, Hs.105105, Hs.105105, Hs.105105, Hs.105105, Hs.105105, Hs.105105	351.688	344.184	310.705	316.736	0.978662	0.883468	0.900617
8122807	AKAP12, AKAP12, AKAP12, AKAP12, AKAP12, AKAP12, AKAP12, AKAP12, AKAP12, AKAP12, AKAP12, AKAP12, AKAP12, AKAP12, AKAP12, AKAP12, AKAP12, AKAP12, AKAP12, AKAP12, AKAP12, AKAP12	Hs.371240, Hs.371240, Hs.371240, Hs.371240, Hs.371240, Hs.371240, Hs.371240, Hs.371240, Hs.371240, Hs.371240, Hs.371240, Hs.371240, Hs.371240, Hs.371240, Hs.371240, Hs.371240, Hs.371240, Hs.371240, Hs.371240, Hs.371240, Hs.371240, Hs.371240, Hs.371240	874.242	740.416	688.053	830.985	0.846924	0.787028	0.950521
7985695	AKAP13, AKAP13, AKAP13, AKAP13, AKAP13, AKAP13, AKAP13, AKAP13, AKAP13, AKAP13, AKAP13, AKAP13, AKAP13, AKAP13, AKAP13, AKAP13, AKAP13, AKAP13, AKAP13, AKAP13, AKAP13, AKAP13, AKAP13, AKAP13, AKAP13, AKAP13, AKAP13, AKAP13, AKAP13, AKAP13, AKAP13, AKAP13, AKAP13, AKAP13, AKAP13, AKAP13, AKAP13, AKAP13, AKAP13, AKAP13, AKAP13, AKAP13, AKAP13, AKAP13, AKAP13, AKAP13, AKAP13, AKAP13, AKAP13, AKAP13,…	Hs.459211, Hs.710656, Hs.459211, Hs.710656, Hs.459211, Hs.710656, Hs.459211, Hs.710656, Hs.459211, Hs.710656, Hs.459211, Hs.710656, Hs.459211, Hs.710656, Hs.459211, Hs.710656, Hs.459211, Hs.710656, Hs.459211, Hs.710656, Hs.459211, Hs.710656, Hs.459211, Hs.710656, Hs.459211, Hs.710656, Hs.459211, Hs.710656, Hs.459211, Hs.710656, Hs.459211, Hs.710656, Hs.459211, Hs.710656, Hs.459211, Hs.710656, Hs.…	232.234	265.251	207.763	240.893	1.14217	0.894627	1.03728
8169665	AKAP14, AKAP14, AKAP14, AKAP14, AKAP14, AKAP14, AKAP14, AKAP14, AKAP14, AKAP14, AKAP14, AKAP14, AKAP14, AKAP14, AKAP14, AKAP14, AKAP14, AKAP14, AKAP14	Hs.592245, Hs.592245, Hs.592245, Hs.592245, Hs.592245, Hs.592245, Hs.592245, Hs.592245, Hs.592245, Hs.592245, Hs.592245, Hs.592245, Hs.592245, Hs.592245, Hs.592245, Hs.592245, Hs.592245, Hs.592245, Hs.592245	9.349	7.611	8.886	9.675	0.814058	0.950482	1.03486
8157153	AKAP2, PALM2, AKAP2, AKAP2, PALM2-AKAP2, PALM2, PALM2-AKAP2, AKAP2, PALM2-AKAP2, PALM2, AKAP2, PALM2-AKAP2, PALM2, PALM2-AKAP2, AKAP2, PALM2, AKAP2, AKAP2, AKAP2, PALM2, AKAP2, AKAP2, PALM2, PALM2-AKAP2, AKAP2, AKAP2, AKAP2, PALM2, PALM2-AKAP2, AKAP2, AKAP2, PALM2-AKAP2, PALM2, PALM2-AKAP2, PALM2, AKAP2, PALM2, AKAP2, AKAP2, AKAP2, AKAP2, PALM2, PALM2, PALM2-AKAP2, AKAP2, AKAP2, AKAP2, PALM2, PAL…	Hs.591908, Hs.591908, Hs.591908, Hs.591908, Hs.591908, Hs.591908, Hs.591908, Hs.591908, Hs.591908, Hs.591908, Hs.591908, Hs.591908, Hs.591908, Hs.591908, Hs.591908, Hs.591908, Hs.591908, Hs.591908, Hs.591908, Hs.591908, Hs.591908, Hs.591908, Hs.591908, Hs.591908, Hs.591908, Hs.591908, Hs.591908, Hs.591908, Hs.591908, Hs.591908, Hs.591908, Hs.591908, Hs.591908, Hs.591908, Hs.591908	39.081	40.666	42.278	34.255	1.04057	1.0818	0.876507
7960427	AKAP3, AKAP3, AKAP3, AKAP3, AKAP3, AKAP3, AKAP3, AKAP3, AKAP3, AKAP3, AKAP3, AKAP3, AKAP3, AKAP3, AKAP3, AKAP3, AKAP3, AKAP3, AKAP3, AKAP3, AKAP3, AKAP3	Hs.98397, Hs.98397, Hs.98397, Hs.98397, Hs.98397, Hs.98397, Hs.98397, Hs.98397, Hs.98397, Hs.98397, Hs.98397, Hs.98397, Hs.98397, Hs.98397, Hs.98397, Hs.98397, Hs.98397, Hs.98397, Hs.98397, Hs.98397, Hs.98397, Hs.98397	40.486	47.449	50.152	52.741	1.17197	1.23874	1.30269
8172660	AKAP4, AKAP4, AKAP4, AKAP4, AKAP4, AKAP4, AKAP4, AKAP4, AKAP4, AKAP4, AKAP4, AKAP4, AKAP4, AKAP4, AKAP4, AKAP4, AKAP4, AKAP4, AKAP4, AKAP4, AKAP4, AKAP4, AKAP4	Hs.97633, Hs.97633, Hs.97633, Hs.97633, Hs.97633, Hs.97633, Hs.97633, Hs.97633, Hs.97633, Hs.97633, Hs.97633, Hs.97633, Hs.97633, Hs.97633, Hs.97633, Hs.97633, Hs.97633, Hs.97633, Hs.97633, Hs.97633, Hs.97633, Hs.97633, Hs.97633	12.044	15.922	12.492	12.042	1.32196	1.0372	0.999851
7975066	AKAP5, AKAP5, AKAP5, AKAP5, AKAP5, AKAP5, AKAP5, AKAP5	Hs.656683, Hs.656683, Hs.656683, Hs.656683, Hs.656683, Hs.656683, Hs.656683, Hs.656683	22.113	19.035	22.152	19.666	0.860808	1.00179	0.889354
7973850	AKAP6, AKAP6, AKAP6, AKAP6, AKAP6, AKAP6, AKAP6, AKAP6, AKAP6, AKAP6, AKAP6, AKAP6, AKAP6, AKAP6, AKAP6, AKAP6, AKAP6, AKAP6, AKAP6, AKAP6, AKAP6, AKAP6, AKAP6, AKAP6, AKAP6, AKAP6, AKAP6, AKAP6, AKAP6, AKAP6, AKAP6, AKAP6, AKAP6, AKAP6, AKAP6, AKAP6, AKAP6, AKAP6, AKAP6, AKAP6, AKAP6, AKAP6, AKAP6, AKAP6, AKAP6, AKAP6, AKAP6	Hs.509083, Hs.509083, Hs.509083, Hs.509083, Hs.509083, Hs.509083, Hs.509083, Hs.509083, Hs.509083, Hs.509083, Hs.509083, Hs.509083, Hs.509083, Hs.509083, Hs.509083, Hs.509083, Hs.509083, Hs.509083, Hs.509083, Hs.509083, Hs.509083, Hs.509083, Hs.509083, Hs.509083, Hs.509083, Hs.509083, Hs.509083, Hs.509083, Hs.509083, Hs.509083, Hs.509083, Hs.509083, Hs.509083, Hs.509083, Hs.509083, Hs.509083, Hs.…	22.164	23.246	22.074	22.423	1.04884	0.995942	1.01171
8122045	AKAP7, AKAP7, AKAP7, AKAP7, AKAP7, AKAP7, AKAP7, AKAP7, AKAP7, AKAP7, AKAP7, AKAP7, AKAP7, AKAP7, AKAP7, AKAP7, AKAP7, AKAP7, AKAP7, AKAP7, AKAP7, AKAP7, AKAP7, AKAP7, AKAP7, AKAP7, AKAP7, AKAP7, AKAP7, AKAP7, AKAP7, AKAP7, AKAP7, AKAP7, AKAP7, AKAP7, AKAP7, AKAP7, AKAP7, AKAP7, AKAP7, AKAP7, AKAP7, AKAP7, AKAP7, AKAP7, AKAP7	Hs.486483, Hs.486483, Hs.486483, Hs.486483, Hs.486483, Hs.486483, Hs.486483, Hs.486483, Hs.486483, Hs.486483, Hs.486483, Hs.486483, Hs.486483, Hs.486483, Hs.486483, Hs.486483, Hs.486483, Hs.486483, Hs.486483, Hs.486483, Hs.486483, Hs.486483, Hs.486483, Hs.486483, Hs.486483, Hs.486483, Hs.486483, Hs.486483, Hs.486483, Hs.486483, Hs.486483, Hs.486483, Hs.486483, Hs.486483, Hs.486483, Hs.486483, Hs.…	25.749	27.633	27.641	25.787	1.07317	1.07347	1.0015
8035007	AKAP8, AKAP8, AKAP8, AKAP8, AKAP8, AKAP8, AKAP8, AKAP8, AKAP8, AKAP8, AKAP8, AKAP8, AKAP8, AKAP8, AKAP8, AKAP8, AKAP8, AKAP8, AKAP8, AKAP8	Hs.594496, Hs.594496, Hs.594496, Hs.594496, Hs.594496, Hs.594496, Hs.594496, Hs.594496, Hs.594496, Hs.594496, Hs.594496, Hs.594496, Hs.594496, Hs.594496, Hs.594496, Hs.594496, Hs.594496, Hs.594496, Hs.594496, Hs.594496	400.298	409.729	433.731	387.863	1.02356	1.08352	0.968937
8035023	AKAP8L, AKAP8L, AKAP8L, AKAP8L, AKAP8L, AKAP8L, AKAP8L, AKAP8L, AKAP8L, AKAP8L, AKAP8L, AKAP8L, AKAP8L, AKAP8L, AKAP8L, AKAP8L, AKAP8L, AKAP8L, AKAP8L, AKAP8L, AKAP8L, AKAP8L, AKAP8L, AKAP8L, AKAP8L, AKAP8L, AKAP8L, AKAP8L, AKAP8L, AKAP8L, AKAP8L, AKAP8L, AKAP8L, AKAP8L, AKAP8L, AKAP8L, AKAP8L, AKAP8L, AKAP8L, AKAP8L, AKAP8L, AKAP8L, AKAP8L, AKAP8L, AKAP8L, AKAP8L, AKAP8L, AKAP8L, AKAP8L, AKAP8L,…	Hs.399800, Hs.399800, Hs.399800, Hs.399800, Hs.399800, Hs.399800, Hs.399800, Hs.399800, Hs.399800, Hs.399800, Hs.399800, Hs.399800, Hs.399800, Hs.399800, Hs.399800, Hs.399800, Hs.399800, Hs.399800, Hs.399800, Hs.399800, Hs.399800, Hs.399800, Hs.399800, Hs.399800, Hs.399800, Hs.399800, Hs.399800, Hs.399800, Hs.399800, Hs.399800, Hs.399800, Hs.399800, Hs.399800, Hs.399800, Hs.399800, Hs.3998 [WARNI…	360.329	360.852	460.299	412.385	1.00145	1.27744	1.14447
8134122	AKAP9, AKAP9, AKAP9, AKAP9, AKAP9, AKAP9, AKAP9, AKAP9, AKAP9, AKAP9, AKAP9, AKAP9, AKAP9, AKAP9, AKAP9, AKAP9, AKAP9, AKAP9, AKAP9, AKAP9, AKAP9, AKAP9, AKAP9, AKAP9, AKAP9, AKAP9, AKAP9, AKAP9, AKAP9, AKAP9, AKAP9, AKAP9, AKAP9, AKAP9, AKAP9, AKAP9, AKAP9, AKAP9, AKAP9, AKAP9, AKAP9, AKAP9, AKAP9, AKAP9, AKAP9, AKAP9, AKAP9, AKAP9, AKAP9, AKAP9, AKAP9, AKAP9, AKAP9, AKAP9, AKAP9, AKAP9, AKAP9, …	Hs.651221, Hs.651221, Hs.651221, Hs.651221, Hs.651221, Hs.651221, Hs.651221, Hs.651221, Hs.651221, Hs.651221, Hs.651221, Hs.651221, Hs.651221, Hs.651221, Hs.651221, Hs.651221, Hs.651221, Hs.651221, Hs.651221, Hs.651221, Hs.651221, Hs.651221, Hs.651221, Hs.651221, Hs.651221, Hs.651221, Hs.651221, Hs.651221, Hs.651221, Hs.651221, Hs.651221, Hs.651221, Hs.651221, Hs.651221, Hs.651221, Hs.651221, Hs.…	252.765	356.465	261.974	309.804	1.41026	1.03643	1.22566
7938301	AKIP1, AKIP1, AKIP1, AKIP1, AKIP1, AKIP1, AKIP1, AKIP1, AKIP1, AKIP1, AKIP1, AKIP1, AKIP1, AKIP1, AKIP1, AKIP1, AKIP1, AKIP1, AKIP1, AKIP1, AKIP1, AKIP1, AKIP1, AKIP1, AKIP1, AKIP1, AKIP1, AKIP1, AKIP1, AKIP1, AKIP1, AKIP1, AKIP1, AKIP1, AKIP1, AKIP1, AKIP1, AKIP1, AKIP1, AKIP1, AKIP1, AKIP1, AKIP1, AKIP1	Hs.131180, Hs.131180, Hs.131180, Hs.131180, Hs.131180, Hs.131180, Hs.131180, Hs.131180, Hs.131180, Hs.131180, Hs.131180, Hs.131180, Hs.131180, Hs.131180, Hs.131180, Hs.131180, Hs.131180, Hs.131180, Hs.131180, Hs.131180, Hs.131180, Hs.131180, Hs.131180, Hs.131180, Hs.131180, Hs.131180, Hs.131180, Hs.131180, Hs.131180, Hs.131180, Hs.131180, Hs.131180, Hs.131180, Hs.131180, Hs.131180, Hs.131180, Hs.…	166.319	191.313	217.059	184.856	1.15028	1.30507	1.11145
7900216	AKIRIN1, AKIRIN1, AKIRIN1, AKIRIN1, AKIRIN1, AKIRIN1, AKIRIN1, AKIRIN1, AKIRIN1, AKIRIN1, AKIRIN1, AKIRIN1, AKIRIN1, AKIRIN1, AKIRIN1, AKIRIN1, AKIRIN1, AKIRIN1, AKIRIN1	Hs.293563, Hs.293563, Hs.293563, Hs.293563, Hs.293563, Hs.293563, Hs.293563, Hs.293563, Hs.293563, Hs.293563, Hs.293563, Hs.293563, Hs.293563, Hs.293563, Hs.293563, Hs.293563, Hs.293563, Hs.293563, Hs.293563	571.194	494.011	594.619	483.903	0.864875	1.04101	0.847178
8128034	AKIRIN2, AKIRIN2, AKIRIN2, AKIRIN2, AKIRIN2, AKIRIN2, AKIRIN2, AKIRIN2, AKIRIN2	Hs.485915, Hs.485915, Hs.485915, Hs.485915, Hs.485915, Hs.485915, Hs.485915, Hs.485915, Hs.485915	518.829	517.706	810.982	633.747	0.997835	1.5631	1.22149
8163569	AKNA, AKNA, AKNA, AKNA, AKNA, AKNA, AKNA, AKNA, AKNA, AKNA, AKNA, AKNA, AKNA, AKNA, AKNA, AKNA, AKNA, AKNA, AKNA, AKNA, AKNA, AKNA, AKNA, AKNA, AKNA, AKNA, AKNA, AKNA, AKNA, AKNA, AKNA, AKNA, AKNA, AKNA, AKNA, AKNA, AKNA, AKNA, AKNA, AKNA, AKNA, AKNA, AKNA, AKNA, AKNA, AKNA, AKNA, AKNA, AKNA, AKNA, AKNA, AKNA, AKNA, AKNA, AKNA, AKNA	Hs.494895, Hs.494895, Hs.494895, Hs.494895, Hs.494895, Hs.494895, Hs.494895, Hs.494895, Hs.494895, Hs.494895, Hs.494895, Hs.494895, Hs.494895, Hs.494895, Hs.494895, Hs.494895, Hs.494895, Hs.494895, Hs.494895, Hs.494895, Hs.494895, Hs.494895, Hs.494895, Hs.494895, Hs.494895, Hs.494895, Hs.494895, Hs.494895, Hs.494895, Hs.494895, Hs.494895, Hs.494895, Hs.494895, Hs.494895, Hs.494895, Hs.494895, Hs.…	64.768	52.622	51.142	54.11	0.812461	0.789614	0.835438
7918235	AKNAD1, AKNAD1, AKNAD1, AKNAD1, AKNAD1, AKNAD1, AKNAD1, AKNAD1, AKNAD1, AKNAD1, AKNAD1, AKNAD1, AKNAD1, AKNAD1, AKNAD1, AKNAD1, AKNAD1, AKNAD1, AKNAD1, AKNAD1, AKNAD1, AKNAD1, AKNAD1	Hs.729441, Hs.729441, Hs.729441, Hs.729441, Hs.729441, Hs.729441, Hs.729441, Hs.729441, Hs.729441, Hs.729441, Hs.729441, Hs.729441, Hs.729441, Hs.729441, Hs.729441, Hs.729441, Hs.729441, Hs.729441, Hs.729441, Hs.729441, Hs.729441, Hs.729441, Hs.729441	31.64	69.197	33.05	37.151	2.18705	1.04459	1.17421
7901110	AKR1A1, AKR1A1, AKR1A1, AKR1A1, AKR1A1, AKR1A1, AKR1A1, AKR1A1, AKR1A1, AKR1A1, AKR1A1, AKR1A1, AKR1A1, AKR1A1, AKR1A1, AKR1A1, AKR1A1, AKR1A1, AKR1A1, AKR1A1, AKR1A1, AKR1A1, AKR1A1, AKR1A1, AKR1A1, AKR1A1, AKR1A1, AKR1A1, AKR1A1, AKR1A1, AKR1A1, AKR1A1, AKR1A1, AKR1A1, AKR1A1, AKR1A1, AKR1A1, AKR1A1, AKR1A1, AKR1A1, AKR1A1, AKR1A1, AKR1A1, AKR1A1, AKR1A1	Hs.474584, Hs.474584, Hs.474584, Hs.474584, Hs.474584, Hs.474584, Hs.474584, Hs.474584, Hs.474584, Hs.474584, Hs.474584, Hs.474584, Hs.474584, Hs.474584, Hs.474584, Hs.474584, Hs.474584, Hs.474584, Hs.474584, Hs.474584, Hs.474584, Hs.474584, Hs.474584, Hs.474584, Hs.474584, Hs.474584, Hs.474584, Hs.474584, Hs.474584, Hs.474584, Hs.474584, Hs.474584, Hs.474584, Hs.474584, Hs.474584, Hs.474584	370.217	354.292	371.606	367.606	0.956982	1.00375	0.992948
8143054	AKR1B1, AKR1B1, AKR1B1, AKR1B1, AKR1B1, AKR1B1, AKR1B1, AKR1B1, AKR1B1, AKR1B1, AKR1B1, AKR1B1, AKR1B1, AKR1B1, AKR1B1, AKR1B1, AKR1B1, AKR1B1, AKR1B1, AKR1B1, AKR1B1, AKR1B1, AKR1B1, AKR1B1, AKR1B1, AKR1B1, AKR1B1, AKR1B1, AKR1B1, AKR1B1, AKR1B1, AKR1B1, AKR1B1, AKR1B1, AKR1B1, AKR1B1, AKR1B1, AKR1B1, AKR1B1, AKR1B1, AKR1B1, AKR1B1, AKR1B1	Hs.521212, Hs.521212, Hs.521212, Hs.521212, Hs.521212, Hs.521212, Hs.521212, Hs.521212, Hs.521212, Hs.521212, Hs.521212, Hs.521212, Hs.521212, Hs.521212, Hs.521212, Hs.521212, Hs.521212, Hs.521212, Hs.521212, Hs.521212, Hs.521212, Hs.521212, Hs.521212, Hs.521212, Hs.521212, Hs.521212, Hs.521212, Hs.521212, Hs.521212, Hs.521212, Hs.521212, Hs.521212, Hs.521212, Hs.521212, Hs.521212	765.24	744.279	753.12	732.78	0.972608	0.984161	0.957582
8136336	AKR1B10, AKR1B10, AKR1B10, AKR1B10, AKR1B10, AKR1B10, AKR1B10, AKR1B10, AKR1B10, AKR1B10, AKR1B10, AKR1B10, AKR1B10, AKR1B10, AKR1B10, AKR1B10, AKR1B10, AKR1B10, AKR1B10	Hs.116724, Hs.116724, Hs.116724, Hs.116724, Hs.116724, Hs.116724, Hs.116724, Hs.116724, Hs.116724, Hs.116724, Hs.116724, Hs.116724, Hs.116724, Hs.116724, Hs.116724, Hs.116724, Hs.116724, Hs.116724, Hs.116724	11.971	12.004	12.205	11.412	1.00276	1.01953	0.953281
7925918	AKR1C1, AKR1C1, AKR1C1, AKR1C1, AKR1C1, AKR1C1, AKR1C1, AKR1C1, AKR1C1, AKR1C1, AKR1C1, AKR1C1, AKR1C1, AKR1C3, AKR1C1, AKR1C1, AKR1C1, AKR1C1, AKR1C1, AKR1C1, AKR1C1, AKR1C1, AKR1C1, AKR1C1, AKR1C3, AKR1C1	Hs.460260, Hs.460260, Hs.460260, Hs.460260, Hs.460260, Hs.460260, Hs.460260, Hs.460260, Hs.460260, Hs.460260, Hs.460260, Hs.460260, Hs.460260, Hs.78183, Hs.460260, Hs.460260, Hs.460260, Hs.460260, Hs.460260, Hs.460260, Hs.460260, Hs.460260, Hs.460260, Hs.460260, Hs.78183, Hs.460260, Hs.460260	31.212	22.798	32.892	33.077	0.730429	1.05383	1.05975
7931832	AKR1C2, AKR1C2, AKR1C2, AKR1C2, AKR1C2, AKR1C2, AKR1C2, AKR1C2, AKR1C2, AKR1C2, AKR1C2, AKR1C2, AKR1C2, AKR1C2, AKR1C2, AKR1C2, AKR1C2, AKR1C2, AKR1C2, AKR1C2, AKR1C2, AKR1C2, AKR1C2, AKR1C2, AKR1C2, AKR1C2, AKR1C2, AKR1C2, AKR1C2, AKR1C2, AKR1C2, AKR1C2, AKR1C2, AKR1C2	Hs.567256, Hs.567256, Hs.567256, Hs.567256, Hs.567256, Hs.567256, Hs.567256, Hs.567256, Hs.567256, Hs.567256, Hs.567256, Hs.460260, Hs.567256, Hs.460260, Hs.567256, Hs.567256, Hs.567256, Hs.567256, Hs.460260, Hs.567256, Hs.567256, Hs.567256, Hs.567256, Hs.567256, Hs.567256, Hs.567256, Hs.567256, Hs.567256, Hs.567256, Hs.567256, Hs.567256, Hs.567256, Hs.567256, Hs.567256, Hs.567256, Hs.567256, Hs.…	18.391	16.167	12.798	16.206	0.879096	0.695902	0.881186
7925929	AKR1C3, AKR1C3, AKR1C3, AKR1C3, AKR1C3, AKR1C3, AKR1C3, AKR1C3, AKR1C3, AKR1C3, AKR1C3, AKR1C3, AKR1C3, AKR1C3, AKR1C3, AKR1C3, AKR1C3, AKR1C3, AKR1C3, AKR1C3, AKR1C3, AKR1C3, AKR1C3, AKR1C3, AKR1C3, AKR1C3, AKR1C3, AKR1C3, AKR1C3, AKR1C3, AKR1C3, AKR1C3, AKR1C3, AKR1C3, AKR1C3, AKR1C3, AKR1C3, AKR1C1, AKR1C3	Hs.78183, Hs.78183, Hs.78183, Hs.78183, Hs.78183, Hs.78183, Hs.78183, Hs.78183, Hs.78183, Hs.78183, Hs.78183, Hs.78183, Hs.78183, Hs.78183, Hs.78183, Hs.78183, Hs.78183, Hs.78183, Hs.78183, Hs.78183, Hs.78183, Hs.78183, Hs.78183, Hs.78183, Hs.78183, Hs.78183, Hs.78183, Hs.78183, Hs.78183, Hs.78183, Hs.78183, Hs.78183, Hs.78183, Hs.78183, Hs.78183, Hs.78183, Hs.78183, Hs.460260, Hs.78183	16.156	17.272	11.936	14.278	1.06909	0.738809	0.883721
7925939	AKR1C4, AKR1C4, AKR1C4, AKR1C4, AKR1C4, AKR1C4, AKR1C4, AKR1C4, AKR1C4, AKR1C4, AKR1C4, AKR1C4	Hs.567245, Hs.567245, Hs.567245, Hs.567245, Hs.567245, Hs.567245, Hs.567245, Hs.567245, Hs.567245, Hs.567245, Hs.567245, Hs.567245	8.35	8.665	9.103	7.343	1.03773	1.09014	0.879432
7931824	AKR1C6P, AKR1C6P, AKR1C6P, AKR1C6P	Hs.631812, Hs.631812, Hs.631812, Hs.631812	12.973	13.521	14.012	14.446	1.04225	1.08003	1.11351
7931840	AKR1C8P, AKR1C8P, AKR1C8P, AKR1C8P, AKR1C8P, AKR1C8P	Hs.282513, Hs.282513, Hs.282513, Hs.282513, Hs.282513, Hs.282513	12.021	14.425	11.07	14.962	1.20004	0.920919	1.24467
8136459	AKR1D1, AKR1D1, AKR1D1, AKR1D1, AKR1D1, AKR1D1, AKR1D1, AKR1D1, AKR1D1, AKR1D1, AKR1D1, AKR1D1, AKR1D1, AKR1D1, AKR1D1, AKR1D1, AKR1D1, AKR1D1, AKR1D1, AKR1D1, AKR1D1, AKR1D1, AKR1D1, AKR1D1, AKR1D1, AKR1D1, AKR1D1, AKR1D1, AKR1D1	Hs.201667, Hs.740214, Hs.201667, Hs.740214, Hs.201667, Hs.740214, Hs.201667, Hs.740214, Hs.201667, Hs.740214, Hs.201667, Hs.740214, Hs.201667, Hs.740214, Hs.201667, Hs.740214, Hs.201667, Hs.740214, Hs.201667, Hs.740214, Hs.201667, Hs.740214, Hs.201667, Hs.740214, Hs.201667, Hs.740214, Hs.201667, Hs.740214, Hs.201667, Hs.740214, Hs.201667, Hs.740214, Hs.201667, Hs.740214, Hs.201667, Hs.740214, Hs.…	10.479	11.429	11.803	10.281	1.09057	1.12627	0.981032
7925904	AKR1E2, AKR1E2, AKR1E2, AKR1E2, AKR1E2, AKR1E2, AKR1E2, AKR1E2, AKR1E2, AKR1E2, AKR1E2, AKR1E2, AKR1E2, AKR1E2, AKR1E2, AKR1E2, AKR1E2, AKR1E2, AKR1E2, AKR1E2, AKR1E2, AKR1E2, AKR1E2, AKR1E2, AKR1E2, AKR1E2, AKR1E2, AKR1E2, AKR1E2, AKR1E2, AKR1E2, AKR1E2, AKR1E2, AKR1E2, AKR1E2, AKR1E2, AKR1E2, AKR1E2, AKR1E2, AKR1E2, AKR1E2, AKR1E2, AKR1E2, AKR1E2, AKR1E2, AKR1E2, AKR1E2, AKR1E2, AKR1E2, AKR1E2,…	Hs.657944, Hs.657944, Hs.657944, Hs.657944, Hs.657944, Hs.657944, Hs.657944, Hs.657944, Hs.657944, Hs.657944, Hs.657944, Hs.657944, Hs.657944, Hs.657944, Hs.657944, Hs.657944, Hs.657944, Hs.657944, Hs.657944, Hs.657944, Hs.657944, Hs.657944, Hs.657944, Hs.657944, Hs.657944, Hs.657944, Hs.657944, Hs.657944, Hs.657944, Hs.657944, Hs.657944, Hs.657944, Hs.657944, Hs.657944, Hs.657944, Hs.657944, Hs.…	21.295	21.313	20.657	24.581	1.00081	0.970024	1.15431
7913156	AKR7A2, AKR7A2, AKR7A2, AKR7A2, AKR7A2, AKR7A2, AKR7A2, AKR7A2, AKR7A2, AKR7A2, AKR7A2, AKR7A2, AKR7A2, AKR7A2, AKR7A2, AKR7A2, AKR7A2, AKR7A2, AKR7A2, AKR7A2, AKR7A2, AKR7A2, AKR7A2	Hs.571886, Hs.571886, Hs.571886, Hs.571886, Hs.571886, Hs.571886, Hs.571886, Hs.571886, Hs.571886, Hs.571886, Hs.571886, Hs.571886, Hs.571886, Hs.571886, Hs.571886, Hs.571886, Hs.571886, Hs.571886, Hs.571886, Hs.571886, Hs.571886, Hs.571886, Hs.571886	492.999	519.777	550.198	566.872	1.05432	1.11602	1.14984
7904084	AKR7A2P1, AKR7A2P1, AKR7A2P1	Hs.647691, Hs.647691, Hs.647691	42.52	36.904	41.835	41.835	0.867921	0.983878	0.983878
7913146	AKR7A3, AKR7A3, AKR7A3, AKR7A3, AKR7A3, AKR7A3, AKR7A3, AKR7A3, AKR7A3, AKR7A3	Hs.6980, Hs.6980, Hs.6980, Hs.6980, Hs.6980, Hs.6980, Hs.6980, Hs.6980, Hs.6980, Hs.6980	90.698	98.099	102.951	103.919	1.08159	1.1351	1.14577
7913138	AKR7L, AKR7L, AKR7L, AKR7L, AKR7L, AKR7L, AKR7L, AKR7L	Hs.662342, Hs.662342, Hs.662342, Hs.662342, Hs.662342, Hs.662342, Hs.662342, Hs.662342	24.598	26.371	27.931	24.907	1.07209	1.1355	1.01257
7981494	AKT1, AKT1, AKT1, AKT1, AKT1, AKT1, AKT1, AKT1, AKT1, AKT1, AKT1, AKT1, AKT1, AKT1, AKT1, AKT1, AKT1, AKT1, AKT1, AKT1, AKT1, AKT1, AKT1, AKT1, AKT1, AKT1, AKT1, AKT1, AKT1, AKT1, AKT1, AKT1, AKT1, AKT1, AKT1, AKT1, AKT1, AKT1, AKT1, AKT1, AKT1, AKT1, AKT1, AKT1, AKT1, AKT1, AKT1, AKT1, AKT1, AKT1, AKT1, AKT1, AKT1, AKT1, AKT1, AKT1, AKT1, AKT1	Hs.525622, Hs.525622, Hs.525622, Hs.525622, Hs.525622, Hs.525622, Hs.525622, Hs.525622, Hs.525622, Hs.525622, Hs.525622, Hs.525622, Hs.525622, Hs.525622, Hs.525622, Hs.525622, Hs.525622, Hs.525622, Hs.525622, Hs.525622, Hs.525622, Hs.525622, Hs.525622, Hs.525622, Hs.525622, Hs.525622, Hs.525622, Hs.525622, Hs.525622, Hs.525622, Hs.525622, Hs.525622, Hs.525622, Hs.525622, Hs.525622, Hs.525622	815.477	839.409	728.287	749.319	1.02935	0.893081	0.918872
8038477	AKT1S1, AKT1S1, AKT1S1, AKT1S1, AKT1S1, AKT1S1, AKT1S1, AKT1S1, AKT1S1, AKT1S1, AKT1S1, AKT1S1, AKT1S1, AKT1S1, AKT1S1, AKT1S1, AKT1S1, AKT1S1, AKT1S1, AKT1S1, AKT1S1, AKT1S1, AKT1S1, AKT1S1, AKT1S1	Hs.515542, Hs.515542, Hs.515542, Hs.515542, Hs.515542, Hs.515542, Hs.515542, Hs.515542, Hs.515542, Hs.515542, Hs.515542, Hs.515542, Hs.515542, Hs.515542, Hs.515542, Hs.515542, Hs.515542, Hs.515542, Hs.515542, Hs.515542, Hs.515542, Hs.515542, Hs.515542, Hs.515542, Hs.515542	257.575	243.438	250.686	253.032	0.945113	0.973255	0.982362
8036840	AKT2, AKT2, AKT2, AKT2, AKT2, AKT2, AKT2, AKT2, AKT2, AKT2, AKT2, AKT2, AKT2, AKT2, AKT2, AKT2, AKT2, AKT2, AKT2, AKT2, AKT2, AKT2, AKT2, AKT2, AKT2, AKT2, AKT2, AKT2, AKT2, AKT2, AKT2, AKT2, AKT2, AKT2, AKT2, AKT2, AKT2, AKT2, AKT2, AKT2, AKT2, AKT2, AKT2, AKT2, AKT2, AKT2, AKT2, AKT2, AKT2, AKT2, AKT2, AKT2, AKT2, AKT2, AKT2, AKT2, AKT2, AKT2, AKT2, AKT2, AKT2, AKT2, AKT2, AKT2, AKT2, AKT2, AKT…	Hs.631535, Hs.631535, Hs.631535, Hs.631535, Hs.631535, Hs.631535, Hs.631535, Hs.631535, Hs.631535, Hs.631535, Hs.631535, Hs.631535, Hs.631535, Hs.631535, Hs.631535, Hs.631535, Hs.631535, Hs.631535, Hs.631535, Hs.631535, Hs.631535, Hs.631535, Hs.631535, Hs.631535, Hs.631535, Hs.631535, Hs.631535, Hs.631535, Hs.631535, Hs.631535, Hs.631535, Hs.631535, Hs.631535, Hs.631535, Hs.631535	685.24	773.129	715.098	794.512	1.12826	1.04357	1.15947
7925531	AKT3, AKT3, AKT3, AKT3, AKT3, AKT3, AKT3, AKT3, AKT3, AKT3, AKT3, AKT3, AKT3, AKT3, AKT3, AKT3, AKT3, AKT3, AKT3, AKT3, AKT3, AKT3, AKT3, AKT3, AKT3, AKT3, AKT3, AKT3, AKT3, AKT3, AKT3, AKT3, AKT3, AKT3, AKT3, AKT3, AKT3, AKT3, AKT3, AKT3, AKT3, AKT3, AKT3, AKT3, AKT3, AKT3, AKT3, AKT3, AKT3, AKT3, AKT3, AKT3, AKT3, AKT3, AKT3, AKT3	Hs.498292, Hs.498292, Hs.498292, Hs.498292, Hs.498292, Hs.498292, Hs.498292, Hs.498292, Hs.498292, Hs.498292, Hs.498292, Hs.498292, Hs.498292, Hs.498292, Hs.498292, Hs.498292, Hs.498292, Hs.498292, Hs.498292, Hs.498292, Hs.498292, Hs.498292, Hs.498292, Hs.498292, Hs.498292, Hs.498292, Hs.498292, Hs.498292, Hs.498292, Hs.498292, Hs.498292, Hs.498292, Hs.498292, Hs.498292, Hs.498292, Hs.498292, Hs.…	274.318	389.332	320.713	312.335	1.41927	1.16913	1.13858
8001410	AKTIP, AKTIP, AKTIP, AKTIP, AKTIP, AKTIP, AKTIP, AKTIP, AKTIP, AKTIP, AKTIP, AKTIP, AKTIP, AKTIP, AKTIP, AKTIP, AKTIP, AKTIP, AKTIP, AKTIP, AKTIP, AKTIP, AKTIP, AKTIP, AKTIP, AKTIP, AKTIP, AKTIP, AKTIP, AKTIP, AKTIP, AKTIP, AKTIP, AKTIP, AKTIP, AKTIP, AKTIP, AKTIP, AKTIP, AKTIP, AKTIP, AKTIP, AKTIP, AKTIP	Hs.380897, Hs.380897, Hs.380897, Hs.380897, Hs.380897, Hs.380897, Hs.380897, Hs.380897, Hs.380897, Hs.380897, Hs.380897, Hs.380897, Hs.380897, Hs.380897, Hs.380897, Hs.380897, Hs.380897, Hs.380897, Hs.380897, Hs.380897, Hs.380897, Hs.380897, Hs.380897, Hs.380897, Hs.380897, Hs.380897, Hs.380897, Hs.380897, Hs.380897, Hs.380897, Hs.380897, Hs.380897, Hs.380897, Hs.380897, Hs.380897, Hs.380897, Hs.…	134.287	142.56	164.663	136.717	1.0616	1.2262	1.01809
8163509	ALAD, ALAD, ALAD, ALAD, ALAD, ALAD, ALAD, ALAD, ALAD, ALAD, ALAD, ALAD, ALAD, ALAD, ALAD, ALAD, ALAD, ALAD, ALAD, ALAD, ALAD, ALAD, ALAD, ALAD, ALAD, ALAD, ALAD, ALAD, ALAD, ALAD	Hs.1227, Hs.1227, Hs.1227, Hs.1227, Hs.1227, Hs.1227, Hs.1227, Hs.1227, Hs.1227, Hs.1227, Hs.1227, Hs.1227, Hs.1227, Hs.1227, Hs.1227, Hs.1227, Hs.1227, Hs.1227, Hs.1227, Hs.1227, Hs.1227, Hs.1227, Hs.1227, Hs.1227, Hs.1227, Hs.1227, Hs.1227, Hs.1227, Hs.1227, Hs.1227	86.822	93.337	84.678	83.464	1.07503	0.975302	0.961325
8080184	ALAS1, ALAS1, ALAS1, ALAS1, ALAS1, ALAS1, ALAS1, ALAS1, ALAS1, ALAS1, ALAS1, ALAS1, ALAS1, ALAS1, ALAS1, ALAS1, ALAS1, ALAS1, ALAS1, ALAS1, ALAS1, ALAS1, ALAS1, ALAS1, ALAS1, ALAS1, ALAS1, ALAS1	Hs.476308, Hs.476308, Hs.476308, Hs.476308, Hs.476308, Hs.476308, Hs.476308, Hs.476308, Hs.476308, Hs.476308, Hs.476308, Hs.476308, Hs.476308, Hs.476308, Hs.476308, Hs.476308, Hs.476308, Hs.476308, Hs.476308, Hs.476308, Hs.476308, Hs.476308, Hs.476308, Hs.476308, Hs.476308, Hs.476308, Hs.476308, Hs.476308, Hs.476308	701.043	561.574	618.369	602.198	0.801055	0.88207	0.859004
8173135	ALAS2, ALAS2, ALAS2, ALAS2, ALAS2, ALAS2, ALAS2, ALAS2, ALAS2, ALAS2, ALAS2, ALAS2, ALAS2, ALAS2, ALAS2, ALAS2, ALAS2, ALAS2, ALAS2, ALAS2, ALAS2, ALAS2, ALAS2, ALAS2, ALAS2, ALAS2, ALAS2	Hs.522666, Hs.522666, Hs.522666, Hs.522666, Hs.522666, Hs.522666, Hs.522666, Hs.522666, Hs.522666, Hs.522666, Hs.522666, Hs.522666, Hs.522666, Hs.522666, Hs.522666, Hs.522666, Hs.522666, Hs.522666, Hs.522666, Hs.522666, Hs.522666, Hs.522666, Hs.522666, Hs.522666, Hs.522666, Hs.522666, Hs.522666	42.456	31.397	35.944	37.776	0.739527	0.846617	0.889774
8095628	ALB, ALB, ALB, ALB, ALB, ALB, ALB, ALB, ALB, ALB, ALB, ALB, ALB, ALB, ALB, ALB, ALB, ALB, ALB, ALB, ALB, ALB, ALB, ALB, ALB, ALB, ALB, ALB, ALB, ALB, ALB, ALB, ALB, ALB, ALB, ALB, ALB, ALB, ALB, ALB, ALB, ALB, ALB, ALB, ALB, ALB, ALB, ALB, ALB, ALB, ALB, ALB, ALB, ALB, ALB, ALB, ALB, ALB	Hs.418167, Hs.592379, Hs.418167, Hs.592379, Hs.418167, Hs.592379, Hs.418167, Hs.592379, Hs.418167, Hs.592379, Hs.418167, Hs.592379, Hs.418167, Hs.592379, Hs.418167, Hs.592379, Hs.418167, Hs.592379, Hs.418167, Hs.592379, Hs.418167, Hs.592379, Hs.418167, Hs.592379, Hs.418167, Hs.592379, Hs.418167, Hs.592379, Hs.418167, Hs.592379, Hs.418167, Hs.592379, Hs.418167, Hs.592379, Hs.418167, Hs.592379, Hs.…	14.232	14.295	14.232	13.902	1.00443	1	0.976777
8081431	ALCAM, ALCAM, ALCAM, ALCAM, ALCAM, ALCAM, ALCAM, ALCAM, ALCAM, ALCAM, ALCAM, ALCAM, ALCAM, ALCAM, ALCAM, ALCAM, ALCAM, ALCAM, ALCAM, ALCAM, ALCAM, ALCAM, ALCAM, ALCAM, ALCAM, ALCAM, ALCAM, ALCAM, ALCAM, ALCAM, ALCAM, ALCAM, ALCAM, ALCAM, ALCAM, ALCAM, ALCAM, ALCAM, ALCAM, ALCAM	Hs.591293, Hs.740441, Hs.591293, Hs.740441, Hs.591293, Hs.740441, Hs.591293, Hs.740441, Hs.591293, Hs.740441, Hs.591293, Hs.740441, Hs.591293, Hs.740441, Hs.591293, Hs.740441, Hs.591293, Hs.740441, Hs.591293, Hs.740441, Hs.591293, Hs.740441, Hs.591293, Hs.740441, Hs.591293, Hs.740441, Hs.591293, Hs.740441, Hs.591293, Hs.740441, Hs.591293, Hs.740441, Hs.591293, Hs.740441, Hs.591293, Hs.740441, Hs.…	119.677	87.595	177.466	112.685	0.731925	1.48287	0.941575
8030321	ALDH16A1, ALDH16A1, ALDH16A1, ALDH16A1, ALDH16A1, ALDH16A1, ALDH16A1, ALDH16A1, ALDH16A1, ALDH16A1, ALDH16A1, ALDH16A1, ALDH16A1, ALDH16A1, ALDH16A1, ALDH16A1, ALDH16A1, ALDH16A1, ALDH16A1, ALDH16A1, ALDH16A1, ALDH16A1, ALDH16A1, ALDH16A1, ALDH16A1, ALDH16A1, ALDH16A1, ALDH16A1, ALDH16A1, ALDH16A1	Hs.719998, Hs.719998, Hs.719998, Hs.719998, Hs.719998, Hs.719998, Hs.719998, Hs.719998, Hs.719998, Hs.719998, Hs.719998, Hs.719998, Hs.719998, Hs.719998, Hs.719998, Hs.719998, Hs.719998, Hs.719998, Hs.719998, Hs.719998, Hs.719998, Hs.719998, Hs.719998, Hs.719998, Hs.719998, Hs.719998, Hs.719998, Hs.719998, Hs.719998, Hs.719998	126.942	151.25	156.207	137.347	1.19149	1.23054	1.08197
7935230	ALDH18A1, ALDH18A1, ALDH18A1, ALDH18A1, ALDH18A1, ALDH18A1, ALDH18A1, ALDH18A1, ALDH18A1, ALDH18A1, ALDH18A1, ALDH18A1, ALDH18A1, ALDH18A1, ALDH18A1, ALDH18A1, ALDH18A1, ALDH18A1, ALDH18A1, ALDH18A1, ALDH18A1, ALDH18A1, ALDH18A1, ALDH18A1, ALDH18A1, ALDH18A1, ALDH18A1	Hs.500645, Hs.500645, Hs.500645, Hs.500645, Hs.500645, Hs.500645, Hs.500645, Hs.500645, Hs.500645, Hs.500645, Hs.500645, Hs.500645, Hs.500645, Hs.500645, Hs.500645, Hs.500645, Hs.500645, Hs.500645, Hs.500645, Hs.500645, Hs.500645, Hs.500645, Hs.500645, Hs.500645, Hs.500645, Hs.500645, Hs.500645	1062.94	1122.08	1076.69	1009.62	1.05564	1.01294	0.949841
8161755	ALDH1A1, ALDH1A1, ALDH1A1, ALDH1A1, ALDH1A1, ALDH1A1, ALDH1A1, ALDH1A1, ALDH1A1, ALDH1A1, ALDH1A1, ALDH1A1, ALDH1A1, ALDH1A1, ALDH1A1, ALDH1A1, ALDH1A1, ALDH1A1, ALDH1A1, ALDH1A1, ALDH1A1, ALDH1A1, ALDH1A1, ALDH1A1	Hs.76392, Hs.76392, Hs.76392, Hs.76392, Hs.76392, Hs.76392, Hs.76392, Hs.76392, Hs.76392, Hs.76392, Hs.76392, Hs.76392, Hs.76392, Hs.76392, Hs.76392, Hs.76392, Hs.76392, Hs.76392, Hs.76392, Hs.76392, Hs.76392, Hs.76392, Hs.76392, Hs.76392	15.867	16.147	15.437	15.709	1.0176	0.972889	0.990011
7989199	ALDH1A2, ALDH1A2, ALDH1A2, ALDH1A2, ALDH1A2, ALDH1A2, ALDH1A2, ALDH1A2, ALDH1A2, ALDH1A2, ALDH1A2, ALDH1A2, ALDH1A2, ALDH1A2, ALDH1A2, ALDH1A2, ALDH1A2, ALDH1A2, ALDH1A2, ALDH1A2, ALDH1A2, ALDH1A2, ALDH1A2, ALDH1A2, ALDH1A2, ALDH1A2, ALDH1A2, ALDH1A2, ALDH1A2, ALDH1A2, ALDH1A2, ALDH1A2, ALDH1A2, ALDH1A2, ALDH1A2, ALDH1A2, ALDH1A2, ALDH1A2, ALDH1A2, ALDH1A2, ALDH1A2, ALDH1A2, ALDH1A2, ALDH1A2, ALD…	Hs.643455, Hs.643455, Hs.643455, Hs.643455, Hs.643455, Hs.643455, Hs.643455, Hs.643455, Hs.643455, Hs.643455, Hs.643455, Hs.643455, Hs.643455, Hs.643455, Hs.643455, Hs.643455, Hs.643455, Hs.643455, Hs.643455, Hs.643455, Hs.643455, Hs.643455, Hs.643455, Hs.643455, Hs.643455, Hs.643455, Hs.643455, Hs.643455, Hs.643455, Hs.643455, Hs.643455, Hs.643455, Hs.643455, Hs.643455, Hs.643455, Hs.643455, Hs.…	31.225	32.275	25.767	31.806	1.03363	0.825206	1.01859
7986444	ALDH1A3	Hs.459538, Hs.612155	36.902	33.345	36.654	36.511	0.903625	0.99328	0.989398
7986446	ALDH1A3, ALDH1A3, ALDH1A3, ALDH1A3, ALDH1A3, ALDH1A3, ALDH1A3, ALDH1A3, ALDH1A3, ALDH1A3, ALDH1A3, ALDH1A3, ALDH1A3, ALDH1A3, ALDH1A3, ALDH1A3, ALDH1A3, ALDH1A3, ALDH1A3, ALDH1A3, ALDH1A3, ALDH1A3, ALDH1A3, ALDH1A3, ALDH1A3	Hs.459538, Hs.459538, Hs.459538, Hs.459538, Hs.459538, Hs.459538, Hs.459538, Hs.459538, Hs.459538, Hs.459538, Hs.459538, Hs.459538, Hs.459538, Hs.459538, Hs.459538, Hs.459538, Hs.459538, Hs.459538, Hs.459538, Hs.459538, Hs.459538, Hs.459538, Hs.459538, Hs.459538, Hs.459538, Hs.659224	115.774	146.627	101.782	105.505	1.26649	0.879142	0.911304
8155327	ALDH1B1, ALDH1B1, ALDH1B1, ALDH1B1, ALDH1B1, ALDH1B1, ALDH1B1, ALDH1B1	Hs.436219, Hs.743532, Hs.436219, Hs.743532, Hs.436219, Hs.743532, Hs.436219, Hs.743532, Hs.436219, Hs.743532, Hs.436219, Hs.743532, Hs.436219, Hs.743532, Hs.436219, Hs.743532, Hs.436219, Hs.743532	1575.76	1354.62	1243.6	1243.67	0.859663	0.789203	0.78925
8090314	ALDH1L1, ALDH1L1, ALDH1L1, ALDH1L1, ALDH1L1, ALDH1L1, ALDH1L1, ALDH1L1, ALDH1L1, ALDH1L1, ALDH1L1, ALDH1L1, ALDH1L1, ALDH1L1, ALDH1L1, ALDH1L1, ALDH1L1, ALDH1L1, ALDH1L1, ALDH1L1, ALDH1L1, ALDH1L1, ALDH1L1, ALDH1L1, ALDH1L1, ALDH1L1, ALDH1L1, ALDH1L1, ALDH1L1, ALDH1L1, ALDH1L1, ALDH1L1, ALDH1L1, ALDH1L1, ALDH1L1, ALDH1L1, ALDH1L1, ALDH1L1, ALDH1L1, ALDH1L1, ALDH1L1, ALDH1L1, ALDH1L1, ALDH1L1, ALD…	Hs.434435, Hs.434435, Hs.434435, Hs.434435, Hs.434435, Hs.434435, Hs.434435, Hs.434435, Hs.434435, Hs.434435, Hs.434435, Hs.434435, Hs.434435, Hs.434435, Hs.434435, Hs.434435, Hs.434435, Hs.434435, Hs.434435, Hs.434435, Hs.434435, Hs.434435, Hs.434435, Hs.434435, Hs.434435, Hs.434435, Hs.434435, Hs.434435, Hs.434435, Hs.434435, Hs.434435, Hs.434435, Hs.434435, Hs.434435, Hs.434435, Hs.434435, Hs.…	30.949	27.21	27.599	31.371	0.879211	0.891751	1.01363
7965979	ALDH1L2, ALDH1L2, ALDH1L2, ALDH1L2, ALDH1L2, ALDH1L2, ALDH1L2, ALDH1L2, ALDH1L2, ALDH1L2, ALDH1L2, ALDH1L2, ALDH1L2, ALDH1L2, ALDH1L2, ALDH1L2, ALDH1L2, ALDH1L2, ALDH1L2, ALDH1L2, ALDH1L2, ALDH1L2, ALDH1L2	Hs.42572, Hs.42572, Hs.42572, Hs.42572, Hs.42572, Hs.42572, Hs.42572, Hs.42572, Hs.42572, Hs.42572, Hs.42572, Hs.42572, Hs.42572, Hs.42572, Hs.42572, Hs.42572, Hs.42572, Hs.42572, Hs.42572, Hs.42572, Hs.42572, Hs.42572, Hs.42572	10.743	10.717	11.492	12.129	0.997561	1.06971	1.12897
7958784	ALDH2, ALDH2, ALDH2, ALDH2, ALDH2, ALDH2, ALDH2, ALDH2, ALDH2, ALDH2, ALDH2, ALDH2, ALDH2, ALDH2, ALDH2, ALDH2, ALDH2	Hs.604551, Hs.604551, Hs.604551, Hs.604551, Hs.604551, Hs.604551, Hs.604551, Hs.604551, Hs.604551, Hs.604551, Hs.604551, Hs.604551, Hs.604551, Hs.604551, Hs.604551, Hs.604551, Hs.604551	27.631	29.426	24.586	33.338	1.06498	0.889796	1.20654
8013384	ALDH3A1, ALDH3A1, ALDH3A1, ALDH3A1, ALDH3A1, ALDH3A1, ALDH3A1, ALDH3A1, ALDH3A1, ALDH3A1, ALDH3A1, ALDH3A1, ALDH3A1, ALDH3A1, ALDH3A1, ALDH3A1, ALDH3A1, ALDH3A1, ALDH3A1, ALDH3A1, ALDH3A1, ALDH3A1, ALDH3A1, ALDH3A1, ALDH3A1, ALDH3A1, ALDH3A1, ALDH3A1, ALDH3A1, ALDH3A1, ALDH3A1, ALDH3A1, ALDH3A1, ALDH3A1, ALDH3A1, ALDH3A1, ALDH3A1, ALDH3A1, ALDH3A1, ALDH3A1, ALDH3A1, ALDH3A1, ALDH3A1, ALDH3A1, ALD…	Hs.531682, Hs.531682, Hs.531682, Hs.531682, Hs.531682, Hs.531682, Hs.531682, Hs.531682, Hs.531682, Hs.531682, Hs.531682, Hs.531682, Hs.531682, Hs.531682, Hs.531682, Hs.531682, Hs.531682, Hs.531682, Hs.531682, Hs.531682, Hs.531682, Hs.531682, Hs.531682, Hs.531682, Hs.531682, Hs.531682, Hs.531682, Hs.531682, Hs.531682, Hs.531682, Hs.531682, Hs.531682, Hs.531682, Hs.531682, Hs.531682, Hs.531682, Hs.…	39.898	33.721	37.932	38.787	0.845186	0.950716	0.972162
8005638	ALDH3A2, ALDH3A2, ALDH3A2, ALDH3A2, ALDH3A2, ALDH3A2, ALDH3A2, ALDH3A2, ALDH3A2, ALDH3A2, ALDH3A2, ALDH3A2, ALDH3A2, ALDH3A2, ALDH3A2, ALDH3A2, ALDH3A2, ALDH3A2, ALDH3A2, ALDH3A2, ALDH3A2, ALDH3A2, ALDH3A2, ALDH3A2, ALDH3A2, ALDH3A2, ALDH3A2, ALDH3A2, ALDH3A2, ALDH3A2, ALDH3A2, ALDH3A2, ALDH3A2, ALDH3A2, ALDH3A2, ALDH3A2, ALDH3A2, ALDH3A2, ALDH3A2, ALDH3A2, ALDH3A2, ALDH3A2, ALDH3A2, ALDH3A2, ALD…	Hs.499886, Hs.499886, Hs.499886, Hs.499886, Hs.499886, Hs.499886, Hs.499886, Hs.499886, Hs.499886, Hs.499886, Hs.499886, Hs.499886, Hs.499886, Hs.499886, Hs.499886, Hs.499886, Hs.499886, Hs.499886, Hs.499886, Hs.499886, Hs.499886, Hs.499886, Hs.499886, Hs.499886, Hs.499886, Hs.499886, Hs.499886, Hs.499886, Hs.499886, Hs.499886, Hs.499886, Hs.499886, Hs.499886, Hs.499886, Hs.499886	219.833	243.635	235.5	246.951	1.10827	1.07126	1.12335
7941961	ALDH3B1, ALDH3B1, ALDH3B1, ALDH3B1, ALDH3B1, ALDH3B1, ALDH3B1, ALDH3B1, ALDH3B1, ALDH3B1, ALDH3B1, ALDH3B1, ALDH3B1, ALDH3B1, ALDH3B1, ALDH3B1, ALDH3B1, ALDH3B1, ALDH3B1, ALDH3B1, ALDH3B1, ALDH3B1, ALDH3B1, ALDH3B1, ALDH3B1, ALDH3B1, ALDH3B1, ALDH3B1, ALDH3B1, ALDH3B1, ALDH3B1, ALDH3B1, ALDH3B1, ALDH3B1, ALDH3B1, ALDH3B1, ALDH3B1	Hs.523841, Hs.523841, Hs.523841, Hs.523841, Hs.523841, Hs.523841, Hs.523841, Hs.523841, Hs.523841, Hs.523841, Hs.523841, Hs.523841, Hs.523841, Hs.523841, Hs.523841, Hs.523841, Hs.523841, Hs.523841, Hs.523841, Hs.523841, Hs.523841, Hs.523841, Hs.523841, Hs.523841, Hs.523841, Hs.523841, Hs.523841, Hs.523841, Hs.523841, Hs.523841, Hs.523841, Hs.523841, Hs.523841, Hs.523841, Hs.523841, Hs.523841, Hs.…	99.692	96.573	113.518	110.339	0.96872	1.13869	1.1068
7949882	ALDH3B2, ALDH3B2, ALDH3B2, ALDH3B2, ALDH3B2, ALDH3B2, ALDH3B2, ALDH3B2, ALDH3B2, ALDH3B2, ALDH3B2, ALDH3B2, ALDH3B2, ALDH3B2, ALDH3B2, ALDH3B2, ALDH3B2, ALDH3B2, ALDH3B2, ALDH3B2, ALDH3B2, ALDH3B2, ALDH3B2, ALDH3B2, ALDH3B2	Hs.87539, Hs.87539, Hs.87539, Hs.87539, Hs.87539, Hs.87539, Hs.87539, Hs.87539, Hs.87539, Hs.87539, Hs.87539, Hs.87539, Hs.87539, Hs.87539, Hs.87539, Hs.87539, Hs.87539, Hs.87539, Hs.87539, Hs.87539, Hs.87539, Hs.87539, Hs.87539, Hs.87539, Hs.87539	43.238	42.475	46.279	45.772	0.982348	1.07033	1.05859
7912975	ALDH4A1, ALDH4A1, ALDH4A1, ALDH4A1, ALDH4A1, ALDH4A1, ALDH4A1, ALDH4A1, ALDH4A1, ALDH4A1, ALDH4A1, ALDH4A1, ALDH4A1, ALDH4A1, ALDH4A1, ALDH4A1, ALDH4A1, ALDH4A1, ALDH4A1, ALDH4A1, ALDH4A1, ALDH4A1, ALDH4A1, ALDH4A1, ALDH4A1, ALDH4A1, ALDH4A1, ALDH4A1, ALDH4A1	Hs.77448, Hs.77448, Hs.77448, Hs.77448, Hs.77448, Hs.77448, Hs.77448, Hs.77448, Hs.77448, Hs.77448, Hs.77448, Hs.77448, Hs.77448, Hs.77448, Hs.77448, Hs.77448, Hs.77448, Hs.77448, Hs.77448, Hs.77448, Hs.77448, Hs.77448, Hs.77448, Hs.77448, Hs.77448, Hs.77448, Hs.77448, Hs.77448, Hs.77448	108.577	165.995	149.309	152.223	1.52882	1.37514	1.40198
8117207	ALDH5A1, ALDH5A1, ALDH5A1, ALDH5A1, ALDH5A1, ALDH5A1, ALDH5A1, ALDH5A1, ALDH5A1, ALDH5A1, ALDH5A1, ALDH5A1, ALDH5A1, ALDH5A1, ALDH5A1, ALDH5A1, ALDH5A1	Hs.371723, Hs.371723, Hs.371723, Hs.371723, Hs.371723, Hs.371723, Hs.371723, Hs.371723, Hs.371723, Hs.371723, Hs.371723, Hs.371723, Hs.371723, Hs.371723, Hs.371723, Hs.371723, Hs.371723	70.138	103.988	74.596	72.81	1.48262	1.06356	1.0381
7980096	ALDH6A1, ALDH6A1, ALDH6A1, ALDH6A1, ALDH6A1	Hs.293970, Hs.293970, Hs.293970, Hs.293970, Hs.293970	24.837	37.45	33.42	33.418	1.50785	1.34556	1.34552
7980098	ALDH6A1, ALDH6A1, ALDH6A1, ALDH6A1, ALDH6A1, ALDH6A1, ALDH6A1, ALDH6A1, ALDH6A1, ALDH6A1, ALDH6A1, ALDH6A1, ALDH6A1, ALDH6A1, ALDH6A1, ALDH6A1, ALDH6A1, ALDH6A1, ALDH6A1, ALDH6A1, ALDH6A1, ALDH6A1, ALDH6A1, ALDH6A1, ALDH6A1, ALDH6A1	Hs.293970, Hs.293970, Hs.293970, Hs.293970, Hs.293970, Hs.293970, Hs.293970, Hs.293970, Hs.293970, Hs.293970, Hs.293970, Hs.293970, Hs.293970, Hs.293970, Hs.293970, Hs.293970, Hs.293970, Hs.293970, Hs.293970, Hs.293970, Hs.293970, Hs.293970, Hs.293970, Hs.293970, Hs.293970, Hs.293970	399.253	586.876	689.329	765.558	1.46994	1.72655	1.91748
8113773	ALDH7A1, ALDH7A1, ALDH7A1, ALDH7A1, ALDH7A1, ALDH7A1, ALDH7A1, ALDH7A1, ALDH7A1, ALDH7A1, ALDH7A1, ALDH7A1, ALDH7A1, ALDH7A1, ALDH7A1, ALDH7A1, ALDH7A1, ALDH7A1, ALDH7A1, ALDH7A1, ALDH7A1, ALDH7A1, ALDH7A1, ALDH7A1, ALDH7A1, ALDH7A1, ALDH7A1, ALDH7A1, ALDH7A1, ALDH7A1, ALDH7A1, ALDH7A1, ALDH7A1, ALDH7A1, ALDH7A1, ALDH7A1, ALDH7A1, ALDH7A1, ALDH7A1, ALDH7A1, ALDH7A1, ALDH7A1, ALDH7A1, ALDH7A1	Hs.483239, Hs.483239, Hs.483239, Hs.483239, Hs.483239, Hs.483239, Hs.483239, Hs.483239, Hs.483239, Hs.483239, Hs.483239, Hs.483239, Hs.483239, Hs.483239, Hs.483239, Hs.483239, Hs.483239, Hs.483239, Hs.483239, Hs.483239, Hs.483239, Hs.483239, Hs.483239, Hs.483239, Hs.483239, Hs.483239, Hs.483239, Hs.483239, Hs.483239, Hs.483239, Hs.483239, Hs.483239, Hs.483239, Hs.483239, Hs.483239	493.078	548.932	526.171	541.895	1.11328	1.06712	1.099
8129695	ALDH8A1, ALDH8A1, ALDH8A1, ALDH8A1, ALDH8A1, ALDH8A1, ALDH8A1, ALDH8A1, ALDH8A1, ALDH8A1, ALDH8A1, ALDH8A1, ALDH8A1, ALDH8A1, ALDH8A1, ALDH8A1, ALDH8A1, ALDH8A1, ALDH8A1, ALDH8A1, ALDH8A1, ALDH8A1, ALDH8A1, ALDH8A1, ALDH8A1, ALDH8A1	Hs.486520, Hs.486520, Hs.486520, Hs.486520, Hs.486520, Hs.486520, Hs.486520, Hs.486520, Hs.486520, Hs.486520, Hs.486520, Hs.486520, Hs.486520, Hs.486520, Hs.486520, Hs.486520, Hs.486520, Hs.486520, Hs.486520, Hs.486520, Hs.486520, Hs.486520, Hs.486520, Hs.486520, Hs.486520, Hs.486520	14.889	12.763	16.372	17.248	0.857153	1.09955	1.15839
7921970	ALDH9A1, ALDH9A1, ALDH9A1, ALDH9A1, ALDH9A1, ALDH9A1, ALDH9A1, ALDH9A1, ALDH9A1, ALDH9A1, ALDH9A1, ALDH9A1, ALDH9A1, ALDH9A1, ALDH9A1, ALDH9A1, ALDH9A1, ALDH9A1, ALDH9A1, ALDH9A1, ALDH9A1, ALDH9A1, ALDH9A1, ALDH9A1, ALDH9A1	Hs.2533, Hs.2533, Hs.2533, Hs.2533, Hs.2533, Hs.2533, Hs.2533, Hs.2533, Hs.2533, Hs.2533, Hs.2533, Hs.2533, Hs.2533, Hs.2533, Hs.2533, Hs.2533, Hs.2533, Hs.2533, Hs.2533, Hs.2533, Hs.2533, Hs.2533, Hs.2533, Hs.2533, Hs.2533	380.701	423.007	475.388	438.839	1.11113	1.24872	1.15271
7994737	ALDOA, ALDOA, ALDOA, ALDOA, ALDOA, ALDOA, ALDOA, ALDOA, ALDOA, ALDOA, ALDOA, ALDOA, ALDOA, ALDOA, ALDOA, ALDOA, ALDOA, ALDOA, ALDOA, ALDOA, ALDOA, ALDOA, ALDOA, ALDOA, ALDOA, ALDOA, ALDOA, ALDOA, ALDOA, ALDOA, ALDOA, ALDOA, ALDOA, ALDOA, ALDOA, ALDOA, ALDOA, ALDOA, ALDOA, ALDOA, ALDOA, ALDOA, ALDOA, ALDOA, ALDOA, ALDOA, ALDOA, ALDOA, ALDOA, ALDOA, ALDOA, ALDOA, ALDOA, ALDOA, ALDOA, ALDOA, ALDOA, …	Hs.513490, Hs.513490, Hs.513490, Hs.513490, Hs.513490, Hs.513490, Hs.513490, Hs.513490, Hs.513490, Hs.513490, Hs.513490, Hs.513490, Hs.513490, Hs.513490, Hs.513490, Hs.513490, Hs.513490, Hs.513490, Hs.513490, Hs.513490, Hs.513490, Hs.513490, Hs.513490, Hs.513490, Hs.513490, Hs.513490, Hs.513490, Hs.513490, Hs.513490, Hs.513490, Hs.513490, Hs.513490, Hs.513490, Hs.513490	408.932	425.686	403.365	383.843	1.04097	0.986386	0.938646
7936923	ALDOAP2, ALDOAP2	Hs.652473, Hs.652473	58.095	59.086	57.116	56.734	1.01706	0.983149	0.976582
8162884	ALDOB, ALDOB, ALDOB, ALDOB, ALDOB, ALDOB, ALDOB, ALDOB, ALDOB	Hs.530274, Hs.530274, Hs.530274, Hs.530274, Hs.530274, Hs.530274, Hs.530274, Hs.530274, Hs.530274	14.702	16.938	14.242	15.156	1.15209	0.968681	1.03086
8013660	ALDOC, ALDOC, ALDOC, ALDOC, ALDOC, ALDOC, ALDOC, ALDOC, ALDOC, ALDOC, ALDOC, ALDOC, ALDOC, ALDOC, ALDOC, ALDOC, ALDOC, ALDOC, ALDOC, ALDOC, ALDOC, ALDOC, ALDOC, ALDOC, ALDOC, ALDOC, ALDOC, ALDOC, ALDOC, ALDOC, ALDOC, ALDOC, ALDOC, ALDOC, ALDOC, ALDOC, ALDOC	Hs.155247, Hs.155247, Hs.155247, Hs.155247, Hs.155247, Hs.155247, Hs.155247, Hs.155247, Hs.155247, Hs.155247, Hs.155247, Hs.155247, Hs.155247, Hs.155247, Hs.155247, Hs.155247, Hs.155247, Hs.155247, Hs.155247, Hs.155247, Hs.155247, Hs.155247, Hs.155247, Hs.155247, Hs.155247, Hs.155247, Hs.155247, Hs.155247, Hs.155247, Hs.155247, Hs.155247, Hs.155247, Hs.155247, Hs.155247, Hs.155247, Hs.155247, Hs.…	93.14	98.334	84.786	98.895	1.05576	0.910304	1.06179
7993071	ALG1, ALG1, ALG1, ALG1, ALG1, ALG1, ALG1, ALG1, ALG1, ALG1, ALG1, ALG1, ALG1, ALG1, ALG1, ALG1, ALG1, ALG1, ALG1, ALG1, ALG1, ALG1, ALG1, ALG1, ALG1, ALG1, ALG1, ALG1	Hs.592086, Hs.592086, Hs.592086, Hs.592086, Hs.592086, Hs.592086, Hs.592086, Hs.592086, Hs.592086, Hs.592086, Hs.592086, Hs.592086, Hs.592086, Hs.592086, Hs.592086, Hs.592086, Hs.592086, Hs.592086, Hs.592086, Hs.592086, Hs.592086, Hs.592086, Hs.592086, Hs.592086, Hs.592086, Hs.592086, Hs.592086, Hs.592086	296.468	301.046	267.329	269.852	1.01544	0.901714	0.910223
7954777	ALG10, ALG10, ALG10, ALG10, ALG10, ALG10, ALG10, ALG10, ALG10, ALG10, ALG10, ALG10, ALG10, ALG10	Hs.102971, Hs.102971, Hs.102971, Hs.102971, Hs.102971, Hs.102971, Hs.102971, Hs.102971, Hs.102971, Hs.102971, Hs.102971, Hs.102971, Hs.102971, Hs.102971	277.395	307.806	309.234	323.51	1.10963	1.11478	1.16624
7954789	ALG10B, ALG10B, ALG10, ALG10, ALG10B, ALG10, ALG10, ALG10, ALG10B, ALG10B, ALG10B, ALG10, ALG10B, ALG10, ALG10, ALG10, ALG10B, ALG10B, ALG10, ALG10, ALG10, ALG10, ALG10B, ALG10B, ALG10B, ALG10B, ALG10, ALG10B	Hs.259305, Hs.259305, Hs.102971, Hs.102971, Hs.259305, Hs.102971, Hs.102971, Hs.102971, Hs.259305, Hs.259305, Hs.259305, Hs.102971, Hs.259305, Hs.102971, Hs.102971, Hs.102971, Hs.259305, Hs.259305, Hs.102971, Hs.102971, Hs.102971, Hs.102971, Hs.259305, Hs.259305, Hs.259305, Hs.259305, Hs.102971, Hs.259305	212.363	242.146	252.975	261.03	1.14024	1.19124	1.22917
7969228	ALG11, UTP14C, ALG11, ALG11, ALG11, UTP14C, ALG11, ALG11, ALG11, ALG11, ALG11, UTP14C, ALG11, UTP14C, ALG11, UTP14C, UTP14C, ALG11, ALG11, ALG11, ALG11, UTP14C, UTP14C	Hs.512963, Hs.512963, Hs.512963, Hs.512963, Hs.512963, Hs.512963, Hs.512963, Hs.512963, Hs.512963, Hs.512963, Hs.512963, Hs.512963, Hs.512963, Hs.512963, Hs.512963, Hs.512963, Hs.512963, Hs.512963, Hs.512963	298.524	364.422	350.724	310.863	1.22075	1.17486	1.04134
8076851	ALG12, ALG12, ALG12, ALG12, ALG12, ALG12, ALG12, ALG12, ALG12, ALG12, ALG12, ALG12, ALG12, ALG12, ALG12	Hs.526711, Hs.526711, Hs.526711, Hs.526711, Hs.526711, Hs.526711, Hs.526711, Hs.526711, Hs.526711, Hs.526711, Hs.526711, Hs.526711, Hs.526711, Hs.526711, Hs.526711	290.957	286.911	281.111	294.237	0.986094	0.966158	1.01127
8169419	ALG13, ALG13, ALG13, ALG13, ALG13, ALG13, ALG13, ALG13, ALG13, ALG13, ALG13, ALG13, ALG13, ALG13, ALG13, ALG13, ALG13, ALG13, ALG13, ALG13, ALG13, ALG13, ALG13, ALG13, ALG13, ALG13, ALG13, ALG13, ALG13, ALG13, ALG13, ALG13, ALG13, ALG13, ALG13, ALG13, ALG13, ALG13, ALG13, ALG13, ALG13, ALG13, ALG13, ALG13, ALG13, ALG13, ALG13, ALG13, ALG13, ALG13, ALG13, ALG13, ALG13, ALG13, ALG13, ALG13, ALG13, …	Hs.443061, Hs.443061, Hs.443061, Hs.443061, Hs.443061, Hs.443061, Hs.443061, Hs.443061, Hs.443061, Hs.443061, Hs.443061, Hs.443061, Hs.443061, Hs.443061, Hs.443061, Hs.443061, Hs.443061, Hs.443061, Hs.443061, Hs.443061, Hs.443061, Hs.443061, Hs.443061, Hs.443061, Hs.443061, Hs.443061, Hs.443061, Hs.443061, Hs.443061, Hs.443061, Hs.443061, Hs.443061, Hs.443061, Hs.443061, Hs.443061, Hs.443061, Hs.…	188.988	255.856	197.474	231.807	1.35382	1.0449	1.22657
8169412	ALG13, ALG13, ALG13, ALG13, ALG13, ALG13, ALG13, ALG13, ALG13, ALG13, ALG13, ALG13, ALG13, ALG13, ALG13, ALG13, ALG13, ALG13, ALG13, ALG13, ALG13, ALG13, ALG13, ALG13, ALG13, ALG13, ALG13, ALG13, ALG13, ALG13, ALG13, ALG13, ALG13, ALG13, ALG13, ALG13, ALG13, ALG13, ALG13, ALG13, ALG13, ALG13, ALG13, ALG13, ALG13, ALG13, ALG13, ALG13, ALG13, ALG13, ALG13, ALG13, ALG13, ALG13, ALG13, ALG13, ALG13, …	Hs.443061, Hs.443061, Hs.443061, Hs.443061, Hs.443061, Hs.443061, Hs.443061, Hs.443061, Hs.443061, Hs.443061, Hs.443061, Hs.443061, Hs.443061, Hs.443061, Hs.443061, Hs.443061, Hs.443061, Hs.443061, Hs.443061, Hs.443061, Hs.443061, Hs.443061, Hs.443061, Hs.443061, Hs.443061, Hs.443061, Hs.443061, Hs.443061, Hs.443061, Hs.443061, Hs.443061, Hs.443061, Hs.443061, Hs.443061, Hs.443061, Hs.443061, Hs.…	232.874	193.319	169.112	165.627	0.830145	0.726193	0.711229
7917896	ALG14, ALG14, ALG14, ALG14, ALG14, ALG14, ALG14, ALG14, ALG14, ALG14, ALG14, ALG14, ALG14, ALG14, ALG14	Hs.408927, Hs.408927, Hs.408927, Hs.408927, Hs.408927, Hs.408927, Hs.408927, Hs.408927, Hs.408927, Hs.408927, Hs.408927, Hs.408927, Hs.408927, Hs.408927, Hs.408927	218.02	187.898	210.842	186.695	0.861837	0.967077	0.856319
8090291	ALG1L, ALG1L, ALG1L, ALG1L, ALG1L, ALG1L, ALG1L, ALG1L, ALG1L	Hs.591299, Hs.591299, Hs.591299, Hs.591299, Hs.591299, Hs.591299, Hs.591299, Hs.591299, Hs.591299	27.091	29.681	27.234	23.252	1.09558	1.00526	0.858292
8162827	ALG2, ALG2, ALG2, ALG2, ALG2, ALG2, ALG2, ALG2, ALG2, ALG2, ALG2, ALG2, ALG2	Hs.40919, Hs.40919, Hs.40919, Hs.40919, Hs.40919, Hs.40919, Hs.40919, Hs.40919, Hs.40919, Hs.40919, Hs.40919, Hs.40919, Hs.40919	223.873	208.227	272.87	215.318	0.930112	1.21886	0.961787
8092457	ALG3, ALG3, ALG3, ALG3, ALG3, ALG3, ALG3, ALG3, ALG3, ALG3, ALG3, ALG3, ALG3, ALG3, ALG3, ALG3, ALG3, ALG3, ALG3, ALG3, ALG3, ALG3, ALG3, ALG3, ALG3, ALG3, ALG3, ALG3, ALG3, ALG3, ALG3, ALG3, ALG3, ALG3, ALG3, ALG3, ALG3, ALG3, ALG3, ALG3, ALG3, ALG3, ALG3	Hs.478481, Hs.478481, Hs.478481, Hs.478481, Hs.478481, Hs.478481, Hs.478481, Hs.478481, Hs.478481, Hs.478481, Hs.478481, Hs.478481, Hs.478481, Hs.478481, Hs.478481, Hs.478481, Hs.478481, Hs.478481, Hs.478481, Hs.478481, Hs.478481, Hs.478481, Hs.478481, Hs.478481, Hs.478481, Hs.478481, Hs.478481, Hs.478481, Hs.478481, Hs.478481, Hs.478481, Hs.478481, Hs.478481, Hs.478481, Hs.478481, Hs.478481, Hs.…	1712.26	1875.22	2064.64	2009.37	1.09517	1.2058	1.17352
7971027	ALG5, ALG5, ALG5, ALG5, ALG5, ALG5, ALG5, ALG5, ALG5, ALG5, ALG5, ALG5, ALG5, ALG5, ALG5, ALG5, ALG5, ALG5, ALG5, ALG5, ALG5, ALG5	Hs.507769, Hs.507769, Hs.507769, Hs.507769, Hs.507769, Hs.507769, Hs.507769, Hs.507769, Hs.507769, Hs.507769, Hs.507769, Hs.507769, Hs.507769, Hs.507769, Hs.507769, Hs.507769, Hs.507769, Hs.507769, Hs.507769, Hs.507769, Hs.507769, Hs.507769, Hs.507769	297.985	367.49	343.689	300.168	1.23325	1.15337	1.00733
7901915	ALG6, ALG6, ALG6, ALG6, ALG6, ALG6, ALG6, ALG6, ALG6, ALG6, ALG6, ALG6, ALG6, ALG6, ALG6, ALG6, ALG6, ALG6, ALG6, ALG6, ALG6	Hs.258501, Hs.258501, Hs.258501, Hs.258501, Hs.258501, Hs.258501, Hs.258501, Hs.258501, Hs.258501, Hs.258501, Hs.258501, Hs.258501, Hs.258501, Hs.258501, Hs.258501, Hs.258501, Hs.258501, Hs.258501, Hs.258501, Hs.258501, Hs.258501	212.408	232.759	233.562	218.589	1.09581	1.09959	1.0291
7950654	ALG8, ALG8, ALG8, ALG8, ALG8, ALG8, ALG8, ALG8, ALG8, ALG8, ALG8, ALG8, ALG8, ALG8, ALG8, ALG8, ALG8, ALG8, ALG8, ALG8, ALG8, ALG8, ALG8, ALG8, ALG8, ALG8, ALG8, ALG8, ALG8, ALG8, ALG8, ALG8, ALG8, ALG8, ALG8, ALG8, ALG8, ALG8, ALG8, ALG8, ALG8, ALG8, ALG8, ALG8, ALG8, ALG8, ALG8, ALG8, ALG8, ALG8, ALG8, ALG8, ALG8, ALG8	Hs.503368, Hs.503368, Hs.503368, Hs.503368, Hs.503368, Hs.503368, Hs.503368, Hs.503368, Hs.503368, Hs.503368, Hs.503368, Hs.503368, Hs.503368, Hs.503368, Hs.503368, Hs.503368, Hs.503368, Hs.503368, Hs.503368, Hs.503368, Hs.503368, Hs.503368, Hs.503368, Hs.503368, Hs.503368, Hs.503368, Hs.503368, Hs.503368, Hs.503368, Hs.503368, Hs.503368, Hs.503368, Hs.503368, Hs.503368, Hs.503368, Hs.503368, Hs.…	534.112	543.304	560.739	486.963	1.01721	1.04985	0.911725
7951633	ALG9, ALG9, ALG9, ALG9, ALG9, ALG9, ALG9, ALG9, ALG9, ALG9, ALG9, ALG9, ALG9, ALG9, ALG9, ALG9, ALG9, ALG9, ALG9, ALG9, ALG9, ALG9, ALG9, ALG9, ALG9, ALG9, ALG9, ALG9, ALG9, ALG9, ALG9, ALG9, ALG9, ALG9, ALG9, ALG9, ALG9, ALG9, ALG9, ALG9, ALG9, ALG9, ALG9, ALG9, ALG9, ALG9, ALG9, ALG9, ALG9, ALG9, ALG9, ALG9, ALG9, ALG9, ALG9, ALG9, ALG9, ALG9, ALG9, ALG9, ALG9, ALG9	Hs.745155, Hs.745155, Hs.745155, Hs.745155, Hs.745155, Hs.745155, Hs.745155, Hs.745155, Hs.745155, Hs.745155, Hs.745155, Hs.745155, Hs.745155, Hs.745155, Hs.745155, Hs.745155, Hs.745155, Hs.745155, Hs.745155, Hs.745155, Hs.745155, Hs.745155, Hs.745155, Hs.745155, Hs.745155, Hs.745155, Hs.745155, Hs.745155, Hs.745155, Hs.745155, Hs.745155, Hs.745155, Hs.745155, Hs.745155, Hs.745155, Hs.745155, Hs.…	284.538	317.928	343.386	321.218	1.11735	1.20682	1.12891
8051241	ALK, ALK, ALK, ALK, ALK, ALK, ALK, ALK, ALK, ALK, ALK, ALK, ALK, ALK, ALK, ALK, ALK, ALK, ALK, ALK, ALK, ALK, ALK, ALK, ALK, ALK, ALK, ALK, ALK, ALK	Hs.654469, Hs.654469, Hs.654469, Hs.654469, Hs.654469, Hs.654469, Hs.654469, Hs.654469, Hs.654469, Hs.654469, Hs.654469, Hs.654469, Hs.654469, Hs.654469, Hs.654469, Hs.654469, Hs.654469, Hs.654469, Hs.654469, Hs.654469, Hs.654469, Hs.654469, Hs.654469, Hs.654469, Hs.654469, Hs.654469, Hs.654469, Hs.654469, Hs.654469, Hs.654469	27.588	25.148	24.753	28.628	0.911543	0.897215	1.03768
7980454	ALKBH1, ALKBH1, ALKBH1, ALKBH1, ALKBH1, ALKBH1, ALKBH1, ALKBH1, ALKBH1, ALKBH1, ALKBH1, ALKBH1, ALKBH1	Hs.94542, Hs.94542, Hs.94542, Hs.94542, Hs.94542, Hs.94542, Hs.94542, Hs.94542, Hs.94542, Hs.94542, Hs.94542, Hs.94542, Hs.94542	303.883	292.382	469.886	343.109	0.962151	1.54627	1.12908
7966183	ALKBH2, ALKBH2, ALKBH2, ALKBH2, ALKBH2, ALKBH2, ALKBH2, ALKBH2, ALKBH2, ALKBH2, ALKBH2, ALKBH2, ALKBH2, ALKBH2, ALKBH2, ALKBH2, ALKBH2, ALKBH2, ALKBH2, ALKBH2, ALKBH2, ALKBH2, ALKBH2, ALKBH2, ALKBH2, ALKBH2, ALKBH2, ALKBH2, ALKBH2, ALKBH2	Hs.374458, Hs.374458, Hs.374458, Hs.374458, Hs.374458, Hs.374458, Hs.374458, Hs.374458, Hs.374458, Hs.374458, Hs.374458, Hs.374458, Hs.374458, Hs.374458, Hs.374458, Hs.374458, Hs.374458, Hs.374458, Hs.374458, Hs.374458, Hs.374458, Hs.374458, Hs.374458, Hs.374458, Hs.374458, Hs.374458, Hs.374458, Hs.374458, Hs.374458, Hs.374458	456.769	401.742	556.11	487.479	0.879531	1.21749	1.06723
7939477	ALKBH3, SEC14L1P1, ALKBH3, ALKBH3, ALKBH3, ALKBH3, ALKBH3, ALKBH3, ALKBH3, ALKBH3, ALKBH3, ALKBH3, ALKBH3, ALKBH3, ALKBH3, ALKBH3, ALKBH3, ALKBH3, ALKBH3, ALKBH3, ALKBH3, ALKBH3, ALKBH3, ALKBH3, ALKBH3, ALKBH3, ALKBH3, ALKBH3, ALKBH3, ALKBH3, ALKBH3, ALKBH3, ALKBH3, ALKBH3, ALKBH3, ALKBH3	Hs.720708, Hs.368920, Hs.720708, Hs.720708, Hs.720708, Hs.720708, Hs.720708, Hs.720708, Hs.720708, Hs.720708, Hs.720708, Hs.720708, Hs.720708, Hs.720708, Hs.720708, Hs.720708, Hs.720708, Hs.720708, Hs.720708, Hs.720708, Hs.720708, Hs.720708, Hs.720708, Hs.720708, Hs.720708, Hs.720708, Hs.720708, Hs.720708, Hs.720708, Hs.720708, Hs.720708, Hs.720708, Hs.720708, Hs.720708, Hs.720708, Hs.720708	174.095	160.182	179.286	145.157	0.920083	1.02982	0.833782
8141757	ALKBH4, ALKBH4, ALKBH4, ALKBH4, ALKBH4, ALKBH4, ALKBH4, ALKBH4, ALKBH4, ALKBH4, ALKBH4, ALKBH4, ALKBH4	Hs.658598, Hs.658598, Hs.658598, Hs.658598, Hs.658598, Hs.658598, Hs.658598, Hs.658598, Hs.658598, Hs.658598, Hs.658598, Hs.658598, Hs.658598	107.01	94.757	110.585	94.619	0.885503	1.03341	0.884214
8005399	ALKBH5, ALKBH5, ALKBH5, ALKBH5, ALKBH5, ALKBH5, ALKBH5, ALKBH5, ALKBH5, ALKBH5, ALKBH5	Hs.744130, Hs.744130, Hs.744130, Hs.744130, Hs.744130, Hs.744130, Hs.744130, Hs.744130, Hs.744130, Hs.744130, Hs.744130	698.739	713.125	753.016	665.619	1.02059	1.07768	0.952601
8036242	ALKBH6, ALKBH6, ALKBH6, ALKBH6, ALKBH6, ALKBH6, ALKBH6, ALKBH6, ALKBH6, ALKBH6, ALKBH6, ALKBH6, ALKBH6, ALKBH6, ALKBH6, ALKBH6, ALKBH6, ALKBH6, ALKBH6, ALKBH6, ALKBH6, ALKBH6, ALKBH6, ALKBH6, ALKBH6, ALKBH6, ALKBH6, ALKBH6, ALKBH6, ALKBH6, ALKBH6, ALKBH6, ALKBH6, ALKBH6, ALKBH6, ALKBH6, ALKBH6, ALKBH6, ALKBH6, ALKBH6, ALKBH6, ALKBH6, ALKBH6, ALKBH6, ALKBH6, ALKBH6, ALKBH6, ALKBH6, ALKBH6, ALKBH6,…	Hs.71941, Hs.71941, Hs.71941, Hs.71941, Hs.71941, Hs.71941, Hs.71941, Hs.71941, Hs.71941, Hs.71941, Hs.71941, Hs.71941, Hs.71941, Hs.71941, Hs.71941, Hs.71941, Hs.71941, Hs.71941, Hs.71941, Hs.71941, Hs.71941, Hs.71941, Hs.71941, Hs.71941, Hs.71941, Hs.71941, Hs.71941, Hs.71941, Hs.71941, Hs.71941, Hs.71941, Hs.71941, Hs.71941, Hs.71941, Hs.71941, Hs.71941, Hs.71941, Hs.71941, Hs.71941, Hs.71941,…	311.725	324.937	371.849	344.785	1.04238	1.19288	1.10605
8025035	ALKBH7, ALKBH7, ALKBH7, ALKBH7, ALKBH7, ALKBH7, ALKBH7, ALKBH7, ALKBH7, ALKBH7, ALKBH7, ALKBH7	Hs.111099, Hs.111099, Hs.111099, Hs.111099, Hs.111099, Hs.111099, Hs.111099, Hs.111099, Hs.111099, Hs.111099, Hs.111099, Hs.111099	67.998	56.149	55.607	60.172	0.825741	0.817778	0.884909
7951467	ALKBH8, ALKBH8, ALKBH8, ALKBH8, ALKBH8, ALKBH8, ALKBH8, ALKBH8, ALKBH8, ALKBH8, ALKBH8, ALKBH8, ALKBH8, ALKBH8, ALKBH8, ALKBH8, ALKBH8, ALKBH8, ALKBH8, ALKBH8, ALKBH8, ALKBH8, ALKBH8, ALKBH8, ALKBH8, ALKBH8, ALKBH8, ALKBH8, ALKBH8, ALKBH8, ALKBH8, ALKBH8, ALKBH8	Hs.503763, Hs.503763, Hs.503763, Hs.503763, Hs.503763, Hs.503763, Hs.503763, Hs.503763, Hs.503763, Hs.503763, Hs.503763, Hs.503763, Hs.503763, Hs.503763, Hs.503763, Hs.503763, Hs.503763, Hs.503763, Hs.503763, Hs.503763, Hs.503763, Hs.503763, Hs.503763, Hs.503763, Hs.503763, Hs.503763, Hs.503763, Hs.503763, Hs.503763, Hs.503763, Hs.503763, Hs.503763, Hs.503763	127.281	136.528	124.348	101.648	1.07265	0.976957	0.79861
8040053	ALLC, ALLC, ALLC, ALLC, ALLC, ALLC, ALLC, ALLC, ALLC, ALLC, ALLC, ALLC, ALLC, ALLC, ALLC, ALLC, ALLC	Hs.97899, Hs.97899, Hs.97899, Hs.97899, Hs.97899, Hs.97899, Hs.97899, Hs.97899, Hs.97899, Hs.97899, Hs.97899, Hs.97899, Hs.97899, Hs.97899, Hs.97899, Hs.97899, Hs.97899	12.803	15.668	12.495	14.832	1.22382	0.975999	1.15854
8042737	ALMS1, ALMS1, ALMS1, ALMS1, ALMS1, ALMS1, ALMS1, ALMS1, ALMS1, ALMS1, ALMS1, ALMS1, ALMS1, ALMS1, ALMS1, ALMS1, ALMS1, ALMS1, ALMS1, ALMS1, ALMS1, ALMS1, ALMS1, ALMS1, ALMS1, ALMS1	Hs.184720, Hs.184720, Hs.184720, Hs.184720, Hs.184720, Hs.184720, Hs.184720, Hs.184720, Hs.184720, Hs.184720, Hs.184720, Hs.184720, Hs.184720, Hs.184720, Hs.184720, Hs.184720, Hs.184720, Hs.184720, Hs.184720, Hs.184720, Hs.184720, Hs.184720, Hs.184720, Hs.184720, Hs.184720, Hs.184720	453.197	430.853	331.645	407.183	0.950697	0.731789	0.898469
8042761	ALMS1P, ALMS1P, ALMS1P, ALMS1P, ALMS1P, ALMS1P	Hs.745426, Hs.745426, Hs.745426, Hs.745426, Hs.745426, Hs.745426	53.203	46.68	44.039	49.448	0.877403	0.82776	0.929419
8004221	ALOX12, ALOX12, ALOX12, ALOX12, ALOX12, ALOX12, ALOX12, ALOX12, ALOX12, ALOX12, ALOX12, ALOX12, ALOX12, ALOX12, ALOX12, ALOX12, ALOX12	Hs.654431, Hs.654431, Hs.654431, Hs.654431, Hs.654431, Hs.654431, Hs.654431, Hs.654431, Hs.654431, Hs.654431, Hs.654431, Hs.654431, Hs.654431, Hs.654431, Hs.654431, Hs.654431, Hs.654431	22.594	19.34	20.859	19.799	0.85597	0.923191	0.876285
8012309	ALOX12B, ALOX12B, ALOX12B, ALOX12B, ALOX12B, ALOX12B, ALOX12B, ALOX12B, ALOX12B, ALOX12B, ALOX12B, ALOX12B, ALOX12B	Hs.136574, Hs.136574, Hs.136574, Hs.136574, Hs.136574, Hs.136574, Hs.136574, Hs.136574, Hs.136574, Hs.136574, Hs.136574, Hs.136574, Hs.136574	50.185	53.148	50.289	58.722	1.05903	1.00207	1.17011
8004201	ALOX12P2, ALOX12P2, ALOX12P2, ALOX12P2, ALOX12P2, ALOX12P2, ALOX12P2, ALOX12P2, ALOX12P2, ALOX12P2, ALOX12P2, ALOX12P2, ALOX12P2, ALOX12P2, ALOX12P2, ALOX12P2, ALOX12P2, ALOX12P2, ALOX12P2, ALOX12P2, ALOX12P2, ALOX12P2, ALOX12P2, ALOX12P2, ALOX12P2, ALOX12P2, ALOX12P2, ALOX12P2, ALOX12P2	Hs.378695, Hs.378695, Hs.378695, Hs.378695, Hs.378695, Hs.378695, Hs.378695, Hs.378695, Hs.378695, Hs.378695, Hs.378695, Hs.378695, Hs.378695, Hs.378695, Hs.378695, Hs.378695, Hs.378695, Hs.378695, Hs.378695, Hs.378695, Hs.378695, Hs.378695, Hs.378695, Hs.378695, Hs.378695, Hs.378695, Hs.378695, Hs.378695, Hs.378695	23.445	24.565	21.058	25.2	1.04775	0.898182	1.07484
8011680	ALOX15, ALOX15, ALOX15, ALOX15, ALOX15, ALOX15, ALOX15, ALOX15, ALOX15, ALOX15, ALOX15, ALOX15, ALOX15, ALOX15, ALOX15, ALOX15, ALOX15, ALOX15, ALOX15, ALOX15, ALOX15, ALOX15, ALOX15, ALOX15	Hs.73809, Hs.73809, Hs.73809, Hs.73809, Hs.73809, Hs.73809, Hs.73809, Hs.73809, Hs.73809, Hs.73809, Hs.73809, Hs.73809, Hs.73809, Hs.73809, Hs.73809, Hs.73809, Hs.73809, Hs.73809, Hs.73809, Hs.73809, Hs.73809, Hs.73809, Hs.73809, Hs.73809	21.073	21.638	18.811	19.523	1.02682	0.892654	0.926411
8004784	ALOX15B, ALOX15B, ALOX15B, ALOX15B, ALOX15B, ALOX15B, ALOX15B, ALOX15B, ALOX15B, ALOX15B, ALOX15B, ALOX15B, ALOX15B, ALOX15B, ALOX15B, ALOX15B, ALOX15B, ALOX15B, ALOX15B, ALOX15B, ALOX15B, ALOX15B, ALOX15B, ALOX15B, ALOX15B, ALOX15B, ALOX15B	Hs.111256, Hs.111256, Hs.111256, Hs.111256, Hs.111256, Hs.111256, Hs.111256, Hs.111256, Hs.111256, Hs.111256, Hs.111256, Hs.111256, Hs.111256, Hs.111256, Hs.111256, Hs.111256, Hs.111256, Hs.111256, Hs.111256, Hs.111256, Hs.111256, Hs.111256, Hs.111256, Hs.111256, Hs.111256, Hs.111256, Hs.111256	46.064	41.924	41.561	52.084	0.910134	0.902254	1.13069
7927215	ALOX5, ALOX5, ALOX5, ALOX5, ALOX5, ALOX5, ALOX5, ALOX5, ALOX5, ALOX5, ALOX5, ALOX5, ALOX5, ALOX5, ALOX5, ALOX5, ALOX5, ALOX5, ALOX5, ALOX5, ALOX5, ALOX5, ALOX5, ALOX5, ALOX5, ALOX5, ALOX5, ALOX5, ALOX5, ALOX5, ALOX5, ALOX5, ALOX5, ALOX5, ALOX5, ALOX5, ALOX5, ALOX5, ALOX5, ALOX5, ALOX5, ALOX5, ALOX5, ALOX5, ALOX5	Hs.89499, Hs.89499, Hs.89499, Hs.89499, Hs.89499, Hs.89499, Hs.89499, Hs.89499, Hs.89499, Hs.89499, Hs.89499, Hs.89499, Hs.89499, Hs.89499, Hs.89499, Hs.89499, Hs.89499, Hs.89499, Hs.89499, Hs.89499, Hs.89499, Hs.89499, Hs.89499, Hs.89499, Hs.89499, Hs.89499, Hs.89499, Hs.89499, Hs.89499, Hs.89499, Hs.89499, Hs.89499, Hs.89499, Hs.89499, Hs.89499, Hs.89499, Hs.89499, Hs.89499, Hs.89499, Hs.89499,…	40.654	41.894	38.848	47.187	1.03048	0.955553	1.16068
7968344	ALOX5AP, ALOX5AP, ALOX5AP, ALOX5AP, ALOX5AP, ALOX5AP, ALOX5AP, ALOX5AP, ALOX5AP, ALOX5AP, ALOX5AP, ALOX5AP	Hs.507658, Hs.507658, Hs.507658, Hs.507658, Hs.507658, Hs.507658, Hs.507658, Hs.507658, Hs.507658, Hs.507658, Hs.507658, Hs.507658	24.245	25.58	27.317	23.808	1.05508	1.12672	0.981984
8012326	ALOXE3, ALOXE3, ALOXE3, ALOXE3, ALOXE3, ALOXE3, ALOXE3, ALOXE3, ALOXE3, ALOXE3, ALOXE3, ALOXE3, ALOXE3, ALOXE3, ALOXE3, ALOXE3, ALOXE3, ALOXE3, ALOXE3, ALOXE3, ALOXE3, ALOXE3, ALOXE3	Hs.232770, Hs.232770, Hs.232770, Hs.232770, Hs.232770, Hs.232770, Hs.232770, Hs.232770, Hs.232770, Hs.232770, Hs.232770, Hs.232770, Hs.232770, Hs.232770, Hs.232770, Hs.232770, Hs.232770, Hs.232770, Hs.232770, Hs.232770, Hs.232770, Hs.232770, Hs.232770	50.667	47.493	45.345	49.724	0.93735	0.894955	0.981392
8049137	ALPI, ALPI, ALPI, ALPI, ALPI, ALPI, ALPI, ALPI, ALPI, ALPI	Hs.37009, Hs.37009, Hs.37009, Hs.37009, Hs.37009, Hs.37009, Hs.37009, Hs.37009, Hs.37009, Hs.37009	67.191	71.137	58.723	77.225	1.05874	0.873975	1.14935
8096919	ALPK1, ALPK1, ALPK1, ALPK1, ALPK1, ALPK1, ALPK1, ALPK1, ALPK1, ALPK1, ALPK1, ALPK1, ALPK1, ALPK1, ALPK1, ALPK1, ALPK1, ALPK1, ALPK1, ALPK1, ALPK1, ALPK1, ALPK1, ALPK1, ALPK1, ALPK1, ALPK1, ALPK1, ALPK1, ALPK1, ALPK1, ALPK1, ALPK1, ALPK1, ALPK1, ALPK1, ALPK1, ALPK1, ALPK1, ALPK1, ALPK1, ALPK1, ALPK1, ALPK1, ALPK1, ALPK1, ALPK1, ALPK1, ALPK1, ALPK1, ALPK1, ALPK1, ALPK1, ALPK1, ALPK1, ALPK1, ALPK1, …	Hs.652825, Hs.652825, Hs.652825, Hs.652825, Hs.652825, Hs.652825, Hs.652825, Hs.652825, Hs.652825, Hs.652825, Hs.652825, Hs.652825, Hs.652825, Hs.652825, Hs.652825, Hs.652825, Hs.652825, Hs.652825, Hs.652825, Hs.652825, Hs.652825, Hs.652825, Hs.652825, Hs.652825, Hs.652825, Hs.652825, Hs.652825, Hs.652825, Hs.652825, Hs.652825, Hs.652825, Hs.652825, Hs.652825, Hs.652825, Hs.652825, Hs.652825, Hs.…	42.572	70.31	70.039	78.282	1.65153	1.64519	1.83881
8023528	ALPK2, ALPK2, ALPK2, ALPK2, ALPK2, ALPK2, ALPK2, ALPK2, ALPK2, ALPK2, ALPK2, ALPK2, ALPK2, ALPK2, ALPK2, ALPK2, ALPK2, ALPK2, ALPK2, ALPK2, ALPK2, ALPK2, ALPK2	Hs.628152, Hs.628152, Hs.628152, Hs.628152, Hs.628152, Hs.628152, Hs.628152, Hs.628152, Hs.628152, Hs.628152, Hs.628152, Hs.628152, Hs.628152, Hs.628152, Hs.628152, Hs.628152, Hs.628152, Hs.628152, Hs.628152, Hs.628152, Hs.628152, Hs.628152, Hs.628152	21.84	21.877	22.266	19.971	1.0017	1.01951	0.914416
7985620	ALPK3, ALPK3, ALPK3, ALPK3, ALPK3, ALPK3, ALPK3, ALPK3, ALPK3, ALPK3, ALPK3, ALPK3, ALPK3	Hs.459183, Hs.459183, Hs.459183, Hs.459183, Hs.459183, Hs.459183, Hs.459183, Hs.459183, Hs.459183, Hs.459183, Hs.459183, Hs.459183, Hs.459183	22.671	20.303	22.317	26.136	0.895547	0.984385	1.15286
7898693	ALPL, ALPL, ALPL, ALPL, ALPL, ALPL, ALPL, ALPL, ALPL, ALPL, ALPL, ALPL, ALPL, ALPL, ALPL, ALPL, ALPL, ALPL, ALPL, ALPL, ALPL, ALPL, ALPL, ALPL, ALPL, ALPL, ALPL, ALPL, ALPL, ALPL, ALPL, ALPL, ALPL, ALPL, ALPL	Hs.75431, Hs.75431, Hs.75431, Hs.75431, Hs.75431, Hs.75431, Hs.75431, Hs.75431, Hs.75431, Hs.75431, Hs.75431, Hs.75431, Hs.75431, Hs.75431, Hs.75431, Hs.75431, Hs.75431, Hs.75431, Hs.75431, Hs.75431, Hs.75431, Hs.75431, Hs.75431, Hs.75431, Hs.75431, Hs.75431, Hs.75431, Hs.75431, Hs.75431, Hs.75431, Hs.75431, Hs.75431, Hs.75431, Hs.75431, Hs.75431	459.803	334.159	460.016	380.842	0.726744	1.00046	0.828272
8049123	ALPP, ALPP, ALPP, ALPP, ALPP, ALPP, ALPP, ALPP, ALPP, ALPP, ALPP	Hs.284255, Hs.284255, Hs.284255, Hs.284255, Hs.284255, Hs.284255, Hs.284255, Hs.284255, Hs.284255, Hs.284255, Hs.284255	24.172	22.21	25.705	23.704	0.918846	1.06346	0.980678
8049128	ALPPL2, ALPPL2, ALPPL2, ALPPL2, ALPPL2, ALPPL2, ALPPL2, ALPPL2	Hs.333509, Hs.333509, Hs.333509, Hs.333509, Hs.333509, Hs.333509, Hs.333509, Hs.333509	45.057	50.552	35.34	60.325	1.12196	0.784349	1.33885
8058295	ALS2, ALS2, ALS2, ALS2, ALS2, ALS2, ALS2, ALS2, ALS2, ALS2, ALS2, ALS2, ALS2, ALS2, ALS2, ALS2, ALS2, ALS2, ALS2, ALS2, ALS2, ALS2, ALS2, ALS2, ALS2, ALS2, ALS2, ALS2, ALS2, ALS2, ALS2, ALS2, ALS2, ALS2, ALS2, ALS2, ALS2, ALS2, ALS2, ALS2, ALS2, ALS2, ALS2	Hs.471096, Hs.471096, Hs.471096, Hs.471096, Hs.471096, Hs.471096, Hs.471096, Hs.471096, Hs.471096, Hs.471096, Hs.471096, Hs.471096, Hs.471096, Hs.471096, Hs.471096, Hs.471096, Hs.471096, Hs.471096, Hs.471096, Hs.471096, Hs.471096, Hs.471096, Hs.471096, Hs.471096, Hs.471096, Hs.471096, Hs.471096, Hs.471096, Hs.471096, Hs.471096, Hs.471096, Hs.471096, Hs.471096, Hs.471096, Hs.471096, Hs.471096, Hs.…	94.064	93.475	122.705	116.421	0.993739	1.30449	1.23768
8086627	ALS2CL, ALS2CL, ALS2CL, ALS2CL, ALS2CL, ALS2CL, ALS2CL, ALS2CL, ALS2CL, ALS2CL, ALS2CL, ALS2CL, ALS2CL, ALS2CL, ALS2CL, ALS2CL, ALS2CL, ALS2CL, ALS2CL, ALS2CL, ALS2CL, ALS2CL, ALS2CL, ALS2CL, ALS2CL, ALS2CL, ALS2CL, ALS2CL, ALS2CL, ALS2CL, ALS2CL, ALS2CL, ALS2CL, ALS2CL, ALS2CL, ALS2CL, ALS2CL, ALS2CL, ALS2CL, ALS2CL, ALS2CL, ALS2CL, ALS2CL, ALS2CL, ALS2CL, ALS2CL, ALS2CL, ALS2CL, ALS2CL, ALS2CL,…	Hs.517937, Hs.517937, Hs.517937, Hs.517937, Hs.517937, Hs.517937, Hs.517937, Hs.517937, Hs.517937, Hs.517937, Hs.517937, Hs.517937, Hs.517937, Hs.517937, Hs.517937, Hs.517937, Hs.517937, Hs.517937, Hs.517937, Hs.517937, Hs.517937, Hs.517937, Hs.517937, Hs.517937, Hs.517937, Hs.517937, Hs.517937, Hs.517937, Hs.517937, Hs.517937, Hs.517937, Hs.517937, Hs.517937, Hs.517937, Hs.517937, Hs.517937, Hs.…	50.162	45.716	45.465	48.76	0.911358	0.906355	0.972061
8058238	ALS2CR11, ALS2CR11, ALS2CR11, ALS2CR11, ALS2CR11, ALS2CR11, ALS2CR11, ALS2CR11, ALS2CR11, ALS2CR11, ALS2CR11, ALS2CR11, ALS2CR11, ALS2CR11, ALS2CR11, ALS2CR11, ALS2CR11, ALS2CR11, ALS2CR11, ALS2CR11, ALS2CR11, ALS2CR11, ALS2CR11, ALS2CR11, ALS2CR11, ALS2CR11, ALS2CR11	Hs.335788, Hs.335788, Hs.335788, Hs.335788, Hs.335788, Hs.335788, Hs.335788, Hs.335788, Hs.335788, Hs.335788, Hs.335788, Hs.335788, Hs.335788, Hs.335788, Hs.335788, Hs.335788, Hs.335788, Hs.335788, Hs.335788, Hs.335788, Hs.335788, Hs.335788, Hs.335788, Hs.335788, Hs.335788, Hs.335788, Hs.335788	8.723	9.164	8.066	8.813	1.0505	0.924672	1.01024
8058203	ALS2CR12, ALS2CR12, ALS2CR12, ALS2CR12, ALS2CR12, ALS2CR12, ALS2CR12, ALS2CR12, ALS2CR12, ALS2CR12, ALS2CR12, ALS2CR12, ALS2CR12, ALS2CR12, ALS2CR12, ALS2CR12, ALS2CR12, ALS2CR12, ALS2CR12, ALS2CR12, ALS2CR12, ALS2CR12, ALS2CR12, ALS2CR12, ALS2CR12, ALS2CR12, ALS2CR12, ALS2CR12, ALS2CR12, ALS2CR12, ALS2CR12, ALS2CR12, ALS2CR12, ALS2CR12, ALS2CR12, ALS2CR12, ALS2CR12	Hs.107944, Hs.107944, Hs.107944, Hs.107944, Hs.107944, Hs.107944, Hs.107944, Hs.107944, Hs.107944, Hs.107944, Hs.107944, Hs.107944, Hs.107944, Hs.107944, Hs.107944, Hs.107944, Hs.107944, Hs.107944, Hs.107944, Hs.107944, Hs.107944, Hs.107944, Hs.107944, Hs.107944, Hs.107944, Hs.107944, Hs.107944, Hs.107944, Hs.107944, Hs.107944, Hs.107944, Hs.107944, Hs.107944, Hs.107944, Hs.107944, Hs.107944, Hs.…	16.254	15.4	16.423	17.287	0.947441	1.01038	1.06353
7957452	ALX1, ALX1, ALX1, ALX1, ALX1, ALX1, ALX1, ALX1, ALX1, ALX1	Hs.41683, Hs.41683, Hs.41683, Hs.41683, Hs.41683, Hs.41683, Hs.41683, Hs.41683, Hs.41683, Hs.41683	208.791	173.882	235.453	262.182	0.832804	1.1277	1.25572
7918416	ALX3, ALX3, ALX3, ALX3, ALX3, ALX3, ALX3	Hs.669953, Hs.669953, Hs.669953, Hs.669953, Hs.669953, Hs.669953, Hs.669953	40.51	33.815	34.112	40.232	0.83473	0.842063	0.99315
7947563	ALX4, ALX4, ALX4, ALX4, ALX4, ALX4, ALX4, ALX4, ALX4, ALX4	Hs.436055, Hs.436055, Hs.436055, Hs.436055, Hs.436055, Hs.436055, Hs.436055, Hs.436055, Hs.436055, Hs.436055	108.308	120.055	83.166	106.836	1.10846	0.767862	0.986406
8019772	ALYREF, ALYREF, ALYREF, ALYREF, ALYREF, ALYREF, ALYREF, ALYREF, ALYREF, ALYREF, ALYREF, ALYREF, ALYREF, ALYREF	Hs.534385, Hs.534385, Hs.534385, Hs.534385, Hs.534385, Hs.534385, Hs.534385, Hs.534385, Hs.534385, Hs.534385, Hs.534385, Hs.534385, Hs.534385, Hs.534385	1945.35	1893.74	1996.82	1803.16	0.973469	1.02646	0.926907
8019273	ALYREF, ALYREF, ALYREF, ALYREF, ALYREF, ALYREF, ALYREF, ALYREF, ALYREF, ALYREF, ALYREF, ALYREF, ALYREF, ALYREF	Hs.534385, Hs.534385, Hs.534385, Hs.534385, Hs.534385, Hs.534385, Hs.534385, Hs.534385, Hs.534385, Hs.534385, Hs.534385, Hs.534385, Hs.534385, Hs.534385	1760.79	1723.4	1798.93	1637.37	0.978769	1.02166	0.929907
8111430	AMACR, AMACR, AMACR, C1QTNF3-AMACR, AMACR, AMACR, AMACR, AMACR, AMACR, AMACR, AMACR, AMACR, AMACR, AMACR, AMACR, AMACR, AMACR, AMACR, AMACR, AMACR, AMACR, AMACR, AMACR, AMACR, AMACR, AMACR, AMACR, AMACR, AMACR, AMACR, AMACR, AMACR, C1QTNF3-AMACR, AMACR, AMACR, AMACR, AMACR, AMACR, AMACR, AMACR, AMACR	Hs.508343, Hs.508343, Hs.508343, Hs.171929, Hs.508343, Hs.508343, Hs.508343, Hs.508343, Hs.508343, Hs.508343, Hs.508343, Hs.508343, Hs.508343, Hs.508343, Hs.508343, Hs.508343, Hs.508343, Hs.508343, Hs.508343, Hs.508343, Hs.508343, Hs.508343, Hs.508343, Hs.508343, Hs.508343, Hs.508343, Hs.508343, Hs.508343, Hs.508343, Hs.508343, Hs.508343, Hs.508343, Hs.508343, Hs.508343, Hs.508343, Hs.508343, Hs.…	109.414	112.456	109.24	112.635	1.02781	0.998412	1.02944
8095519	AMBN, AMBN, AMBN, AMBN, AMBN, AMBN, AMBN, AMBN, AMBN, AMBN, AMBN, AMBN	Hs.272396, Hs.272396, Hs.272396, Hs.272396, Hs.272396, Hs.272396, Hs.272396, Hs.272396, Hs.272396, Hs.272396, Hs.272396, Hs.272396	11.965	21.063	10.073	12.878	1.76037	0.841865	1.07629
8163535	AMBP, AMBP, AMBP, AMBP, AMBP, AMBP, AMBP, AMBP, AMBP, AMBP, AMBP, AMBP, AMBP, AMBP, AMBP, AMBP	Hs.436911, Hs.436911, Hs.436911, Hs.436911, Hs.436911, Hs.436911, Hs.436911, Hs.436911, Hs.436911, Hs.436911, Hs.436911, Hs.436911, Hs.436911, Hs.436911, Hs.436911, Hs.436911	44.525	46.555	49.09	48.669	1.0456	1.10254	1.09308
7947652	AMBRA1, AMBRA1, AMBRA1, AMBRA1, AMBRA1, AMBRA1, AMBRA1, AMBRA1, AMBRA1, AMBRA1, AMBRA1, AMBRA1, AMBRA1, AMBRA1, AMBRA1, AMBRA1, AMBRA1, AMBRA1, AMBRA1, AMBRA1, AMBRA1, AMBRA1, AMBRA1, AMBRA1, AMBRA1, AMBRA1, AMBRA1, AMBRA1, AMBRA1, AMBRA1, AMBRA1, AMBRA1, AMBRA1, AMBRA1, AMBRA1, AMBRA1, AMBRA1, AMBRA1, AMBRA1, AMBRA1, AMBRA1	Hs.654644, Hs.654644, Hs.654644, Hs.654644, Hs.654644, Hs.654644, Hs.654644, Hs.654644, Hs.654644, Hs.654644, Hs.654644, Hs.654644, Hs.654644, Hs.654644, Hs.654644, Hs.654644, Hs.654644, Hs.654644, Hs.654644, Hs.654644, Hs.654644, Hs.654644, Hs.654644, Hs.654644, Hs.654644, Hs.654644, Hs.654644, Hs.654644, Hs.654644, Hs.654644, Hs.654644, Hs.654644, Hs.654644, Hs.654644, Hs.654644, Hs.654644, Hs.…	42.858	39.951	46.341	45.53	0.932167	1.08128	1.06234
8121489	AMD1, AMD1, AMD1, AMD1, AMD1, AMD1, AMD1, AMD1, AMD1, AMD1, AMD1, AMD1, AMD1, AMD1, AMD1, AMD1, AMD1, AMD1, AMD1, AMD1, AMD1, AMD1, AMD1, AMD1, AMD1, AMD1, AMD1, AMD1, AMD1, AMD1, AMD1, AMD1, AMD1, AMD1, AMD1	Hs.159118, Hs.159118, Hs.159118, Hs.159118, Hs.159118, Hs.159118, Hs.159118, Hs.159118, Hs.159118, Hs.159118, Hs.159118, Hs.159118, Hs.159118, Hs.159118, Hs.159118, Hs.159118, Hs.159118, Hs.159118, Hs.159118, Hs.159118, Hs.159118, Hs.159118, Hs.159118, Hs.159118, Hs.159118, Hs.159118, Hs.159118, Hs.159118, Hs.159118, Hs.159118, Hs.159118, Hs.159118, Hs.159118, Hs.159118, Hs.159118	783.434	758.326	639.399	603.905	0.967952	0.816149	0.770843
7957654	AMDHD1, AMDHD1, AMDHD1, AMDHD1, AMDHD1, AMDHD1, AMDHD1, AMDHD1, AMDHD1, AMDHD1, AMDHD1, AMDHD1, AMDHD1	Hs.424907, Hs.424907, Hs.424907, Hs.424907, Hs.424907, Hs.424907, Hs.424907, Hs.424907, Hs.424907, Hs.424907, Hs.424907, Hs.424907, Hs.424907	27.404	25.067	28.47	26.876	0.914721	1.03891	0.980738
7992656	AMDHD2, AMDHD2, AMDHD2, AMDHD2, AMDHD2, AMDHD2, AMDHD2, AMDHD2, AMDHD2, AMDHD2, AMDHD2, AMDHD2, AMDHD2, AMDHD2, AMDHD2, AMDHD2, AMDHD2, AMDHD2, AMDHD2, AMDHD2, AMDHD2, AMDHD2, AMDHD2, AMDHD2, AMDHD2, AMDHD2, AMDHD2, AMDHD2, AMDHD2, AMDHD2, AMDHD2, AMDHD2, AMDHD2, AMDHD2, AMDHD2, AMDHD2, AMDHD2, AMDHD2, AMDHD2, AMDHD2, AMDHD2, AMDHD2, AMDHD2, AMDHD2, AMDHD2	Hs.740430, Hs.740430, Hs.740430, Hs.740430, Hs.740430, Hs.740430, Hs.740430, Hs.740430, Hs.740430, Hs.740430, Hs.740430, Hs.740430, Hs.740430, Hs.740430, Hs.740430, Hs.740430, Hs.740430, Hs.740430, Hs.740430, Hs.740430, Hs.740430, Hs.740430, Hs.740430, Hs.740430, Hs.740430, Hs.740430, Hs.740430, Hs.740430, Hs.740430, Hs.740430, Hs.740430, Hs.740430, Hs.740430, Hs.740430, Hs.740430, Hs.740430, Hs.…	115.152	114.898	107.233	126.577	0.99779	0.931228	1.09922
8166006	AMELX, AMELX, AMELX, AMELX, AMELX, AMELX, AMELX, AMELX, AMELX, AMELX, AMELX, AMELX, AMELX, AMELX, AMELX, AMELX	Hs.654436, Hs.654436, Hs.654436, Hs.654436, Hs.654436, Hs.654436, Hs.654436, Hs.654436, Hs.654436, Hs.654436, Hs.654436, Hs.654436, Hs.654436, Hs.654436, Hs.654436, Hs.654436	10.378	12.913	10.715	10.945	1.24434	1.03249	1.05467
8177061	AMELY, AMELY, AMELY, AMELY, AMELY, AMELY, AMELY, AMELY, AMELY, AMELY, AMELY, AMELY, AMELY	Hs.1238, Hs.1238, Hs.1238, Hs.1238, Hs.1238, Hs.1238, Hs.1238, Hs.1238, Hs.1238, Hs.1238, Hs.1238, Hs.1238, Hs.1238	13.266	13.054	14.125	16.753	0.98403	1.06476	1.26283
8173232	AMER1, AMER1, AMER1, AMER1, AMER1, AMER1, AMER1, AMER1	Hs.314225, Hs.314225, Hs.314225, Hs.314225, Hs.314225, Hs.314225, Hs.314225, Hs.314225	221.195	218.212	172.179	198.701	0.986515	0.778405	0.898305
7970648	AMER2, AMER2, AMER2, AMER2, AMER2, AMER2, AMER2, AMER2, AMER2, AMER2, AMER2, AMER2, AMER2	Hs.528335, Hs.528335, Hs.528335, Hs.528335, Hs.528335, Hs.528335, Hs.528335, Hs.528335, Hs.528335, Hs.528335, Hs.528335, Hs.528335, Hs.528335	58.773	50.547	60.288	57.521	0.860038	1.02578	0.978692
8045224	AMER3, AMER3, AMER3, AMER3, AMER3, AMER3, AMER3, AMER3, AMER3, AMER3, AMER3, AMER3, AMER3, AMER3, AMER3, AMER3, AMER3, AMER3, AMER3, AMER3, AMER3, AMER3	Hs.369289, Hs.369289, Hs.369289, Hs.369289, Hs.369289, Hs.369289, Hs.369289, Hs.369289, Hs.369289, Hs.369289, Hs.369289, Hs.369289, Hs.369289, Hs.369289, Hs.369289, Hs.369289, Hs.369289, Hs.369289, Hs.369289, Hs.369289, Hs.369289, Hs.369289	33.574	35.482	30.074	39.65	1.05684	0.895736	1.18097
8001477	AMFR, AMFR, AMFR, AMFR, AMFR, AMFR, AMFR, AMFR, AMFR, AMFR, AMFR, AMFR, AMFR, AMFR, AMFR, AMFR, AMFR, AMFR, AMFR, AMFR, AMFR, AMFR, AMFR, AMFR, AMFR, AMFR, AMFR, AMFR, AMFR, AMFR	Hs.295137, Hs.295137, Hs.295137, Hs.295137, Hs.295137, Hs.295137, Hs.295137, Hs.295137, Hs.295137, Hs.295137, Hs.295137, Hs.295137, Hs.295137, Hs.295137, Hs.295137, Hs.295137, Hs.295137, Hs.295137, Hs.295137, Hs.295137, Hs.295137, Hs.295137, Hs.295137, Hs.295137, Hs.295137, Hs.295137, Hs.295137, Hs.295137, Hs.295137, Hs.295137	434.33	554.781	547.121	500.78	1.27732	1.25969	1.15299
8024429	AMH, MIR4321, AMH, AMH, MIR4321, AMH, AMH, AMH, AMH, AMH, AMH, MIR4321	Hs.112432, Hs.112432, Hs.112432, Hs.112432, Hs.112432, Hs.112432, Hs.112432, Hs.112432, Hs.112432	88.716	86.219	84.423	84.09	0.971854	0.951612	0.947858
7955797	AMHR2, AMHR2, AMHR2, AMHR2, AMHR2, AMHR2, AMHR2, AMHR2, AMHR2, AMHR2, AMHR2, AMHR2, AMHR2, AMHR2, AMHR2, AMHR2, AMHR2, AMHR2, AMHR2, AMHR2, AMHR2, AMHR2, AMHR2, AMHR2, AMHR2, AMHR2, AMHR2, AMHR2, AMHR2, AMHR2, AMHR2, AMHR2, AMHR2, AMHR2, AMHR2, AMHR2, AMHR2, AMHR2, AMHR2	Hs.659889, Hs.659889, Hs.659889, Hs.659889, Hs.659889, Hs.659889, Hs.659889, Hs.659889, Hs.659889, Hs.659889, Hs.659889, Hs.659889, Hs.659889, Hs.659889, Hs.659889, Hs.659889, Hs.659889, Hs.659889, Hs.659889, Hs.659889, Hs.659889, Hs.659889, Hs.659889, Hs.659889, Hs.659889, Hs.659889, Hs.659889, Hs.659889, Hs.659889, Hs.659889, Hs.659889, Hs.659889, Hs.659889, Hs.659889, Hs.659889, Hs.659889, Hs.…	23.121	26.027	28.551	26.8	1.1257	1.23485	1.15914
7952022	AMICA1, AMICA1, AMICA1, AMICA1, AMICA1, AMICA1, AMICA1, AMICA1, AMICA1, AMICA1, AMICA1, AMICA1, AMICA1, AMICA1, AMICA1, AMICA1, AMICA1, AMICA1, AMICA1, AMICA1, AMICA1, AMICA1, AMICA1, AMICA1, AMICA1, AMICA1, AMICA1, AMICA1, AMICA1, AMICA1, AMICA1, AMICA1, AMICA1, AMICA1, AMICA1, AMICA1, AMICA1, AMICA1, AMICA1, AMICA1, AMICA1, AMICA1, AMICA1, AMICA1, AMICA1, AMICA1, AMICA1, AMICA1, AMICA1, AMICA1,…	Hs.16291, Hs.16291, Hs.16291, Hs.16291, Hs.16291, Hs.16291, Hs.16291, Hs.16291, Hs.16291, Hs.16291, Hs.16291, Hs.16291, Hs.16291, Hs.16291, Hs.16291, Hs.16291, Hs.16291, Hs.16291, Hs.16291, Hs.16291, Hs.16291, Hs.16291, Hs.16291, Hs.16291, Hs.16291, Hs.16291, Hs.16291, Hs.16291, Hs.16291, Hs.16291, Hs.16291, Hs.16291, Hs.16291, Hs.16291, Hs.16291, Hs.16291, Hs.16291, Hs.16291, Hs.16291, Hs.16291,…	14.376	13.44	14.388	15.191	0.934883	1.00085	1.05666
7918359	AMIGO1, AMIGO1, AMIGO1, AMIGO1, AMIGO1, AMIGO1, AMIGO1, AMIGO1, AMIGO1, AMIGO1, AMIGO1	Hs.726479, Hs.726479, Hs.726479, Hs.726479, Hs.726479, Hs.726479, Hs.726479, Hs.726479, Hs.726479, Hs.726479, Hs.726479	104.306	96.334	116.559	115.054	0.923575	1.11747	1.10304
7962579	AMIGO2, AMIGO2, AMIGO2, AMIGO2, AMIGO2, AMIGO2, AMIGO2, AMIGO2, AMIGO2, AMIGO2, AMIGO2, AMIGO2, AMIGO2, AMIGO2, AMIGO2, AMIGO2, AMIGO2, AMIGO2	Hs.121520, Hs.121520, Hs.121520, Hs.121520, Hs.121520, Hs.121520, Hs.121520, Hs.121520, Hs.121520, Hs.121520, Hs.121520, Hs.121520, Hs.121520, Hs.121520, Hs.121520, Hs.121520, Hs.121520, Hs.121520	16.162	16.87	14.378	15.677	1.04384	0.889647	0.969981
8087453	AMIGO3, AMIGO3, GMPPB, AMIGO3, AMIGO3, AMIGO3, AMIGO3, AMIGO3, AMIGO3, GMPPB, AMIGO3, AMIGO3	Hs.567903, Hs.567903, Hs.567488, Hs.567903, Hs.567903, Hs.567903, Hs.567903, Hs.567903, Hs.567903, Hs.567488, Hs.567903, Hs.567903	75.181	69.638	72.274	69.148	0.926275	0.961333	0.919752
8174496	AMMECR1, AMMECR1, AMMECR1, AMMECR1, AMMECR1, AMMECR1, AMMECR1, AMMECR1, AMMECR1, AMMECR1, AMMECR1, AMMECR1, AMMECR1, AMMECR1, AMMECR1, AMMECR1, AMMECR1, AMMECR1, AMMECR1	Hs.656243, Hs.656243, Hs.656243, Hs.656243, Hs.656243, Hs.656243, Hs.656243, Hs.656243, Hs.656243, Hs.656243, Hs.656243, Hs.656243, Hs.656243, Hs.656243, Hs.656243, Hs.656243, Hs.656243, Hs.656243, Hs.656243	658.228	535.658	524.034	521.209	0.813789	0.796128	0.791837
8055096	AMMECR1L, AMMECR1L, AMMECR1L, AMMECR1L, AMMECR1L, AMMECR1L, AMMECR1L, AMMECR1L, AMMECR1L, AMMECR1L, AMMECR1L, AMMECR1L, AMMECR1L, AMMECR1L, AMMECR1L, AMMECR1L, AMMECR1L, AMMECR1L, AMMECR1L	Hs.546449, Hs.546449, Hs.546449, Hs.546449, Hs.546449, Hs.546449, Hs.546449, Hs.546449, Hs.546449, Hs.546449, Hs.546449, Hs.546449, Hs.546449, Hs.546449, Hs.546449, Hs.546449, Hs.546449, Hs.546449, Hs.546449	271.719	319.808	365.448	298.534	1.17698	1.34495	1.09869
7977033	AMN, AMN, AMN, AMN, AMN, AMN, AMN, AMN, AMN, AMN, AMN, AMN, AMN, AMN, AMN, AMN, AMN, AMN, AMN, AMN, AMN	Hs.534494, Hs.534494, Hs.534494, Hs.534494, Hs.534494, Hs.534494, Hs.534494, Hs.534494, Hs.534494, Hs.534494, Hs.534494, Hs.534494, Hs.534494, Hs.534494, Hs.534494, Hs.534494, Hs.534494, Hs.534494, Hs.534494, Hs.534494, Hs.534494	74.305	68.046	65.471	60.965	0.915766	0.88111	0.820466
7962185	AMN1, AMN1, AMN1, AMN1, AMN1, AMN1, AMN1, AMN1, AMN1, AMN1, AMN1, AMN1, AMN1, AMN1, AMN1, AMN1, AMN1, AMN1, AMN1, AMN1, AMN1, AMN1, AMN1, AMN1, AMN1, AMN1, AMN1, AMN1, AMN1, AMN1, AMN1, AMN1, AMN1, AMN1, AMN1, AMN1, AMN1, AMN1, AMN1, AMN1	Hs.585084, Hs.585084, Hs.585084, Hs.585084, Hs.585084, Hs.585084, Hs.585084, Hs.585084, Hs.585084, Hs.585084, Hs.585084, Hs.585084, Hs.585084, Hs.585084, Hs.585084, Hs.585084, Hs.585084, Hs.585084, Hs.585084, Hs.740628, Hs.585084, Hs.585084, Hs.585084, Hs.585084, Hs.585084, Hs.585084, Hs.585084, Hs.585084, Hs.585084, Hs.585084, Hs.585084, Hs.585084, Hs.585084, Hs.585084, Hs.585084, Hs.585084, Hs.…	48.74	56.321	47.736	53.531	1.15553	0.979384	1.09828
8174576	AMOT, AMOT, AMOT, AMOT, AMOT, AMOT, AMOT, AMOT, AMOT, AMOT, AMOT, AMOT, AMOT, AMOT, AMOT, AMOT, AMOT, AMOT, AMOT, AMOT, AMOT, AMOT, AMOT, AMOT	Hs.528051, Hs.528051, Hs.528051, Hs.528051, Hs.528051, Hs.528051, Hs.528051, Hs.528051, Hs.528051, Hs.528051, Hs.528051, Hs.528051, Hs.528051, Hs.528051, Hs.528051, Hs.528051, Hs.528051, Hs.528051, Hs.528051, Hs.528051, Hs.528051, Hs.528051, Hs.528051, Hs.528051	383.68	388.212	669.663	389.409	1.01181	1.74537	1.01493
7943263	AMOTL1, AMOTL1, AMOTL1, AMOTL1, AMOTL1, AMOTL1, AMOTL1, AMOTL1, AMOTL1, AMOTL1, AMOTL1, AMOTL1, AMOTL1, AMOTL1, AMOTL1, AMOTL1, AMOTL1, AMOTL1, AMOTL1, AMOTL1, AMOTL1, AMOTL1, AMOTL1, AMOTL1	Hs.503594, Hs.503594, Hs.503594, Hs.503594, Hs.503594, Hs.503594, Hs.503594, Hs.503594, Hs.503594, Hs.503594, Hs.503594, Hs.503594, Hs.503594, Hs.503594, Hs.503594, Hs.503594, Hs.503594, Hs.503594, Hs.503594, Hs.503594, Hs.503594, Hs.503594, Hs.503594, Hs.503594	211.007	254.769	182.121	216.356	1.2074	0.863102	1.02535
8090852	AMOTL2, AMOTL2, AMOTL2, AMOTL2, AMOTL2, AMOTL2, AMOTL2, AMOTL2, AMOTL2, AMOTL2, AMOTL2, AMOTL2, AMOTL2, AMOTL2, AMOTL2, AMOTL2, AMOTL2, AMOTL2, AMOTL2, AMOTL2, AMOTL2, AMOTL2, RPL39P5, AMOTL2, AMOTL2, AMOTL2, AMOTL2, AMOTL2, RPL39P5, RPL39P5, AMOTL2, AMOTL2, AMOTL2, AMOTL2, AMOTL2, AMOTL2, AMOTL2, AMOTL2, AMOTL2, AMOTL2, AMOTL2, AMOTL2, AMOTL2, AMOTL2, AMOTL2, AMOTL2, AMOTL2	Hs.426312, Hs.426312, Hs.426312, Hs.426312, Hs.426312, Hs.426312, Hs.426312, Hs.426312, Hs.426312, Hs.426312, Hs.426312, Hs.426312, Hs.426312, Hs.426312, Hs.426312, Hs.426312, Hs.426312, Hs.426312, Hs.426312, Hs.426312, Hs.426312, Hs.426312, Hs.611241, Hs.426312, Hs.426312, Hs.426312, Hs.426312, Hs.426312, Hs.611241, Hs.611241, Hs.426312, Hs.426312, Hs.426312, Hs.426312, Hs.426312, Hs.426312, Hs.…	209.369	219.066	303.783	227.353	1.04631	1.45094	1.0859
7918794	AMPD1, AMPD1, AMPD1, AMPD1, AMPD1, AMPD1, AMPD1, AMPD1, AMPD1, AMPD1, AMPD1, AMPD1, AMPD1	Hs.89570, Hs.89570, Hs.89570, Hs.89570, Hs.89570, Hs.89570, Hs.89570, Hs.89570, Hs.89570, Hs.89570, Hs.89570, Hs.89570, Hs.89570	9.217	9.791	8.897	11.934	1.06217	0.965249	1.29471
7903719	AMPD2, AMPD2, AMPD2, AMPD2, AMPD2, AMPD2, AMPD2, AMPD2, AMPD2, AMPD2, AMPD2, AMPD2, AMPD2, AMPD2, AMPD2, AMPD2, AMPD2, AMPD2, AMPD2, AMPD2, AMPD2, AMPD2, AMPD2, AMPD2, AMPD2, AMPD2, AMPD2, AMPD2, AMPD2, AMPD2, AMPD2, AMPD2, AMPD2, AMPD2, AMPD2, AMPD2, AMPD2, AMPD2, AMPD2, AMPD2, AMPD2, AMPD2, AMPD2, AMPD2, AMPD2, AMPD2, AMPD2, AMPD2, AMPD2, AMPD2, AMPD2, AMPD2, AMPD2, AMPD2, AMPD2, AMPD2, AMPD2, …	Hs.82927, Hs.82927, Hs.82927, Hs.82927, Hs.82927, Hs.82927, Hs.82927, Hs.82927, Hs.82927, Hs.82927, Hs.82927, Hs.82927, Hs.82927, Hs.82927, Hs.82927, Hs.82927, Hs.82927, Hs.82927, Hs.82927, Hs.82927, Hs.82927, Hs.82927, Hs.82927, Hs.82927, Hs.82927, Hs.82927, Hs.82927, Hs.82927, Hs.82927, Hs.82927, Hs.82927, Hs.82927, Hs.82927, Hs.82927, Hs.82927, Hs.82927, Hs.82927, Hs.82927, Hs.82927, Hs.82927,…	204.023	207.84	200.666	188.776	1.01871	0.983546	0.925267
7938396	AMPD3, AMPD3, AMPD3, AMPD3, AMPD3, AMPD3, AMPD3, AMPD3, AMPD3, AMPD3, AMPD3, AMPD3, AMPD3, AMPD3, AMPD3, AMPD3, AMPD3, AMPD3, AMPD3, AMPD3, AMPD3, AMPD3, AMPD3, AMPD3, AMPD3, AMPD3, AMPD3, AMPD3, AMPD3, AMPD3, AMPD3, AMPD3, AMPD3, AMPD3, AMPD3, AMPD3, AMPD3, AMPD3, AMPD3, AMPD3, AMPD3, AMPD3, AMPD3, AMPD3, AMPD3, AMPD3, AMPD3, AMPD3, AMPD3	Hs.501890, Hs.501890, Hs.501890, Hs.501890, Hs.501890, Hs.501890, Hs.501890, Hs.501890, Hs.501890, Hs.501890, Hs.501890, Hs.501890, Hs.501890, Hs.501890, Hs.501890, Hs.501890, Hs.501890, Hs.501890, Hs.501890, Hs.501890, Hs.501890, Hs.501890, Hs.501890, Hs.501890, Hs.501890, Hs.501890, Hs.501890, Hs.501890, Hs.501890, Hs.501890, Hs.501890, Hs.501890, Hs.501890, Hs.501890, Hs.501890, Hs.501890, Hs.…	21.38	23.081	27.089	32.294	1.07954	1.26701	1.51046
8139131	AMPH, AMPH, AMPH, AMPH, AMPH, AMPH, AMPH, AMPH, AMPH, AMPH, AMPH, AMPH, AMPH, AMPH, AMPH, AMPH, AMPH, AMPH, AMPH, AMPH, AMPH, AMPH, AMPH, AMPH, AMPH, AMPH, AMPH, AMPH, AMPH, AMPH, AMPH, AMPH, AMPH, AMPH	Hs.592182, Hs.592182, Hs.592182, Hs.592182, Hs.592182, Hs.592182, Hs.592182, Hs.592182, Hs.592182, Hs.592182, Hs.592182, Hs.592182, Hs.592182, Hs.592182, Hs.592182, Hs.592182, Hs.592182, Hs.592182, Hs.592182, Hs.592182, Hs.592182, Hs.592182, Hs.592182, Hs.592182, Hs.592182, Hs.592182, Hs.592182, Hs.592182, Hs.592182, Hs.592182, Hs.592182, Hs.592182, Hs.592182, Hs.592182	11.398	9.99	11.363	13.719	0.876472	0.996921	1.2036
8087419	AMT, AMT, AMT, AMT, NICN1, AMT, AMT, AMT, AMT, AMT, AMT, AMT, AMT, AMT, AMT, AMT, AMT, AMT, AMT, AMT, AMT, AMT, AMT, AMT, AMT, AMT, AMT, AMT, AMT, AMT, AMT, AMT, AMT, AMT, AMT, AMT, AMT, AMT, AMT, AMT, AMT, AMT, AMT, AMT, AMT, AMT, AMT, AMT, AMT, AMT, AMT, AMT, AMT, AMT, AMT, AMT, AMT, AMT, AMT, NICN1, AMT, AMT, AMT, AMT	Hs.102, Hs.102, Hs.102, Hs.102, Hs.191460, Hs.102, Hs.102, Hs.102, Hs.102, Hs.102, Hs.102, Hs.102, Hs.102, Hs.102, Hs.102, Hs.102, Hs.102, Hs.102, Hs.102, Hs.102, Hs.102, Hs.102, Hs.102, Hs.102, Hs.102, Hs.102, Hs.102, Hs.102, Hs.102, Hs.102, Hs.102, Hs.102, Hs.102, Hs.102, Hs.102, Hs.102, Hs.102, Hs.102, Hs.102, Hs.102, Hs.102, Hs.102, Hs.102, Hs.102, Hs.102, Hs.102, Hs.102, Hs.102, Hs.102, Hs.1…	36.339	41.292	36.774	43.657	1.1363	1.01197	1.20139
8087433	AMT, AMT, AMT, AMT, NICN1, AMT, AMT, NICN1, AMT, AMT, NICN1, NICN1, AMT, NICN1, NICN1, AMT, AMT, AMT, NICN1, AMT, NICN1, AMT, AMT, NICN1, NICN1, AMT, AMT, AMT, NICN1, NICN1, NICN1, AMT, AMT, AMT, AMT, AMT, AMT, NICN1, NICN1, NICN1, AMT, AMT, AMT, NICN1, NICN1, NICN1, NICN1, AMT, AMT, AMT, NICN1, AMT, AMT, AMT, AMT, NICN1, AMT, AMT, AMT, AMT, AMT, AMT, AMT, AMT, AMT, AMT, AMT, AMT, AMT, AMT, AMT	Hs.102, Hs.102, Hs.102, Hs.102, Hs.191460, Hs.102, Hs.102, Hs.191460, Hs.102, Hs.102, Hs.191460, Hs.191460, Hs.102, Hs.191460, Hs.191460, Hs.102, Hs.102, Hs.102, Hs.191460, Hs.102, Hs.191460, Hs.102, Hs.102, Hs.191460, Hs.191460, Hs.102, Hs.102, Hs.102, Hs.191460, Hs.191460, Hs.191460, Hs.102, Hs.102, Hs.102, Hs.102, Hs.102, Hs.102, Hs.191460, Hs.191460, Hs.191460, Hs.102, Hs.102, Hs.102, Hs.1914…	119.091	126.735	138.548	136.992	1.06419	1.16338	1.15032
8095508	AMTN, AMTN, AMTN, AMTN, AMTN, AMTN, AMTN, AMTN, AMTN, AMTN, AMTN, AMTN	Hs.453069, Hs.453069, Hs.453069, Hs.453069, Hs.453069, Hs.453069, Hs.453069, Hs.453069, Hs.453069, Hs.453069, Hs.453069, Hs.453069	10.008	14.07	11.696	9.725	1.4058	1.16861	0.971709
7918134	AMY2A, AMY1B, AMY1C, AMY1A, AMY1A, AMY1B, AMY1C, AMY1B, AMY1C, AMY1B, AMY1A, AMY2A, AMY1A, AMY2A, AMY1B, AMY1A, AMY1A, AMY1B, AMY1A, AMY2A, AMY2A, AMY2A, AMY2A, AMY2A, AMY1A, AMY1A, AMY1A, AMY1A, AMY1A, AMY1B, AMY1B, AMY1B, AMY2A, AMY2A, AMY2A, AMY1C, AMY2A, AMY1A, AMY1A, AMY1A, AMY1A, AMY1A, AMY1A, AMY2A	Hs.654437, Hs.655232, Hs.655232, Hs.655232, Hs.655232, Hs.655232, Hs.655232, Hs.654437, Hs.654437, Hs.654437, Hs.654437, Hs.654437, Hs.654437, Hs.654437, Hs.654437, Hs.654437, Hs.654437, Hs.655232, Hs.654437, Hs.654437, Hs.655232, Hs.655232, Hs.655232, Hs.655232, Hs.655232, Hs.655232, Hs.655232, Hs.655232, Hs.655232, Hs.655232	12.8	15.854	16.582	16.218	1.23858	1.2955	1.26705
7903440	AMY2A, AMY1B, AMY1C, AMY1A, AMY1A, AMY1B, AMY1C, AMY1B, AMY1C, AMY1B, AMY1A, AMY2A, AMY1A, AMY2A, AMY1B, AMY1A, AMY1A, AMY1B, AMY1A, AMY2A, AMY2A, AMY2A, AMY2A, AMY2A, AMY1A, AMY1A, AMY1A, AMY1A, AMY1A, AMY1B, AMY1B, AMY1B, AMY2A, AMY2A, AMY2A, AMY1C, AMY2A, AMY1A, AMY1A, AMY1A, AMY1A, AMY1A, AMY1A, AMY2A	Hs.654437, Hs.655232, Hs.655232, Hs.655232, Hs.655232, Hs.655232, Hs.655232, Hs.654437, Hs.654437, Hs.654437, Hs.654437, Hs.654437, Hs.654437, Hs.654437, Hs.654437, Hs.654437, Hs.654437, Hs.655232, Hs.654437, Hs.654437, Hs.655232, Hs.655232, Hs.655232, Hs.655232, Hs.655232, Hs.655232, Hs.655232, Hs.655232, Hs.655232, Hs.655232	12.8	15.854	16.582	16.218	1.23858	1.2955	1.26705
7903425	AMY2A, AMY1B, AMY1C, AMY1A, AMY1A, AMY1B, AMY1C, AMY1B, AMY1C, AMY1B, AMY1A, AMY2A, AMY1A, AMY2A, AMY1B, AMY1A, AMY1A, AMY1B, AMY1A, AMY2A, AMY2A, AMY2A, AMY2A, AMY2A, AMY1A, AMY1A, AMY1A, AMY1A, AMY1A, AMY1B, AMY1B, AMY1B, AMY2A, AMY2A, AMY2A, AMY1C, AMY2A, AMY1A, AMY1A, AMY1A, AMY1A, AMY1A, AMY1A, AMY2A	Hs.654437, Hs.655232, Hs.655232, Hs.655232, Hs.655232, Hs.655232, Hs.655232, Hs.654437, Hs.654437, Hs.654437, Hs.654437, Hs.654437, Hs.654437, Hs.654437, Hs.654437, Hs.654437, Hs.654437, Hs.655232, Hs.654437, Hs.654437, Hs.655232, Hs.655232, Hs.655232, Hs.655232, Hs.655232, Hs.655232, Hs.655232, Hs.655232, Hs.655232, Hs.655232	12.8	15.854	16.582	16.218	1.23858	1.2955	1.26705
7903414	AMY2A, AMY2A, AMY2A, AMY2A, AMY2A, AMY2A, AMY2A, AMY2A, AMY2A, AMY2A, AMY2A, AMY2A, AMY2A	Hs.654437, Hs.654437, Hs.654437, Hs.654437, Hs.654437, Hs.654437, Hs.654437, Hs.654437, Hs.654437, Hs.654437, Hs.654437, Hs.654437, Hs.654437	13.013	16.085	17.417	18.355	1.23609	1.33846	1.41055
8131195	AMZ1, AMZ1, AMZ1, AMZ1, AMZ1, AMZ1, AMZ1, AMZ1, AMZ1, AMZ1, AMZ1, AMZ1, AMZ1, AMZ1, AMZ1, AMZ1, AMZ1, AMZ1, AMZ1, AMZ1	Hs.42221, Hs.42221, Hs.42221, Hs.42221, Hs.42221, Hs.42221, Hs.42221, Hs.42221, Hs.42221, Hs.42221, Hs.42221, Hs.42221, Hs.42221, Hs.42221, Hs.42221, Hs.42221, Hs.42221, Hs.42221, Hs.42221, Hs.42221	45.502	38.931	40.937	44.562	0.855599	0.899682	0.979357
8009432	AMZ2, AMZ2, AMZ2, AMZ2, AMZ2, AMZ2, AMZ2, AMZ2, AMZ2, AMZ2, AMZ2, AMZ2, AMZ2, AMZ2, AMZ2, AMZ2, AMZ2, AMZ2, AMZ2, AMZ2, AMZ2, AMZ2, AMZ2, AMZ2, AMZ2, AMZ2, AMZ2, AMZ2, AMZ2, AMZ2, AMZ2, AMZ2, AMZ2, AMZ2, AMZ2, AMZ2, AMZ2, AMZ2, AMZ2, AMZ2, AMZ2, AMZ2, AMZ2, AMZ2, AMZ2, AMZ2, AMZ2, AMZ2, AMZ2, AMZ2, AMZ2, AMZ2, AMZ2, AMZ2, AMZ2, AMZ2, AMZ2, AMZ2, AMZ2, AMZ2, AMZ2, AMZ2	Hs.293560, Hs.293560, Hs.293560, Hs.293560, Hs.293560, Hs.293560, Hs.293560, Hs.293560, Hs.293560, Hs.293560, Hs.293560, Hs.293560, Hs.293560, Hs.293560, Hs.293560, Hs.293560, Hs.293560, Hs.293560, Hs.293560, Hs.293560, Hs.293560, Hs.293560, Hs.293560, Hs.293560, Hs.293560, Hs.293560, Hs.293560, Hs.293560, Hs.293560, Hs.293560, Hs.293560, Hs.293560, Hs.293560, Hs.293560, Hs.293560, Hs.293560, Hs.…	549.05	573.414	641.721	646.407	1.04438	1.16878	1.17732
8017704	AMZ2P1, AMZ2P1, AMZ2P1, AMZ2P1, AMZ2P1, AMZ2P1, AMZ2P1, AMZ2P1, AMZ2P1, AMZ2P1, AMZ2P1, AMZ2P1	Hs.396447, Hs.396447, Hs.396447, Hs.396447, Hs.396447, Hs.396447, Hs.396447, Hs.396447, Hs.396447, Hs.396447, Hs.396447, Hs.396447	131.719	165.938	227.917	215.682	1.25979	1.73033	1.63744
8043349	ANAPC1	Hs.436527	358.429	426.201	420.784	345.817	1.18908	1.17397	0.964814
8054614	ANAPC1, ANAPC1P1, ANAPC1, ANAPC1, ANAPC1, ANAPC1, ANAPC1, ANAPC1, ANAPC1P1, ANAPC1, ANAPC1, ANAPC1, ANAPC1, ANAPC1, ANAPC1, ANAPC1, ANAPC1P1, ANAPC1, ANAPC1, ANAPC1, ANAPC1, ANAPC1, ANAPC1, ANAPC1, ANAPC1, ANAPC1, ANAPC1, ANAPC1, ANAPC1, ANAPC1, ANAPC1, ANAPC1P1	Hs.436527, Hs.731217, Hs.436527, Hs.436527, Hs.436527, Hs.436527, Hs.436527, Hs.436527, Hs.731217, Hs.436527, Hs.436527, Hs.436527, Hs.436527, Hs.436527, Hs.436527, Hs.436527, Hs.731217, Hs.436527, Hs.436527, Hs.436527, Hs.436527, Hs.436527, Hs.436527, Hs.436527, Hs.436527, Hs.436527, Hs.436527, Hs.436527, Hs.436527, Hs.436527, Hs.436527, Hs.731217, Hs.424184, Hs.424184, Hs.424184, Hs.424184, Hs.…	1011.83	1109.21	1105.43	994.462	1.09624	1.09251	0.982835
8103005	ANAPC10, ANAPC10, ANAPC10, ANAPC10, ANAPC10, ANAPC10, ANAPC10, ANAPC10, ANAPC10, ANAPC10, ANAPC10, ANAPC10, ANAPC10, ANAPC10, ANAPC10, ANAPC10, ANAPC10, ANAPC10, ANAPC10, ANAPC10, ANAPC10, ANAPC10, ANAPC10, ANAPC10, ANAPC10, ANAPC10, ANAPC10, ANAPC10, ANAPC10, ANAPC10, ANAPC10, ANAPC10, ANAPC10, ANAPC10, ANAPC10, ANAPC10, ANAPC10, ANAPC10, ANAPC10, ANAPC10, ANAPC10, ANAPC10, ANAPC10, ANAPC10, ANA…	Hs.480876, Hs.480876, Hs.480876, Hs.480876, Hs.480876, Hs.480876, Hs.480876, Hs.480876, Hs.480876, Hs.480876, Hs.480876, Hs.480876, Hs.480876, Hs.480876, Hs.480876, Hs.480876, Hs.480876, Hs.480876, Hs.480876, Hs.480876, Hs.480876, Hs.480876, Hs.480876, Hs.480876, Hs.480876, Hs.480876, Hs.480876, Hs.480876, Hs.480876, Hs.480876, Hs.480876, Hs.480876, Hs.480876, Hs.480876, Hs.480876, Hs.480876, Hs.…	76.264	89.245	107.976	87.803	1.17022	1.41583	1.1513
8019687	ANAPC11, ANAPC11, ANAPC11, ANAPC11, ANAPC11, ANAPC11, ANAPC11, ANAPC11, ANAPC11, ANAPC11, ANAPC11, ANAPC11, ANAPC11, ANAPC11, ANAPC11, ANAPC11, ANAPC11, ANAPC11, ANAPC11, ANAPC11, ANAPC11, ANAPC11, ANAPC11, ANAPC11, ANAPC11, ANAPC11, ANAPC11, ANAPC11, ANAPC11, ANAPC11, ANAPC11, ANAPC11, ANAPC11, ANAPC11, ANAPC11, ANAPC11, ANAPC11, ANAPC11, ANAPC11, ANAPC11, ANAPC11, ANAPC11, ANAPC11, ANAPC11, ANA…	Hs.534456, Hs.534456, Hs.534456, Hs.534456, Hs.534456, Hs.534456, Hs.534456, Hs.534456, Hs.534456, Hs.534456, Hs.534456, Hs.534456, Hs.534456, Hs.534456, Hs.534456, Hs.534456, Hs.534456, Hs.534456, Hs.534456, Hs.534456, Hs.534456, Hs.534456, Hs.534456, Hs.534456, Hs.534456, Hs.534456, Hs.534456, Hs.534456, Hs.534456, Hs.534456, Hs.534456, Hs.534456, Hs.534456, Hs.534456, Hs.534456, Hs.534456, Hs.…	191.729	204.482	206.953	216.205	1.06652	1.0794	1.12766
8010686	ANAPC11, ANAPC11, ANAPC11, ANAPC11, ANAPC11, ANAPC11, ANAPC11, ANAPC11, ANAPC11, ANAPC11, ANAPC11, ANAPC11, ANAPC11, ANAPC11, ANAPC11, ANAPC11, ANAPC11, ANAPC11, ANAPC11, ANAPC11, ANAPC11, ANAPC11, ANAPC11, ANAPC11, ANAPC11, ANAPC11, ANAPC11, ANAPC11, ANAPC11, ANAPC11, ANAPC11, ANAPC11, ANAPC11, ANAPC11, ANAPC11, ANAPC11, ANAPC11, ANAPC11, ANAPC11, ANAPC11, ANAPC11, ANAPC11, ANAPC11, ANAPC11, ANA…	Hs.534456, Hs.534456, Hs.534456, Hs.534456, Hs.534456, Hs.534456, Hs.534456, Hs.534456, Hs.534456, Hs.534456, Hs.534456, Hs.534456, Hs.534456, Hs.534456, Hs.534456, Hs.534456, Hs.534456, Hs.534456, Hs.534456, Hs.534456, Hs.534456, Hs.534456, Hs.534456, Hs.534456, Hs.534456, Hs.534456, Hs.534456, Hs.534456, Hs.534456, Hs.534456, Hs.534456, Hs.534456, Hs.534456, Hs.534456, Hs.534456, Hs.534456, Hs.…	189.492	207.852	220.734	215.977	1.09689	1.16488	1.13977
8090866	ANAPC13, ANAPC13, ANAPC13, ANAPC13, ANAPC13, ANAPC13, ANAPC13, ANAPC13, ANAPC13, ANAPC13, ANAPC13, ANAPC13, ANAPC13, ANAPC13, ANAPC13, ANAPC13, ANAPC13, ANAPC13, ANAPC13, ANAPC13, ANAPC13, ANAPC13	Hs.106909, Hs.106909, Hs.106909, Hs.106909, Hs.106909, Hs.106909, Hs.106909, Hs.106909, Hs.106909, Hs.106909, Hs.106909, Hs.106909, Hs.106909, Hs.106909, Hs.106909, Hs.106909, Hs.106909, Hs.106909, Hs.106909, Hs.106909, Hs.106909, Hs.106909	621.847	546.365	582.576	585.457	0.878617	0.936849	0.941482
7950128	ANAPC15, ANAPC15, ANAPC15, ANAPC15, ANAPC15, ANAPC15, ANAPC15, ANAPC15, ANAPC15, ANAPC15, ANAPC15, ANAPC15, ANAPC15, ANAPC15, ANAPC15, ANAPC15, ANAPC15, ANAPC15, ANAPC15, ANAPC15, ANAPC15, ANAPC15, ANAPC15, ANAPC15, ANAPC15, ANAPC15, ANAPC15, ANAPC15, ANAPC15, ANAPC15, ANAPC15, ANAPC15, ANAPC15, ANAPC15, ANAPC15, ANAPC15, ANAPC15, ANAPC15, ANAPC15, ANAPC15, ANAPC15, ANAPC15, ANAPC15, ANAPC15, ANA…	Hs.38044, Hs.38044, Hs.38044, Hs.38044, Hs.38044, Hs.38044, Hs.38044, Hs.38044, Hs.38044, Hs.38044, Hs.38044, Hs.38044, Hs.38044, Hs.38044, Hs.38044, Hs.38044, Hs.38044, Hs.38044, Hs.38044, Hs.38044, Hs.38044, Hs.38044, Hs.38044, Hs.38044, Hs.38044, Hs.38044, Hs.38044, Hs.38044, Hs.38044, Hs.38044, Hs.38044, Hs.38044, Hs.38044, Hs.38044, Hs.38044, Hs.38044, Hs.38044, Hs.38044, Hs.38044, Hs.38044,…	1017.34	1383.15	1488.74	1287.8	1.35958	1.46337	1.26585
7928300	ANAPC16, ANAPC16, ANAPC16, ANAPC16, ANAPC16, ANAPC16, ANAPC16, ANAPC16, ANAPC16, ANAPC16, ANAPC16, ANAPC16, ANAPC16, ANAPC16, ANAPC16, ANAPC16, ANAPC16, ANAPC16, ANAPC16, ANAPC16, ANAPC16, ANAPC16	Hs.426296, Hs.426296, Hs.426296, Hs.426296, Hs.426296, Hs.426296, Hs.426296, Hs.426296, Hs.426296, Hs.426296, Hs.426296, Hs.426296, Hs.426296, Hs.426296, Hs.426296, Hs.426296, Hs.426296, Hs.426296, Hs.426296, Hs.426296, Hs.426296, Hs.426296	342.086	347.777	356.996	392.305	1.01664	1.04358	1.1468
8054437	ANAPC1P1, ANAPC1P1, ANAPC1P1, ANAPC1P1, ANAPC1	Hs.731217, Hs.731217, Hs.731217, Hs.731217, Hs.436527	357.767	357.404	320.883	295.98	0.998984	0.896904	0.827298
8043322	ANAPC1P1, ANAPC1P1, ANAPC1P1, ANAPC1P1, ANAPC1	Hs.731217, Hs.731217, Hs.731217, Hs.731217, Hs.436527	391.518	384.79	361.236	327.205	0.982815	0.922655	0.835734
8165462	ANAPC2, ANAPC2, ANAPC2, ANAPC2, ANAPC2, ANAPC2, ANAPC2, ANAPC2, ANAPC2, ANAPC2, ANAPC2, ANAPC2, ANAPC2, ANAPC2, ANAPC2, ANAPC2, ANAPC2, ANAPC2, ANAPC2, ANAPC2, ANAPC2, ANAPC2, ANAPC2, ANAPC2, ANAPC2, ANAPC2, ANAPC2, ANAPC2	Hs.533262, Hs.533262, Hs.533262, Hs.533262, Hs.533262, Hs.533262, Hs.533262, Hs.533262, Hs.533262, Hs.533262, Hs.533262, Hs.533262, Hs.533262, Hs.533262, Hs.533262, Hs.533262, Hs.533262, Hs.533262, Hs.533262, Hs.533262, Hs.533262, Hs.533262, Hs.533262, Hs.533262, Hs.533262, Hs.533262, Hs.533262, Hs.533262	137.233	126.694	125.094	132.729	0.923203	0.911546	0.967181
8094408	ANAPC4, ANAPC4, ANAPC4, ANAPC4, ANAPC4, ANAPC4, ANAPC4, ANAPC4, ANAPC4, ANAPC4, ANAPC4, ANAPC4, ANAPC4, ANAPC4, ANAPC4, ANAPC4, ANAPC4, ANAPC4, ANAPC4, ANAPC4, ANAPC4, ANAPC4, ANAPC4, ANAPC4, ANAPC4, ANAPC4, ANAPC4, ANAPC4, ANAPC4, ANAPC4, ANAPC4, ANAPC4, ANAPC4, ANAPC4, ANAPC4, ANAPC4, ANAPC4, ANAPC4	Hs.152173, Hs.152173, Hs.152173, Hs.152173, Hs.152173, Hs.152173, Hs.152173, Hs.152173, Hs.152173, Hs.152173, Hs.152173, Hs.152173, Hs.152173, Hs.152173, Hs.152173, Hs.152173, Hs.152173, Hs.152173, Hs.152173, Hs.152173, Hs.152173, Hs.152173, Hs.152173, Hs.152173, Hs.152173, Hs.152173, Hs.152173, Hs.152173, Hs.152173, Hs.152173, Hs.152173, Hs.152173, Hs.152173, Hs.152173, Hs.152173, Hs.152173, Hs.…	207.135	210.158	198.542	171.611	1.01459	0.958512	0.828498
7967149	ANAPC5, ANAPC5, ANAPC5, ANAPC5, ANAPC5, ANAPC5, ANAPC5, ANAPC5, ANAPC5, ANAPC5, ANAPC5, ANAPC5, ANAPC5, ANAPC5, ANAPC5, ANAPC5, ANAPC5, ANAPC5, ANAPC5, ANAPC5, ANAPC5, ANAPC5, ANAPC5, ANAPC5, ANAPC5, ANAPC5, ANAPC5, ANAPC5, ANAPC5, ANAPC5, ANAPC5, ANAPC5, ANAPC5, ANAPC5, ANAPC5, ANAPC5, ANAPC5, ANAPC5, ANAPC5, ANAPC5, ANAPC5, ANAPC5, ANAPC5, ANAPC5, ANAPC5, ANAPC5, ANAPC5, ANAPC5, ANAPC5, ANAPC5,…	Hs.7101, Hs.7101, Hs.7101, Hs.7101, Hs.7101, Hs.7101, Hs.7101, Hs.7101, Hs.7101, Hs.7101, Hs.7101, Hs.7101, Hs.7101, Hs.7101, Hs.7101, Hs.7101, Hs.7101, Hs.7101, Hs.7101, Hs.7101, Hs.7101, Hs.7101, Hs.7101, Hs.7101, Hs.7101, Hs.7101, Hs.7101, Hs.7101, Hs.7101, Hs.7101, Hs.7101, Hs.7101, Hs.7101	766.076	712.606	674.256	670.995	0.930202	0.880142	0.875885
7966301	ANAPC7, ANAPC7, ANAPC7, ANAPC7, ANAPC7, ANAPC7, ANAPC7, ANAPC7, ANAPC7, ANAPC7, ANAPC7, ANAPC7, ANAPC7, ANAPC7, ANAPC7, ANAPC7, ANAPC7, ANAPC7, ANAPC7, ANAPC7, ANAPC7, ANAPC7, ANAPC7, ANAPC7, ANAPC7, ANAPC7, ANAPC7, ANAPC7, ANAPC7, ANAPC7, ANAPC7, ANAPC7, ANAPC7, ANAPC7	Hs.719935, Hs.719935, Hs.719935, Hs.719935, Hs.719935, Hs.719935, Hs.719935, Hs.719935, Hs.719935, Hs.719935, Hs.719935, Hs.719935, Hs.719935, Hs.719935, Hs.719935, Hs.719935, Hs.719935, Hs.719935, Hs.719935, Hs.719935, Hs.719935, Hs.719935, Hs.719935, Hs.719935, Hs.719935, Hs.719935, Hs.719935, Hs.719935, Hs.719935, Hs.719935, Hs.719935, Hs.719935, Hs.719935, Hs.719935	775.787	951.76	997.785	894.847	1.22683	1.28616	1.15347
7973084	ANG, ANG, RNASE4, RNASE4, RNASE4, RNASE4, ANG, ANG, RNASE4, ANG, RNASE4, RNASE4, RNASE4, ANG, ANG, ANG, ANG, RNASE4, ANG, RNASE4, RNASE4, ANG, ANG, RNASE4, ANG, ANG, RNASE4, RNASE4, ANG, RNASE4	Hs.283749, Hs.283749, Hs.283749, Hs.283749, Hs.283749, Hs.283749, Hs.283749, Hs.283749, Hs.283749, Hs.283749, Hs.283749, Hs.283749, Hs.283749, Hs.283749, Hs.283749, Hs.283749, Hs.283749, Hs.283749, Hs.283749	38.64	38.961	39.81	39.335	1.00831	1.03028	1.01801
7980327	ANGEL1, ANGEL1, ANGEL1, ANGEL1, ANGEL1, ANGEL1, ANGEL1, ANGEL1, ANGEL1, ANGEL1, ANGEL1, ANGEL1, ANGEL1, ANGEL1, ANGEL1, ANGEL1, ANGEL1, ANGEL1, ANGEL1, ANGEL1	Hs.497448, Hs.497448, Hs.497448, Hs.497448, Hs.497448, Hs.497448, Hs.497448, Hs.497448, Hs.497448, Hs.497448, Hs.497448, Hs.497448, Hs.497448, Hs.497448, Hs.497448, Hs.497448, Hs.497448, Hs.497448, Hs.497448, Hs.497448	204.049	253	292.001	287.958	1.2399	1.43104	1.41122
7924190	ANGEL2, ANGEL2, ANGEL2, ANGEL2, ANGEL2, ANGEL2, ANGEL2, ANGEL2, ANGEL2, ANGEL2, ANGEL2, ANGEL2, ANGEL2, ANGEL2, ANGEL2, ANGEL2, ANGEL2, ANGEL2, ANGEL2, ANGEL2, ANGEL2, ANGEL2, ANGEL2, ANGEL2, ANGEL2, ANGEL2, ANGEL2, ANGEL2, ANGEL2, ANGEL2, ANGEL2, ANGEL2, ANGEL2, ANGEL2, ANGEL2, ANGEL2, ANGEL2, ANGEL2, ANGEL2, ANGEL2, ANGEL2, ANGEL2, ANGEL2	Hs.157078, Hs.157078, Hs.157078, Hs.157078, Hs.157078, Hs.157078, Hs.157078, Hs.157078, Hs.157078, Hs.157078, Hs.157078, Hs.157078, Hs.157078, Hs.157078, Hs.157078, Hs.157078, Hs.157078, Hs.157078, Hs.157078, Hs.157078, Hs.157078, Hs.157078, Hs.157078, Hs.157078, Hs.157078, Hs.157078, Hs.157078, Hs.157078, Hs.157078, Hs.157078, Hs.157078, Hs.157078, Hs.157078, Hs.157078, Hs.157078, Hs.157078, Hs.…	302.503	366.497	314.431	294.605	1.21155	1.03943	0.973891
8152297	ANGPT1, ANGPT1, ANGPT1, ANGPT1, ANGPT1, ANGPT1, ANGPT1, ANGPT1, ANGPT1, ANGPT1, ANGPT1, ANGPT1, ANGPT1, ANGPT1, ANGPT1, ANGPT1, ANGPT1, ANGPT1, ANGPT1, ANGPT1, ANGPT1, ANGPT1, ANGPT1, ANGPT1, ANGPT1, ANGPT1, ANGPT1, ANGPT1, ANGPT1, ANGPT1, ANGPT1, ANGPT1, ANGPT1, ANGPT1, ANGPT1	Hs.369675, Hs.369675, Hs.369675, Hs.369675, Hs.369675, Hs.369675, Hs.369675, Hs.369675, Hs.369675, Hs.369675, Hs.369675, Hs.369675, Hs.369675, Hs.369675, Hs.369675, Hs.369675, Hs.369675, Hs.369675, Hs.369675, Hs.369675, Hs.369675, Hs.369675, Hs.369675, Hs.369675, Hs.369675, Hs.369675, Hs.369675, Hs.369675, Hs.369675, Hs.369675, Hs.369675, Hs.369675, Hs.369675, Hs.369675, Hs.369675	89.897	100.852	114.619	96.292	1.12186	1.275	1.07114
8149071	ANGPT2, ANGPT2, ANGPT2, ANGPT2, ANGPT2, ANGPT2, ANGPT2, ANGPT2, ANGPT2, ANGPT2, ANGPT2, ANGPT2, ANGPT2, ANGPT2, ANGPT2, ANGPT2, ANGPT2, ANGPT2, ANGPT2, ANGPT2, ANGPT2, ANGPT2, ANGPT2, ANGPT2	Hs.583870, Hs.583870, Hs.583870, Hs.583870, Hs.583870, Hs.583870, Hs.583870, Hs.583870, Hs.583870, Hs.583870, Hs.583870, Hs.583870, Hs.583870, Hs.583870, Hs.583870, Hs.583870, Hs.583870, Hs.583870, Hs.583870, Hs.583870, Hs.583870, Hs.583870, Hs.583870, Hs.583870	14.602	16.035	14.738	14.46	1.09813	1.00932	0.990251
8064396	ANGPT4, ANGPT4, ANGPT4, ANGPT4, ANGPT4, ANGPT4, ANGPT4, ANGPT4, ANGPT4, ANGPT4, ANGPT4, ANGPT4, ANGPT4, ANGPT4, ANGPT4, ANGPT4	Hs.278973, Hs.278973, Hs.278973, Hs.278973, Hs.278973, Hs.278973, Hs.278973, Hs.278973, Hs.278973, Hs.278973, Hs.278973, Hs.278973, Hs.278973, Hs.278973, Hs.278973, Hs.278973	23.118	22.346	23.409	26.974	0.96662	1.01261	1.1668
7922598	ANGPTL1, ANGPTL1, ANGPTL1, ANGPTL1, ANGPTL1, ANGPTL1, ANGPTL1, ANGPTL1, ANGPTL1, ANGPTL1, ANGPTL1, ANGPTL1, ANGPTL1, ANGPTL1, ANGPTL1, ANGPTL1, ANGPTL1, ANGPTL1	Hs.591474, Hs.591474, Hs.591474, Hs.591474, Hs.591474, Hs.591474, Hs.591474, Hs.591474, Hs.591474, Hs.591474, Hs.591474, Hs.591474, Hs.591474, Hs.591474, Hs.591474, Hs.591474, Hs.591474, Hs.591474	6.655	6.494	6.73	6.441	0.975884	1.01138	0.967976
8164200	ANGPTL2, ANGPTL2, ANGPTL2, ANGPTL2, ANGPTL2, ANGPTL2, ANGPTL2, ANGPTL2, ANGPTL2, ANGPTL2, ANGPTL2	Hs.653262, Hs.653262, Hs.653262, Hs.653262, Hs.653262, Hs.653262, Hs.653262, Hs.653262, Hs.653262, Hs.653262, Hs.653262	66.035	41.104	182.914	72.008	0.622458	2.76996	1.09046
7901883	ANGPTL3, ANGPTL3, ANGPTL3, ANGPTL3, ANGPTL3, ANGPTL3, ANGPTL3, ANGPTL3, ANGPTL3, ANGPTL3, ANGPTL3	Hs.209153, Hs.209153, Hs.209153, Hs.209153, Hs.209153, Hs.209153, Hs.209153, Hs.209153, Hs.209153, Hs.209153, Hs.209153	9.646	10.458	9.353	8.782	1.08417	0.969618	0.9104
8025402	ANGPTL4, ANGPTL4, ANGPTL4, ANGPTL4, ANGPTL4, ANGPTL4, ANGPTL4, ANGPTL4, ANGPTL4, ANGPTL4, ANGPTL4, ANGPTL4, ANGPTL4, ANGPTL4, ANGPTL4, ANGPTL4, ANGPTL4, ANGPTL4, ANGPTL4, ANGPTL4, ANGPTL4, ANGPTL4, ANGPTL4, ANGPTL4, ANGPTL4, ANGPTL4, ANGPTL4, ANGPTL4, ANGPTL4, ANGPTL4, ANGPTL4, ANGPTL4, ANGPTL4, ANGPTL4, ANGPTL4, ANGPTL4, ANGPTL4	Hs.9613, Hs.9613, Hs.9613, Hs.9613, Hs.9613, Hs.9613, Hs.9613, Hs.9613, Hs.9613, Hs.9613, Hs.9613, Hs.9613, Hs.9613, Hs.9613, Hs.9613, Hs.9613, Hs.9613, Hs.9613, Hs.9613, Hs.9613, Hs.9613, Hs.9613, Hs.9613, Hs.9613, Hs.9613, Hs.9613, Hs.9613, Hs.9613, Hs.9613, Hs.9613, Hs.9613, Hs.9613, Hs.9613, Hs.9613, Hs.9613, Hs.9613, Hs.9613	36.464	27.516	26.577	30.158	0.754598	0.72886	0.827078
7951195	ANGPTL5, ANGPTL5, ANGPTL5, ANGPTL5, ANGPTL5, ANGPTL5, ANGPTL5, ANGPTL5, ANGPTL5, ANGPTL5, ANGPTL5	Hs.318370, Hs.318370, Hs.318370, Hs.318370, Hs.318370, Hs.318370, Hs.318370, Hs.318370, Hs.318370, Hs.318370, Hs.318370	8.133	9.155	8.028	8.08	1.12563	0.986994	0.993449
8033892	ANGPTL6, ANGPTL6, ANGPTL6, ANGPTL6, ANGPTL6, ANGPTL6, ANGPTL6, ANGPTL6, ANGPTL6, ANGPTL6, ANGPTL6, ANGPTL6, ANGPTL6, ANGPTL6, ANGPTL6, ANGPTL6, ANGPTL6, ANGPTL6, ANGPTL6, ANGPTL6	Hs.712850, Hs.712850, Hs.712850, Hs.712850, Hs.712850, Hs.712850, Hs.712850, Hs.712850, Hs.712850, Hs.712850, Hs.712850, Hs.712850, Hs.712850, Hs.712850, Hs.712850, Hs.712850, Hs.712850, Hs.712850, Hs.712850, Hs.712850	45.242	36.878	42.656	45.258	0.815132	0.942852	1.00035
7897675	ANGPTL7, ANGPTL7, ANGPTL7, ANGPTL7, ANGPTL7, ANGPTL7, ANGPTL7, ANGPTL7, ANGPTL7, ANGPTL7	Hs.146559, Hs.146559, Hs.146559, Hs.146559, Hs.146559, Hs.146559, Hs.146559, Hs.146559, Hs.146559, Hs.146559	14.825	13.963	12.356	14.096	0.941899	0.833486	0.950829
8025850	ANGPTL8, ANGPTL8, ANGPTL8, ANGPTL8, ANGPTL8, ANGPTL8, ANGPTL8, ANGPTL8, ANGPTL8, ANGPTL8	Hs.534467, Hs.534467, Hs.534467, Hs.534467, Hs.534467, Hs.534467, Hs.534467, Hs.534467, Hs.534467, Hs.534467	41.425	40.053	43.135	39.107	0.966872	1.04127	0.94404
8150439	ANK1, ANK1, ANK1, ANK1, ANK1, ANK1, ANK1, ANK1, ANK1, ANK1, ANK1, ANK1, ANK1, ANK1, ANK1, ANK1, ANK1, ANK1, ANK1, ANK1, ANK1, ANK1, ANK1, ANK1, ANK1, ANK1, ANK1, ANK1, ANK1, ANK1, ANK1, ANK1, ANK1, ANK1, ANK1, ANK1, ANK1, ANK1, ANK1, ANK1, ANK1, ANK1, ANK1, ANK1, ANK1, ANK1, ANK1, ANK1, ANK1, ANK1, ANK1, ANK1, ANK1, ANK1, ANK1, ANK1, ANK1, ANK1, ANK1, ANK1, ANK1, ANK1, ANK1, ANK1, ANK1, ANK1, ANK…	Hs.654438, Hs.654438, Hs.654438, Hs.654438, Hs.654438, Hs.654438, Hs.654438, Hs.654438, Hs.654438, Hs.654438, Hs.654438, Hs.654438, Hs.654438, Hs.654438, Hs.654438, Hs.654438, Hs.654438, Hs.654438, Hs.654438, Hs.654438, Hs.654438, Hs.654438, Hs.654438, Hs.654438, Hs.654438, Hs.654438, Hs.654438, Hs.654438, Hs.654438, Hs.654438, Hs.654438, Hs.654438, Hs.654438, Hs.654438, Hs.654438, Hs.654438, Hs.…	40.98	35.305	39.707	35.685	0.861513	0.968922	0.870797
8096959	ANK2, ANK2, ANK2, ANK2, ANK2, ANK2, ANK2, ANK2, ANK2, ANK2, ANK2, ANK2, ANK2, ANK2, ANK2, ANK2, ANK2, ANK2, ANK2, ANK2, ANK2, ANK2, ANK2, ANK2, ANK2, ANK2, ANK2, ANK2, ANK2, ANK2, ANK2, ANK2, ANK2, ANK2, ANK2, ANK2, ANK2, ANK2, ANK2, ANK2, ANK2, ANK2, ANK2, ANK2, ANK2, ANK2, ANK2, ANK2, ANK2, ANK2, ANK2, ANK2, ANK2, ANK2, ANK2, ANK2, ANK2, ANK2, ANK2, ANK2, ANK2, ANK2, ANK2, ANK2, ANK2, ANK2, ANK…	Hs.620557, Hs.620557, Hs.620557, Hs.620557, Hs.620557, Hs.620557, Hs.620557, Hs.620557, Hs.620557, Hs.620557, Hs.620557, Hs.620557, Hs.620557, Hs.620557, Hs.620557, Hs.620557, Hs.620557, Hs.620557, Hs.620557, Hs.620557, Hs.620557, Hs.620557, Hs.620557, Hs.620557, Hs.620557, Hs.620557, Hs.620557, Hs.620557, Hs.620557, Hs.620557, Hs.620557, Hs.620557, Hs.620557, Hs.620557, Hs.620557, Hs.620557, Hs.…	351.819	285.495	344.891	355.469	0.811483	0.980309	1.01038
7933772	ANK3, ANK3, ANK3, ANK3, ANK3, ANK3, ANK3, ANK3, ANK3, ANK3, ANK3, ANK3, ANK3, ANK3, ANK3, ANK3, ANK3, ANK3, ANK3, ANK3, ANK3, ANK3, ANK3, ANK3, ANK3, ANK3, ANK3, ANK3, ANK3, ANK3, ANK3, ANK3, ANK3, ANK3, ANK3, ANK3, ANK3, ANK3, ANK3, ANK3, ANK3, ANK3, ANK3, ANK3, ANK3, ANK3, ANK3, ANK3, ANK3, ANK3, ANK3, ANK3, ANK3, ANK3, ANK3, ANK3, ANK3, ANK3, ANK3, ANK3, ANK3, ANK3, ANK3, ANK3, ANK3, ANK3, ANK…	Hs.499725, Hs.499725, Hs.499725, Hs.499725, Hs.499725, Hs.499725, Hs.499725, Hs.499725, Hs.499725, Hs.499725, Hs.499725, Hs.499725, Hs.499725, Hs.499725, Hs.499725, Hs.499725, Hs.499725, Hs.499725, Hs.499725, Hs.499725, Hs.499725, Hs.499725, Hs.499725, Hs.499725, Hs.499725, Hs.499725, Hs.499725, Hs.499725, Hs.499725, Hs.499725, Hs.499725, Hs.499725, Hs.499725, Hs.499725, Hs.499725, Hs.499725, Hs.…	53.737	51.1	81.11	62.265	0.950938	1.50939	1.15869
8047006	ANKAR, ANKAR, ANKAR, ANKAR, ANKAR, ANKAR, ANKAR, ANKAR, ANKAR, ANKAR, ANKAR, ANKAR, ANKAR, ANKAR, ANKAR, ANKAR, ANKAR, ANKAR, ANKAR, ANKAR, ANKAR, ANKAR, ANKAR, ANKAR, ANKAR, ANKAR, ANKAR, ANKAR, ANKAR, ANKAR, ANKAR, ANKAR, ANKAR, ANKAR, ANKAR, ANKAR, ANKAR, ANKAR, ANKAR, ANKAR, ANKAR, ANKAR, ANKAR, ANKAR, ANKAR, ANKAR, ANKAR, ANKAR, ANKAR, ANKAR, ANKAR, ANKAR, ANKAR, ANKAR, ANKAR	Hs.655700, Hs.655700, Hs.655700, Hs.655700, Hs.655700, Hs.655700, Hs.655700, Hs.655700, Hs.655700, Hs.655700, Hs.655700, Hs.655700, Hs.655700, Hs.655700, Hs.655700, Hs.655700, Hs.655700, Hs.655700, Hs.655700, Hs.655700, Hs.655700, Hs.655700, Hs.655700, Hs.655700, Hs.655700, Hs.655700, Hs.655700, Hs.655700, Hs.655700, Hs.655700, Hs.655700, Hs.655700, Hs.655700, Hs.655700, Hs.655700, Hs.655700, Hs.…	24.196	24.963	23.531	27.818	1.03169	0.97251	1.14971
7984227	ANKDD1A, ANKDD1A, ANKDD1A, ANKDD1A, ANKDD1A, ANKDD1A, ANKDD1A, ANKDD1A, ANKDD1A, ANKDD1A, ANKDD1A, ANKDD1A, ANKDD1A, ANKDD1A, ANKDD1A, ANKDD1A, ANKDD1A, ANKDD1A, ANKDD1A, ANKDD1A, ANKDD1A, ANKDD1A, ANKDD1A, ANKDD1A, ANKDD1A, ANKDD1A, ANKDD1A, ANKDD1A, ANKDD1A, ANKDD1A, ANKDD1A, ANKDD1A	Hs.207157, Hs.207157, Hs.207157, Hs.207157, Hs.207157, Hs.207157, Hs.207157, Hs.207157, Hs.207157, Hs.207157, Hs.207157, Hs.207157, Hs.207157, Hs.207157, Hs.207157, Hs.207157, Hs.207157, Hs.207157, Hs.207157, Hs.207157, Hs.207157, Hs.207157, Hs.207157, Hs.207157, Hs.207157, Hs.207157, Hs.207157, Hs.207157, Hs.207157, Hs.207157, Hs.207157, Hs.207157	77.36	89.275	79.832	91.723	1.15402	1.03196	1.18566
8106325	ANKDD1B, ANKDD1B, ANKDD1B, ANKDD1B, ANKDD1B, ANKDD1B, ANKDD1B, ANKDD1B, ANKDD1B, ANKDD1B, ANKDD1B, ANKDD1B, ANKDD1B, ANKDD1B, ANKDD1B, ANKDD1B, ANKDD1B, ANKDD1B	Hs.370455, Hs.370455, Hs.370455, Hs.370455, Hs.370455, Hs.370455, Hs.370455, Hs.370455, Hs.370455, Hs.370455, Hs.370455, Hs.370455, Hs.370455, Hs.370455, Hs.370455, Hs.370455, Hs.370455, Hs.370455	20.893	14.663	14.978	16.883	0.701812	0.716875	0.808054
8060949	ANKEF1, ANKEF1, ANKEF1, ANKEF1, ANKEF1, ANKEF1, ANKEF1, ANKEF1, ANKEF1, ANKEF1, ANKEF1, ANKEF1, ANKEF1, ANKEF1, ANKEF1, ANKEF1	Hs.70903, Hs.70903, Hs.70903, Hs.70903, Hs.70903, Hs.70903, Hs.70903, Hs.70903, Hs.70903, Hs.70903, Hs.70903, Hs.70903, Hs.70903, Hs.70903, Hs.70903, Hs.70903	41.754	53.207	49.092	42.638	1.27428	1.17573	1.02116
8008609	ANKFN1, ANKFN1, ANKFN1, ANKFN1, ANKFN1, ANKFN1, ANKFN1, ANKFN1, ANKFN1, ANKFN1, ANKFN1, ANKFN1, ANKFN1, ANKFN1, ANKFN1, ANKFN1, ANKFN1, ANKFN1, ANKFN1, ANKFN1, ANKFN1, ANKFN1, ANKFN1, ANKFN1, ANKFN1, ANKFN1, ANKFN1, ANKFN1, ANKFN1	Hs.673040, Hs.673040, Hs.673040, Hs.673040, Hs.673040, Hs.673040, Hs.673040, Hs.673040, Hs.673040, Hs.673040, Hs.673040, Hs.673040, Hs.673040, Hs.673040, Hs.673040, Hs.673040, Hs.673040, Hs.673040, Hs.673040, Hs.673040, Hs.673040, Hs.673040, Hs.673040, Hs.673040, Hs.673040, Hs.673040, Hs.673040, Hs.673040, Hs.673040	10.621	10.539	9.992	9.64	0.992315	0.94084	0.907688
8011599	ANKFY1, ANKFY1, ANKFY1, ANKFY1, ANKFY1, ANKFY1, ANKFY1, ANKFY1, ANKFY1, ANKFY1, ANKFY1, ANKFY1, ANKFY1, ANKFY1, ANKFY1, ANKFY1, ANKFY1, ANKFY1, ANKFY1, ANKFY1, ANKFY1, ANKFY1, ANKFY1, ANKFY1, ANKFY1, ANKFY1, ANKFY1, ANKFY1, ANKFY1, ANKFY1, ANKFY1, ANKFY1, ANKFY1, ANKFY1, ANKFY1, ANKFY1, ANKFY1, ANKFY1, ANKFY1, ANKFY1, ANKFY1, ANKFY1, ANKFY1, ANKFY1, ANKFY1, ANKFY1, ANKFY1	Hs.696087, Hs.696087, Hs.696087, Hs.696087, Hs.696087, Hs.696087, Hs.696087, Hs.696087, Hs.696087, Hs.696087, Hs.696087, Hs.696087, Hs.696087, Hs.696087, Hs.696087, Hs.696087, Hs.696087, Hs.696087, Hs.696087, Hs.696087, Hs.696087, Hs.696087, Hs.696087, Hs.696087, Hs.696087, Hs.696087, Hs.696087, Hs.696087, Hs.696087, Hs.696087, Hs.696087, Hs.696087, Hs.696087, Hs.696087, Hs.696087, Hs.696087, Hs.…	539.096	599.89	542.06	562.824	1.11277	1.0055	1.04401
8111101	ANKH, ANKH, ANKH, ANKH, ANKH, ANKH, ANKH, ANKH, ANKH, ANKH, ANKH, ANKH, ANKH, ANKH, ANKH, ANKH, ANKH, ANKH, ANKH, ANKH, ANKH	Hs.156727, Hs.156727, Hs.156727, Hs.156727, Hs.156727, Hs.156727, Hs.156727, Hs.156727, Hs.156727, Hs.156727, Hs.156727, Hs.156727, Hs.156727, Hs.156727, Hs.156727, Hs.156727, Hs.156727, Hs.156727, Hs.156727, Hs.156727, Hs.156727	213.136	229.412	205.379	193.566	1.07636	0.963604	0.908181
8108510	ANKHD1, EIF4EBP3, ANKHD1, ANKHD1, ANKHD1-EIF4EBP3, ANKHD1, ANKHD1, ANKHD1, EIF4EBP3, ANKHD1, ANKHD1, ANKHD1, ANKHD1, ANKHD1, ANKHD1, ANKHD1, ANKHD1, ANKHD1, ANKHD1, ANKHD1-EIF4EBP3, ANKHD1, ANKHD1, ANKHD1-EIF4EBP3, ANKHD1, ANKHD1, ANKHD1, ANKHD1, ANKHD1, ANKHD1-EIF4EBP3, ANKHD1, ANKHD1-EIF4EBP3, EIF4EBP3, ANKHD1, ANKHD1, ANKHD1-EIF4EBP3, ANKHD1, ANKHD1, ANKHD1, ANKHD1, ANKHD1, ANKHD1, EIF4EBP3, A…	Hs.594084, Hs.594084, Hs.594084, Hs.594084, Hs.594084, Hs.594084, Hs.594084, Hs.594084, Hs.594084, Hs.594084, Hs.594084, Hs.594084, Hs.594084, Hs.594084, Hs.594084, Hs.594084, Hs.594084, Hs.594084, Hs.594084, Hs.594084, Hs.594084, Hs.594084, Hs.594084, Hs.594084, Hs.594084, Hs.594084, Hs.594084, Hs.594084, Hs.594084, Hs.594084, Hs.594084, Hs.594084, Hs.594084, Hs.594084	535.101	531.669	518.717	534.91	0.993586	0.969381	0.999644
[truncated: 29,322 more rows]
