# Supplementary material for: Expression Profiling Identified TRPM7 and HER2 as Potential Targets for the Combined Treatment of Cancer Cells
Source: Cells. 2024 Oct 31;13(21):1801. doi: 10.3390/cells13211801 (PMC11545334; doi:10.3390/cells13211801)
Supplement: Supplementary file 1 [file cells-13-01801-s001.zip › Supplementary Table S2.xls]

## Sheet: Up-regulated
			Linear expression level				Fold change from WT
Affymetrix ID	Gene	Unigene	WT	KO-01	KO-04	WT+NS8593	KO-01	KO-04	WT+NS8593
8006906	ERBB2	Hs.446352	35.158	132.007	123.422	58.912	3.75466	3.51047	1.67561
8044450	ZC3H6	Hs.190477	97.169	173.86	252.896	220.13	1.78926	2.60264	2.26544
8102368	NEUROG2	Hs.744415	79.31	125.489	201.525	206.149	1.58226	2.54098	2.59929
8135392	HBP1	Hs.162032	72.147	113.854	167.921	168.45	1.57808	2.32749	2.33482
8113790	MARCH3	Hs.132441	226.411	389.202	516.74	451.846	1.71901	2.28231	1.99569
8114326	FAM13B	Hs.567453	167.008	308.617	373.076	321.988	1.84792	2.23388	1.92798
7973306	ABHD4	Hs.445665	147.338	233.989	308.91	289.168	1.58811	2.09661	1.96262
7948332	LPXN	Hs.125474	33.427	50.36	68.065	62.343	1.50656	2.03623	1.86507
7938329	SNORA23	Hs.689720	1018.12	1691.62	2070.49	1581.53	1.66151	2.03364	1.55338
8133112	LOC84214	Hs.588334	35.865	64.663	71.404	63.35	1.80296	1.99092	1.76635
8065242	LINC00652	Hs.584899	12.559	20.842	24.854	22.372	1.65957	1.979	1.78136
8133549	GTF2IRD2B	Hs.647039	45.84	69.112	89.327	82.801	1.50767	1.94866	1.8063
8002897	TMEM231	Hs.156784	42.604	70.612	82.414	71.832	1.6574	1.93443	1.68605
8140170	GTF2IRD2B	Hs.647039	45.604	70.341	87.766	83.082	1.54243	1.92452	1.82181
8113059	MBLAC2	Hs.64004	107.773	171.938	200.293	171.21	1.59537	1.85847	1.58861
8099506	TAPT1	Hs.479223	95.442	148.265	175.657	148.972	1.55346	1.84046	1.56087
8084219	KLHL24	Hs.407709	81.514	125.538	145.168	204.788	1.54008	1.78089	2.5123
8166184	CA5B	Hs.653287	428.167	648.277	754.163	750.426	1.51408	1.76138	1.75265
8138602	DFNA5	Hs.520708	30.046	51.28	52.651	45.665	1.70667	1.75233	1.51981
7941639	DPP3	Hs.502914	161.106	251.583	275.282	280.853	1.5616	1.7087	1.74328
8174119	ZMAT1	Hs.496512	21.298	34.777	36.017	42.791	1.63288	1.69114	2.00915
8076025	PLA2G6	Hs.170479	40.218	64.608	67.477	70.81	1.60644	1.67778	1.76063
7900857	ST3GAL3	Hs.597915	67.978	115.34	112.145	107.831	1.69673	1.64972	1.58627
8096919	ALPK1	Hs.652825	42.572	70.31	70.039	78.282	1.65153	1.64519	1.83881
8003850	CYB5D2	Hs.513871	121.553	183.162	199.108	194.505	1.50685	1.63804	1.60017
8058118	KCTD18	Hs.605775	82.484	126.248	131.28	125.388	1.53057	1.59158	1.52014
8094476	TBC1D19	Hs.479403	84.044	129.48	132.765	146.437	1.54062	1.57971	1.74238
7938925	NELL1	Hs.657172	55.221	95.843	86.74	87.123	1.73563	1.57078	1.57771
8099721	SEL1L3	Hs.479384	151.548	361.965	237.274	249.939	2.38846	1.56567	1.64924
8155192	GLIPR2	Hs.493819	135.103	204.466	205.68	208.837	1.51342	1.5224	1.54576
7983828	TEX9	Hs.511476	66.412	103.823	100.603	99.492	1.5633	1.51482	1.49809
8133770	CCDC146	Hs.113940	17.859	28.129	26.906	27.953	1.57506	1.50658	1.56523

## Sheet: Down-regulated
			Linear expression level				Fold change from WT
Affymetrix ID	Gene	Unigene	WT	KO-01	KO-04	WT+NS8593	KO-01	KO-04	WT+NS8593
8170992	DKC1	Hs.4747	397.078	137.617	103.924	224.36	0.346575	0.261721	0.565027
8164269	ENG	Hs.76753	90.271	40.234	46.909	58.01	0.445705	0.519641	0.642624
8013987	RNY4P13	Hs.100379296	30.952	14.223	11.292	16.41	0.459508	0.364812	0.530156
7952335	SNORD14E	Hs.85391	126.981	65.089	46.664	65.52	0.512588	0.367485	0.515983
7952339	SNORD14C	Hs.180414	977.885	513.031	585.946	636.207	0.524633	0.599198	0.650595
7904963	RNVU1-3	Hs.101954272	64.085	34.619	30.159	24.578	0.540203	0.470609	0.383531
7915612	PTCH2	Hs.591497	58.953	32.356	32.584	24.97	0.54884	0.552711	0.423562
7972826	LINC00346	Hs.245390	19.64	11.359	12.854	12.756	0.57835	0.654476	0.649514
7983228	MAP1A	Hs.194301	173.883	105.542	93.994	99.431	0.606971	0.540559	0.571826
7905329	MLLT11	Hs.75823	1278.12	815.903	730.06	627.202	0.638363	0.571199	0.490723
7958019	DRAM1	Hs.525634	68.349	43.679	31.184	42.667	0.63905	0.45624	0.624244
8177393	RBMY1B	Hs.725744	13.101	8.549	6.097	5.592	0.652548	0.465394	0.42684
